# Supplementary material for: Foldcomp: a library and format for compressing and indexing large protein structure sets
Source: Bioinformatics. 2023 Mar 24;39(4):btad153. doi: 10.1093/bioinformatics/btad153 (PMC10085514; doi:10.1093/bioinformatics/btad153)
Supplement: btad153_Supplementary_Data [file btad153_supplementary_data.zip]

Archive with 5 entries (5 files):
- supplementary_document.pdf
- supplementary_fig1.eps
- supplementary_fig1.png
- supplementary_table.xlsx
- main_fig1.tiff
