# Supplementary material for: Foldcomp: a library and format for compressing and indexing large protein structure sets
Source: Bioinformatics. 2023 Mar 24;39(4):btad153. doi: 10.1093/bioinformatics/btad153 (PMC10085514; doi:10.1093/bioinformatics/btad153)
Supplement: btad153_Supplementary_Data [file btad153_supplementary_data.zip › supplementary_table.xlsx]

## Sheet: index
Table	Column name	Description	Notes
Table S9 benchmark result	id	Path of PDB file
	tool	Tools used to compress/decompress.	mmtf is for BioPython implementation and "mmtf-java" is for BioJava.
	repeat	# of repeat
	type	compression or decompression
	time	Measured runtime (seconds)
Table S10 rmsd	file1	Path of file 1
	file2	Path of file 2
	backboneLen	Length of backbone (number of amino acids)
	totalAtoms	Number of atoms in the structure
	backboneRMSD	RMSD calculated with backbone atoms (N, CA, C)
	totalRMSD	RMSD calcluated with all atoms
	tool	Tools used to compress/decompress
Table S11 size	id	ID of PDB file
	tool	Tools used to compress/decompress
	size	Compressed file size (byte)
Table S12 memory	id	ID of PDB file
	type	compression or decompression
	memory	Maximum RAM usage (kilobytes)
Table S13 mmtf lossy	id	ID of PDB file
	losslessRaw	Compressed file size of lossless mmtf (bytes)
	lossyRaw	Compressed file size of lossy mmtf (bytes)
	losslessGZIP	Compressed file size of lossless mmtf.gz (bytes)
	lossyGZIP	Compressed file size of lossy mmtf.gz (bytes)

## Sheet: Table S9 benchmark result
id	tool	repeat	type	time
AF-Q3E7B6-F1-model_v4	bcif	1	compression	0.124554
AF-P05747-F1-model_v4	bcif	1	compression	0.0235875
AF-A0A0B7P3V8-F1-model_v4	bcif	1	compression	0.110108
AF-A0A023PZE8-F1-model_v4	bcif	1	compression	0.0139638
AF-A0A023PZB3-F1-model_v4	bcif	1	compression	0.0114797
AF-A0A023PYF4-F1-model_v4	bcif	1	compression	0.0399525
AF-Q9ZZX9-F1-model_v4	bcif	1	compression	0.0106156
AF-Q9ZZX8-F1-model_v4	bcif	1	compression	0.0060806
AF-Q9ZZX7-F1-model_v4	bcif	1	compression	0.00794866
AF-Q9ZZX1-F1-model_v4	bcif	1	compression	0.0290475
AF-Q9ZZX0-F1-model_v4	bcif	1	compression	0.0184969
AF-Q9ZZW7-F1-model_v4	bcif	1	compression	0.057267
AF-Q9ZZW4-F1-model_v4	bcif	1	compression	0.00930997
AF-Q9ZZW3-F1-model_v4	bcif	1	compression	0.00599989
AF-Q9ZZW2-F1-model_v4	bcif	1	compression	0.00875911
AF-Q9ZZW1-F1-model_v4	bcif	1	compression	0.0103799
AF-Q9ZZV8-F1-model_v4	bcif	1	compression	0.00556227
AF-Q9URQ5-F1-model_v4	bcif	1	compression	0.00716621
AF-Q9URQ3-F1-model_v4	bcif	1	compression	0.0179326
AF-Q9P305-F1-model_v4	bcif	1	compression	0.00905693
AF-Q99395-F1-model_v4	bcif	1	compression	0.0116174
AF-Q99394-F1-model_v4	bcif	1	compression	0.0145178
AF-Q99393-F1-model_v4	bcif	1	compression	0.016435
AF-Q99385-F1-model_v4	bcif	1	compression	0.0199283
AF-Q99383-F1-model_v4	bcif	1	compression	0.0243349
AF-Q99382-F1-model_v4	bcif	1	compression	0.011271
AF-Q99380-F1-model_v4	bcif	1	compression	0.00419017
AF-Q99373-F1-model_v4	bcif	1	compression	0.0132184
AF-Q99369-F1-model_v4	bcif	1	compression	0.0141881
AF-Q99359-F1-model_v4	bcif	1	compression	0.0313515
AF-Q99345-F1-model_v4	bcif	1	compression	0.00804347
AF-Q99344-F1-model_v4	bcif	1	compression	0.0170998
AF-Q99337-F1-model_v4	bcif	1	compression	0.083621
AF-Q99332-F1-model_v4	bcif	1	compression	0.0285967
AF-Q99326-F1-model_v4	bcif	1	compression	0.0190779
AF-Q99325-F1-model_v4	bcif	1	compression	0.0141539
AF-Q99321-F1-model_v4	bcif	1	compression	0.0108728
AF-Q99316-F1-model_v4	bcif	1	compression	0.0149381
AF-Q99315-F1-model_v4	bcif	1	compression	0.0736984
AF-Q99314-F1-model_v4	bcif	1	compression	0.0136898
AF-Q99312-F1-model_v4	bcif	1	compression	0.022597
AF-Q99303-F1-model_v4	bcif	1	compression	0.0222513
AF-Q99299-F1-model_v4	bcif	1	compression	0.0337774
AF-Q99297-F1-model_v4	bcif	1	compression	0.0148715
AF-Q99296-F1-model_v4	bcif	1	compression	0.0334532
AF-Q99288-F1-model_v4	bcif	1	compression	0.0171355
AF-Q99287-F1-model_v4	bcif	1	compression	0.0358992
AF-Q99278-F1-model_v4	bcif	1	compression	0.00701949
AF-Q99271-F1-model_v4	bcif	1	compression	0.0433511
AF-Q99260-F1-model_v4	bcif	1	compression	0.0113348
AF-Q99258-F1-model_v4	bcif	1	compression	0.0105693
AF-Q99257-F1-model_v4	bcif	1	compression	0.0275328
AF-Q99252-F1-model_v4	bcif	1	compression	0.0277898
AF-Q99248-F1-model_v4	bcif	1	compression	0.0334162
AF-Q99247-F1-model_v4	bcif	1	compression	0.0496936
AF-Q99234-F1-model_v4	bcif	1	compression	0.0290883
AF-Q99231-F1-model_v4	bcif	1	compression	0.07983
AF-Q99222-F1-model_v4	bcif	1	compression	0.0304104
AF-Q99220-F1-model_v4	bcif	1	compression	0.0205407
AF-Q99219-F1-model_v4	bcif	1	compression	0.0111509
AF-Q99216-F1-model_v4	bcif	1	compression	0.0100641
AF-Q99210-F1-model_v4	bcif	1	compression	0.00897866
AF-Q99208-F1-model_v4	bcif	1	compression	0.0450765
AF-Q99207-F1-model_v4	bcif	1	compression	0.0279693
AF-Q99190-F1-model_v4	bcif	1	compression	0.0119881
AF-Q99189-F1-model_v4	bcif	1	compression	0.0325344
AF-Q99188-F1-model_v4	bcif	1	compression	0.0114962
AF-Q99186-F1-model_v4	bcif	1	compression	0.0173896
AF-Q99181-F1-model_v4	bcif	1	compression	0.00862602
AF-Q99177-F1-model_v4	bcif	1	compression	0.0128357
AF-Q99176-F1-model_v4	bcif	1	compression	0.00870374
AF-Q96VH5-F1-model_v4	bcif	1	compression	0.0102867
AF-Q96VH4-F1-model_v4	bcif	1	compression	0.0099279
AF-Q96VH3-F1-model_v4	bcif	1	compression	0.00699574
AF-Q96VH2-F1-model_v4	bcif	1	compression	0.00428519
AF-Q92393-F1-model_v4	bcif	1	compression	0.0566249
AF-Q92392-F1-model_v4	bcif	1	compression	0.0152411
AF-Q92331-F1-model_v4	bcif	1	compression	0.0227832
AF-Q92328-F1-model_v4	bcif	1	compression	0.0102183
AF-Q92325-F1-model_v4	bcif	1	compression	0.0224881
AF-Q92317-F1-model_v4	bcif	1	compression	0.00619584
AF-Q92316-F1-model_v4	bcif	1	compression	0.00422961
AF-Q8TGV0-F1-model_v4	bcif	1	compression	0.00245015
AF-Q8TGU8-F1-model_v4	bcif	1	compression	0.00260703
AF-Q8TGU7-F1-model_v4	bcif	1	compression	0.00373974
AF-Q8TGU6-F1-model_v4	bcif	1	compression	0.00364437
AF-Q8TGU5-F1-model_v4	bcif	1	compression	0.00280505
AF-Q8TGU4-F1-model_v4	bcif	1	compression	0.00336574
AF-Q8TGU2-F1-model_v4	bcif	1	compression	0.00436846
AF-Q8TGU1-F1-model_v4	bcif	1	compression	0.00303766
AF-Q8TGU0-F1-model_v4	bcif	1	compression	0.0024534
AF-Q8TGT9-F1-model_v4	bcif	1	compression	0.00325699
AF-Q8TGT8-F1-model_v4	bcif	1	compression	0.0025313
AF-Q8TGT7-F1-model_v4	bcif	1	compression	0.00280987
AF-Q8TGT6-F1-model_v4	bcif	1	compression	0.00251164
AF-Q8TGT4-F1-model_v4	bcif	1	compression	0.00406414
AF-Q8TGT3-F1-model_v4	bcif	1	compression	0.00265929
AF-Q8TGT2-F1-model_v4	bcif	1	compression	0.00320058
AF-Q8TGT1-F1-model_v4	bcif	1	compression	0.00317131
AF-Q8TGT0-F1-model_v4	bcif	1	compression	0.00330763
AF-Q8TGS9-F1-model_v4	bcif	1	compression	0.00398452
AF-Q8TGS8-F1-model_v4	bcif	1	compression	0.00358179
AF-Q8TGS7-F1-model_v4	bcif	1	compression	0.00241463
AF-Q8TGS6-F1-model_v4	bcif	1	compression	0.00247049
AF-Q8TGS5-F1-model_v4	bcif	1	compression	0.00267495
AF-Q8TGS4-F1-model_v4	bcif	1	compression	0.00265725
AF-Q8TGS2-F1-model_v4	bcif	1	compression	0.00316689
AF-Q8TGS1-F1-model_v4	bcif	1	compression	0.00374994
AF-Q8TGS0-F1-model_v4	bcif	1	compression	0.0030948
AF-Q8TGR9-F1-model_v4	bcif	1	compression	0.00262017
AF-Q8TGQ7-F1-model_v4	bcif	1	compression	0.00254984
AF-Q8TGN9-F1-model_v4	bcif	1	compression	0.00657556
AF-Q8TGN5-F1-model_v4	bcif	1	compression	0.0035069
AF-Q8TGN3-F1-model_v4	bcif	1	compression	0.00234637
AF-Q8TGM6-F1-model_v4	bcif	1	compression	0.00555407
AF-Q8TGK6-F1-model_v4	bcif	1	compression	0.00398023
AF-Q8TGK4-F1-model_v4	bcif	1	compression	0.00386287
AF-Q8TGK1-F1-model_v4	bcif	1	compression	0.00463029
AF-Q8TGK0-F1-model_v4	bcif	1	compression	0.00476878
AF-Q8TGJ7-F1-model_v4	bcif	1	compression	0.00332682
AF-Q8TGJ3-F1-model_v4	bcif	1	compression	0.0038428
AF-Q8TGJ2-F1-model_v4	bcif	1	compression	0.00274559
AF-Q8TGJ1-F1-model_v4	bcif	1	compression	0.00373262
AF-Q8TGJ0-F1-model_v4	bcif	1	compression	0.00331586
AF-Q8J0M4-F1-model_v4	bcif	1	compression	0.00601723
AF-Q86ZR7-F1-model_v4	bcif	1	compression	0.00901527
AF-Q7M4S9-F1-model_v4	bcif	1	compression	0.0360137
AF-Q7LIF2-F1-model_v4	bcif	1	compression	0.00635857
AF-Q7LHG5-F1-model_v4	bcif	1	compression	0.0494839
AF-Q6WNK7-F1-model_v4	bcif	1	compression	0.00473455
AF-Q6Q5X2-F1-model_v4	bcif	1	compression	0.00308615
AF-Q6Q5P6-F1-model_v4	bcif	1	compression	0.0148014
AF-Q6Q5K6-F1-model_v4	bcif	1	compression	0.00359647
AF-Q6Q5H1-F1-model_v4	bcif	1	compression	0.0149884
AF-Q6Q5F3-F1-model_v4	bcif	1	compression	0.00640954
AF-Q6Q595-F1-model_v4	bcif	1	compression	0.00701397
AF-Q6Q560-F1-model_v4	bcif	1	compression	0.00459581
AF-Q6Q547-F1-model_v4	bcif	1	compression	0.00337565
AF-Q6Q546-F1-model_v4	bcif	1	compression	0.00382883
AF-Q6B2U8-F1-model_v4	bcif	1	compression	0.00542517
AF-Q6B0W2-F1-model_v4	bcif	1	compression	0.00489587
AF-Q45U48-F1-model_v4	bcif	1	compression	0.00383727
AF-Q45U18-F1-model_v4	bcif	1	compression	0.00358631
AF-Q3E846-F1-model_v4	bcif	1	compression	0.00489054
AF-Q3E843-F1-model_v4	bcif	1	compression	0.00289908
AF-Q3E842-F1-model_v4	bcif	1	compression	0.00372091
AF-Q3E841-F1-model_v4	bcif	1	compression	0.00451954
AF-Q3E840-F1-model_v4	bcif	1	compression	0.00410868
AF-Q3E838-F1-model_v4	bcif	1	compression	0.00241622
AF-Q3E837-F1-model_v4	bcif	1	compression	0.00276447
AF-Q3E835-F1-model_v4	bcif	1	compression	0.00442094
AF-Q3E834-F1-model_v4	bcif	1	compression	0.0041201
AF-Q3E833-F1-model_v4	bcif	1	compression	0.00427946
AF-Q3E832-F1-model_v4	bcif	1	compression	0.00320739
AF-Q3E830-F1-model_v4	bcif	1	compression	0.00377171
AF-Q3E829-F1-model_v4	bcif	1	compression	0.00397128
AF-Q3E828-F1-model_v4	bcif	1	compression	0.00319279
AF-Q3E827-F1-model_v4	bcif	1	compression	0.00442849
AF-Q3E826-F1-model_v4	bcif	1	compression	0.00395453
AF-Q3E825-F1-model_v4	bcif	1	compression	0.00412887
AF-Q3E824-F1-model_v4	bcif	1	compression	0.00419429
AF-Q3E823-F1-model_v4	bcif	1	compression	0.00362825
AF-Q3E821-F1-model_v4	bcif	1	compression	0.00409409
AF-Q3E820-F1-model_v4	bcif	1	compression	0.00322603
AF-Q3E819-F1-model_v4	bcif	1	compression	0.00358381
AF-Q3E818-F1-model_v4	bcif	1	compression	0.00316812
AF-Q3E817-F1-model_v4	bcif	1	compression	0.0036148
AF-Q3E816-F1-model_v4	bcif	1	compression	0.00376935
AF-Q3E815-F1-model_v4	bcif	1	compression	0.00313406
AF-Q3E814-F1-model_v4	bcif	1	compression	0.00338545
AF-Q3E813-F1-model_v4	bcif	1	compression	0.00318741
AF-Q3E811-F1-model_v4	bcif	1	compression	0.00354941
AF-Q3E810-F1-model_v4	bcif	1	compression	0.00332626
AF-Q3E809-F1-model_v4	bcif	1	compression	0.00323176
AF-Q3E808-F1-model_v4	bcif	1	compression	0.00309323
AF-Q3E807-F1-model_v4	bcif	1	compression	0.00388767
AF-Q3E806-F1-model_v4	bcif	1	compression	0.00529228
AF-Q3E805-F1-model_v4	bcif	1	compression	0.00325418
AF-Q3E804-F1-model_v4	bcif	1	compression	0.0033826
AF-Q3E802-F1-model_v4	bcif	1	compression	0.00263644
AF-Q3E801-F1-model_v4	bcif	1	compression	0.00232534
AF-Q3E7Z9-F1-model_v4	bcif	1	compression	0.00251629
AF-Q3E7Z8-F1-model_v4	bcif	1	compression	0.00451179
AF-Q3E7Z7-F1-model_v4	bcif	1	compression	0.00325417
AF-Q3E7Z6-F1-model_v4	bcif	1	compression	0.00777639
AF-Q3E7Z5-F1-model_v4	bcif	1	compression	0.00365256
AF-Q3E7Z4-F1-model_v4	bcif	1	compression	0.00323482
AF-Q3E7Z3-F1-model_v4	bcif	1	compression	0.00506611
AF-Q3E7Z2-F1-model_v4	bcif	1	compression	0.00573393
AF-Q3E7Z1-F1-model_v4	bcif	1	compression	0.00365461
AF-Q3E7Z0-F1-model_v4	bcif	1	compression	0.00341875
AF-Q3E7Y9-F1-model_v4	bcif	1	compression	0.00460557
AF-Q3E7Y8-F1-model_v4	bcif	1	compression	0.00298471
AF-Q3E7Y7-F1-model_v4	bcif	1	compression	0.00319782
AF-Q3E7Y6-F1-model_v4	bcif	1	compression	0.00383506
AF-Q3E7Y5-F1-model_v4	bcif	1	compression	0.0226524
AF-Q3E7Y4-F1-model_v4	bcif	1	compression	0.0048536
AF-Q3E7Y3-F1-model_v4	bcif	1	compression	0.00553862
AF-Q3E7X9-F1-model_v4	bcif	1	compression	0.00358244
AF-Q3E7X8-F1-model_v4	bcif	1	compression	0.0411094
AF-Q3E7C1-F1-model_v4	bcif	1	compression	0.0038595
AF-Q3E7B9-F1-model_v4	bcif	1	compression	0.00384562
AF-Q3E7B7-F1-model_v4	bcif	1	compression	0.00362954
AF-Q3E7B5-F1-model_v4	bcif	1	compression	0.00350406
AF-Q3E7B4-F1-model_v4	bcif	1	compression	0.00362953
AF-Q3E7B3-F1-model_v4	bcif	1	compression	0.00365299
AF-Q3E7B2-F1-model_v4	bcif	1	compression	0.00417233
AF-Q3E7B0-F1-model_v4	bcif	1	compression	0.0026721
AF-Q3E7A9-F1-model_v4	bcif	1	compression	0.00370689
AF-Q3E7A8-F1-model_v4	bcif	1	compression	0.00374227
AF-Q3E7A7-F1-model_v4	bcif	1	compression	0.00471175
AF-Q3E7A6-F1-model_v4	bcif	1	compression	0.00262896
AF-Q3E7A5-F1-model_v4	bcif	1	compression	0.0033736
AF-Q3E7A4-F1-model_v4	bcif	1	compression	0.00500172
AF-Q3E7A3-F1-model_v4	bcif	1	compression	0.00359808
AF-Q3E7A2-F1-model_v4	bcif	1	compression	0.00315448
AF-Q3E7A0-F1-model_v4	bcif	1	compression	0.00266967
AF-Q3E798-F1-model_v4	bcif	1	compression	0.00418955
AF-Q3E796-F1-model_v4	bcif	1	compression	0.00360545
AF-Q3E795-F1-model_v4	bcif	1	compression	0.00451002
AF-Q3E794-F1-model_v4	bcif	1	compression	0.00315313
AF-Q3E793-F1-model_v4	bcif	1	compression	0.00492701
AF-Q3E792-F1-model_v4	bcif	1	compression	0.00478715
AF-Q3E791-F1-model_v4	bcif	1	compression	0.0046196
AF-Q3E790-F1-model_v4	bcif	1	compression	0.00407101
AF-Q3E789-F1-model_v4	bcif	1	compression	0.00295849
AF-Q3E787-F1-model_v4	bcif	1	compression	0.00318217
AF-Q3E786-F1-model_v4	bcif	1	compression	0.00361854
AF-Q3E785-F1-model_v4	bcif	1	compression	0.00405197
AF-Q3E784-F1-model_v4	bcif	1	compression	0.00411874
AF-Q3E782-F1-model_v4	bcif	1	compression	0.00285656
AF-Q3E781-F1-model_v4	bcif	1	compression	0.0025277
AF-Q3E778-F1-model_v4	bcif	1	compression	0.0025308
AF-Q3E776-F1-model_v4	bcif	1	compression	0.00533263
AF-Q3E775-F1-model_v4	bcif	1	compression	0.00200609
AF-Q3E774-F1-model_v4	bcif	1	compression	0.00290159
AF-Q3E772-F1-model_v4	bcif	1	compression	0.00445007
AF-Q3E771-F1-model_v4	bcif	1	compression	0.00345421
AF-Q3E770-F1-model_v4	bcif	1	compression	0.0051533
AF-Q3E769-F1-model_v4	bcif	1	compression	0.00454154
AF-Q3E767-F1-model_v4	bcif	1	compression	0.00294221
AF-Q3E766-F1-model_v4	bcif	1	compression	0.00348823
AF-Q3E765-F1-model_v4	bcif	1	compression	0.00376427
AF-Q3E764-F1-model_v4	bcif	1	compression	0.0033741
AF-Q3E763-F1-model_v4	bcif	1	compression	0.00359884
AF-Q3E762-F1-model_v4	bcif	1	compression	0.00352551
AF-Q3E760-F1-model_v4	bcif	1	compression	0.00462495
AF-Q3E758-F1-model_v4	bcif	1	compression	0.00285757
AF-Q3E757-F1-model_v4	bcif	1	compression	0.0070912
AF-Q3E756-F1-model_v4	bcif	1	compression	0.00458622
AF-Q3E755-F1-model_v4	bcif	1	compression	0.00326102
AF-Q3E754-F1-model_v4	bcif	1	compression	0.00426273
AF-Q3E752-F1-model_v4	bcif	1	compression	0.0054542
AF-Q3E751-F1-model_v4	bcif	1	compression	0.0171756
AF-Q3E750-F1-model_v4	bcif	1	compression	0.00467536
AF-Q3E747-F1-model_v4	bcif	1	compression	0.00566604
AF-Q3E746-F1-model_v4	bcif	1	compression	0.00875519
AF-Q3E744-F1-model_v4	bcif	1	compression	0.00595634
AF-Q3E743-F1-model_v4	bcif	1	compression	0.00647058
AF-Q3E742-F1-model_v4	bcif	1	compression	0.00467843
AF-Q3E741-F1-model_v4	bcif	1	compression	0.00299266
AF-Q3E740-F1-model_v4	bcif	1	compression	0.00498774
AF-Q3E739-F1-model_v4	bcif	1	compression	0.00456731
AF-Q3E737-F1-model_v4	bcif	1	compression	0.00354563
AF-Q3E736-F1-model_v4	bcif	1	compression	0.00509753
AF-Q3E735-F1-model_v4	bcif	1	compression	0.00541183
AF-Q3E732-F1-model_v4	bcif	1	compression	0.00338892
AF-Q3E731-F1-model_v4	bcif	1	compression	0.00581647
AF-Q3E705-F1-model_v4	bcif	1	compression	0.0118459
AF-Q3E6R5-F1-model_v4	bcif	1	compression	0.00659956
AF-Q3E6R4-F1-model_v4	bcif	1	compression	0.00413277
AF-Q35811-F1-model_v4	bcif	1	compression	0.00385113
AF-Q2V2Q3-F1-model_v4	bcif	1	compression	0.00464371
AF-Q2V2Q2-F1-model_v4	bcif	1	compression	0.00482184
AF-Q2V2Q1-F1-model_v4	bcif	1	compression	0.00653182
AF-Q2V2Q0-F1-model_v4	bcif	1	compression	0.00532018
AF-Q2V2P9-F1-model_v4	bcif	1	compression	0.00452207
AF-Q2V2P8-F1-model_v4	bcif	1	compression	0.0055152
AF-Q2V2P7-F1-model_v4	bcif	1	compression	0.00510879
AF-Q2V2P6-F1-model_v4	bcif	1	compression	0.00524765
AF-Q2V2P5-F1-model_v4	bcif	1	compression	0.00489496
AF-Q2V2P4-F1-model_v4	bcif	1	compression	0.00473303
AF-Q2V2P3-F1-model_v4	bcif	1	compression	0.00488162
AF-Q2V2P2-F1-model_v4	bcif	1	compression	0.00485936
AF-Q2V2P1-F1-model_v4	bcif	1	compression	0.00427217
AF-Q2V2P0-F1-model_v4	bcif	1	compression	0.00510581
AF-Q12754-F1-model_v4	bcif	1	compression	0.0533473
AF-Q12753-F1-model_v4	bcif	1	compression	0.0300938
AF-Q12751-F1-model_v4	bcif	1	compression	0.044626
AF-Q12749-F1-model_v4	bcif	1	compression	0.049387
AF-Q12748-F1-model_v4	bcif	1	compression	0.0249942
AF-Q12746-F1-model_v4	bcif	1	compression	0.0113162
AF-Q12745-F1-model_v4	bcif	1	compression	0.037971
AF-Q12743-F1-model_v4	bcif	1	compression	0.0122827
AF-Q12734-F1-model_v4	bcif	1	compression	0.0368446
AF-Q12697-F1-model_v4	bcif	1	compression	0.0492516
AF-Q12692-F1-model_v4	bcif	1	compression	0.0056046
AF-Q12691-F1-model_v4	bcif	1	compression	0.0358569
AF-Q12690-F1-model_v4	bcif	1	compression	0.00803502
AF-Q12680-F1-model_v4	bcif	1	compression	0.0701862
AF-Q12676-F1-model_v4	bcif	1	compression	0.0151399
AF-Q12675-F1-model_v4	bcif	1	compression	0.0535127
AF-Q12674-F1-model_v4	bcif	1	compression	0.0700639
AF-Q12672-F1-model_v4	bcif	1	compression	0.00671423
AF-Q12532-F1-model_v4	bcif	1	compression	0.0353331
AF-Q12531-F1-model_v4	bcif	1	compression	0.0095812
AF-Q12530-F1-model_v4	bcif	1	compression	0.0080626
AF-Q12529-F1-model_v4	bcif	1	compression	0.0138057
AF-Q12528-F1-model_v4	bcif	1	compression	0.00511716
AF-Q12527-F1-model_v4	bcif	1	compression	0.0402204
AF-Q12525-F1-model_v4	bcif	1	compression	0.0120495
AF-Q12524-F1-model_v4	bcif	1	compression	0.0128317
AF-Q12523-F1-model_v4	bcif	1	compression	0.0176951
AF-Q12522-F1-model_v4	bcif	1	compression	0.00900395
AF-Q12520-F1-model_v4	bcif	1	compression	0.0121396
AF-Q12518-F1-model_v4	bcif	1	compression	0.0162655
AF-Q12517-F1-model_v4	bcif	1	compression	0.00905288
AF-Q12516-F1-model_v4	bcif	1	compression	0.015372
AF-Q12515-F1-model_v4	bcif	1	compression	0.0102933
AF-Q12514-F1-model_v4	bcif	1	compression	0.0195378
AF-Q12513-F1-model_v4	bcif	1	compression	0.00605964
AF-Q12512-F1-model_v4	bcif	1	compression	0.0108762
AF-Q12511-F1-model_v4	bcif	1	compression	0.0332422
AF-Q12510-F1-model_v4	bcif	1	compression	0.0183073
AF-Q12509-F1-model_v4	bcif	1	compression	0.0156606
AF-Q12508-F1-model_v4	bcif	1	compression	0.0152511
AF-Q12507-F1-model_v4	bcif	1	compression	0.0123542
AF-Q12506-F1-model_v4	bcif	1	compression	0.00495128
AF-Q12505-F1-model_v4	bcif	1	compression	0.0177104
AF-Q12504-F1-model_v4	bcif	1	compression	0.0175882
AF-Q12502-F1-model_v4	bcif	1	compression	0.0269501
AF-Q12501-F1-model_v4	bcif	1	compression	0.058944
AF-Q12500-F1-model_v4	bcif	1	compression	0.0260452
AF-Q12499-F1-model_v4	bcif	1	compression	0.0175591
AF-Q12498-F1-model_v4	bcif	1	compression	0.0105077
AF-Q12497-F1-model_v4	bcif	1	compression	0.0044795
AF-Q12496-F1-model_v4	bcif	1	compression	0.0346635
AF-Q12495-F1-model_v4	bcif	1	compression	0.0308345
AF-Q12494-F1-model_v4	bcif	1	compression	0.0524633
AF-Q12493-F1-model_v4	bcif	1	compression	0.0118408
AF-Q12492-F1-model_v4	bcif	1	compression	0.00762758
AF-Q12491-F1-model_v4	bcif	1	compression	0.0786073
AF-Q12490-F1-model_v4	bcif	1	compression	0.0768927
AF-Q12489-F1-model_v4	bcif	1	compression	0.00636879
AF-Q12488-F1-model_v4	bcif	1	compression	0.0107623
AF-Q12487-F1-model_v4	bcif	1	compression	0.00875637
AF-Q12486-F1-model_v4	bcif	1	compression	0.0110677
AF-Q12485-F1-model_v4	bcif	1	compression	0.0200485
AF-Q12484-F1-model_v4	bcif	1	compression	0.00639784
AF-Q12483-F1-model_v4	bcif	1	compression	0.0117914
AF-Q12482-F1-model_v4	bcif	1	compression	0.0411579
AF-Q12481-F1-model_v4	bcif	1	compression	0.0147483
AF-Q12480-F1-model_v4	bcif	1	compression	0.0156233
AF-Q12477-F1-model_v4	bcif	1	compression	0.0145446
AF-Q12476-F1-model_v4	bcif	1	compression	0.0167553
AF-Q12473-F1-model_v4	bcif	1	compression	0.0393768
AF-Q12472-F1-model_v4	bcif	1	compression	0.0584899
AF-Q12471-F1-model_v4	bcif	1	compression	0.0143632
AF-Q12470-F1-model_v4	bcif	1	compression	0.0152909
AF-Q12469-F1-model_v4	bcif	1	compression	0.0234407
AF-Q12468-F1-model_v4	bcif	1	compression	0.0157256
AF-Q12467-F1-model_v4	bcif	1	compression	0.0150129
AF-Q12466-F1-model_v4	bcif	1	compression	0.0396788
AF-Q12465-F1-model_v4	bcif	1	compression	0.0401447
AF-Q12464-F1-model_v4	bcif	1	compression	0.0162143
AF-Q12463-F1-model_v4	bcif	1	compression	0.0156795
AF-Q12462-F1-model_v4	bcif	1	compression	0.00910948
AF-Q12461-F1-model_v4	bcif	1	compression	0.0132441
AF-Q12460-F1-model_v4	bcif	1	compression	0.0173198
AF-Q12459-F1-model_v4	bcif	1	compression	0.023898
AF-Q12458-F1-model_v4	bcif	1	compression	0.0256607
AF-Q12457-F1-model_v4	bcif	1	compression	0.0207181
AF-Q12455-F1-model_v4	bcif	1	compression	0.0111621
AF-Q12454-F1-model_v4	bcif	1	compression	0.00885913
AF-Q12453-F1-model_v4	bcif	1	compression	0.0255048
AF-Q12452-F1-model_v4	bcif	1	compression	0.012762
AF-Q12451-F1-model_v4	bcif	1	compression	0.0434653
AF-Q12450-F1-model_v4	bcif	1	compression	0.00820567
AF-Q12449-F1-model_v4	bcif	1	compression	0.0126224
AF-Q12447-F1-model_v4	bcif	1	compression	0.00766883
AF-Q12446-F1-model_v4	bcif	1	compression	0.0206569
AF-Q12445-F1-model_v4	bcif	1	compression	0.011009
AF-Q12443-F1-model_v4	bcif	1	compression	0.0141364
AF-Q12442-F1-model_v4	bcif	1	compression	0.0120867
AF-Q12441-F1-model_v4	bcif	1	compression	0.0154977
AF-Q12440-F1-model_v4	bcif	1	compression	0.0297446
AF-Q12439-F1-model_v4	bcif	1	compression	0.0155613
AF-Q12438-F1-model_v4	bcif	1	compression	0.00866097
AF-Q12436-F1-model_v4	bcif	1	compression	0.0143978
AF-Q12434-F1-model_v4	bcif	1	compression	0.0079797
AF-Q12433-F1-model_v4	bcif	1	compression	0.0287812
AF-Q12432-F1-model_v4	bcif	1	compression	0.0185995
AF-Q12431-F1-model_v4	bcif	1	compression	0.00497984
AF-Q12429-F1-model_v4	bcif	1	compression	0.0235642
AF-Q12428-F1-model_v4	bcif	1	compression	0.0178309
AF-Q12427-F1-model_v4	bcif	1	compression	0.0175464
AF-Q12426-F1-model_v4	bcif	1	compression	0.00514463
AF-Q12425-F1-model_v4	bcif	1	compression	0.00730458
AF-Q12424-F1-model_v4	bcif	1	compression	0.0258499
AF-Q12421-F1-model_v4	bcif	1	compression	0.00776824
AF-Q12420-F1-model_v4	bcif	1	compression	0.0200835
AF-Q12418-F1-model_v4	bcif	1	compression	0.0171175
AF-Q12417-F1-model_v4	bcif	1	compression	0.0158306
AF-Q12416-F1-model_v4	bcif	1	compression	0.0105732
AF-Q12415-F1-model_v4	bcif	1	compression	0.0154275
AF-Q12414-F1-model_v4	bcif	1	compression	0.0575772
AF-Q12412-F1-model_v4	bcif	1	compression	0.0183984
AF-Q12411-F1-model_v4	bcif	1	compression	0.021144
AF-Q12408-F1-model_v4	bcif	1	compression	0.00689892
AF-Q12407-F1-model_v4	bcif	1	compression	0.0323456
AF-Q12406-F1-model_v4	bcif	1	compression	0.0191525
AF-Q12405-F1-model_v4	bcif	1	compression	0.0139209
AF-Q12404-F1-model_v4	bcif	1	compression	0.0119934
AF-Q12403-F1-model_v4	bcif	1	compression	0.00913865
AF-Q12402-F1-model_v4	bcif	1	compression	0.00715198
AF-Q12400-F1-model_v4	bcif	1	compression	0.0114027
AF-Q12398-F1-model_v4	bcif	1	compression	0.0151648
AF-Q12396-F1-model_v4	bcif	1	compression	0.0157588
AF-Q12395-F1-model_v4	bcif	1	compression	0.0104958
AF-Q12393-F1-model_v4	bcif	1	compression	0.0109349
AF-Q12392-F1-model_v4	bcif	1	compression	0.0153765
AF-Q12391-F1-model_v4	bcif	1	compression	0.0153041
AF-Q12390-F1-model_v4	bcif	1	compression	0.00888718
AF-Q12389-F1-model_v4	bcif	1	compression	0.0335322
AF-Q12387-F1-model_v4	bcif	1	compression	0.0278147
AF-Q12386-F1-model_v4	bcif	1	compression	0.0299928
AF-Q12385-F1-model_v4	bcif	1	compression	0.0143143
AF-Q12383-F1-model_v4	bcif	1	compression	0.0165447
AF-Q12382-F1-model_v4	bcif	1	compression	0.0107861
AF-Q12380-F1-model_v4	bcif	1	compression	0.011967
AF-Q12379-F1-model_v4	bcif	1	compression	0.00841956
AF-Q12378-F1-model_v4	bcif	1	compression	0.00792425
AF-Q12377-F1-model_v4	bcif	1	compression	0.0327195
AF-Q12375-F1-model_v4	bcif	1	compression	0.0145971
AF-Q12374-F1-model_v4	bcif	1	compression	0.0275923
AF-Q12373-F1-model_v4	bcif	1	compression	0.0176252
AF-Q12372-F1-model_v4	bcif	1	compression	0.0252786
AF-Q12370-F1-model_v4	bcif	1	compression	0.00660979
AF-Q12369-F1-model_v4	bcif	1	compression	0.0428814
AF-Q12368-F1-model_v4	bcif	1	compression	0.0100219
AF-Q12367-F1-model_v4	bcif	1	compression	0.0170653
AF-Q12366-F1-model_v4	bcif	1	compression	0.0167254
AF-Q12365-F1-model_v4	bcif	1	compression	0.0182694
AF-Q12363-F1-model_v4	bcif	1	compression	0.0197644
AF-Q12362-F1-model_v4	bcif	1	compression	0.0264763
AF-Q12361-F1-model_v4	bcif	1	compression	0.0425887
AF-Q12359-F1-model_v4	bcif	1	compression	0.0129591
AF-Q12358-F1-model_v4	bcif	1	compression	0.0192834
AF-Q12355-F1-model_v4	bcif	1	compression	0.0187772
AF-Q12354-F1-model_v4	bcif	1	compression	0.0108946
AF-Q12351-F1-model_v4	bcif	1	compression	0.00747031
AF-Q12350-F1-model_v4	bcif	1	compression	0.0147312
AF-Q12349-F1-model_v4	bcif	1	compression	0.00690769
AF-Q12348-F1-model_v4	bcif	1	compression	0.0298788
AF-Q12347-F1-model_v4	bcif	1	compression	0.016735
AF-Q12346-F1-model_v4	bcif	1	compression	0.0107233
AF-Q12345-F1-model_v4	bcif	1	compression	0.0121022
AF-Q12344-F1-model_v4	bcif	1	compression	0.0369968
AF-Q12343-F1-model_v4	bcif	1	compression	0.0104293
AF-Q12342-F1-model_v4	bcif	1	compression	0.0175073
AF-Q12341-F1-model_v4	bcif	1	compression	0.0138826
AF-Q12340-F1-model_v4	bcif	1	compression	0.0272737
AF-Q12339-F1-model_v4	bcif	1	compression	0.00950013
AF-Q12338-F1-model_v4	bcif	1	compression	0.00493509
AF-Q12335-F1-model_v4	bcif	1	compression	0.00743317
AF-Q12334-F1-model_v4	bcif	1	compression	0.00865147
AF-Q12333-F1-model_v4	bcif	1	compression	0.0213382
AF-Q12331-F1-model_v4	bcif	1	compression	0.0102484
AF-Q12330-F1-model_v4	bcif	1	compression	0.00439327
AF-Q12329-F1-model_v4	bcif	1	compression	0.0137419
AF-Q12328-F1-model_v4	bcif	1	compression	0.00787586
AF-Q12326-F1-model_v4	bcif	1	compression	0.0114921
AF-Q12325-F1-model_v4	bcif	1	compression	0.03063
AF-Q12324-F1-model_v4	bcif	1	compression	0.0238001
AF-Q12322-F1-model_v4	bcif	1	compression	0.00824598
AF-Q12321-F1-model_v4	bcif	1	compression	0.019282
AF-Q12320-F1-model_v4	bcif	1	compression	0.0108885
AF-Q12318-F1-model_v4	bcif	1	compression	0.00934274
AF-Q12317-F1-model_v4	bcif	1	compression	0.0176257
AF-Q12316-F1-model_v4	bcif	1	compression	0.0729578
AF-Q12315-F1-model_v4	bcif	1	compression	0.0189084
AF-Q12314-F1-model_v4	bcif	1	compression	0.00838574
AF-Q12312-F1-model_v4	bcif	1	compression	0.00543505
AF-Q12311-F1-model_v4	bcif	1	compression	0.025474
AF-Q12310-F1-model_v4	bcif	1	compression	0.0238484
AF-Q12309-F1-model_v4	bcif	1	compression	0.0245529
AF-Q12308-F1-model_v4	bcif	1	compression	0.0206392
AF-Q12306-F1-model_v4	bcif	1	compression	0.00464775
AF-Q12305-F1-model_v4	bcif	1	compression	0.00577796
AF-Q12303-F1-model_v4	bcif	1	compression	0.0170019
AF-Q12301-F1-model_v4	bcif	1	compression	0.0188656
AF-Q12300-F1-model_v4	bcif	1	compression	0.0250178
AF-Q12298-F1-model_v4	bcif	1	compression	0.0188146
AF-Q12297-F1-model_v4	bcif	1	compression	0.0126337
AF-Q12296-F1-model_v4	bcif	1	compression	0.0232759
AF-Q12293-F1-model_v4	bcif	1	compression	0.0153366
AF-Q12292-F1-model_v4	bcif	1	compression	0.0144554
AF-Q12291-F1-model_v4	bcif	1	compression	0.0132272
AF-Q12289-F1-model_v4	bcif	1	compression	0.0120239
AF-Q12288-F1-model_v4	bcif	1	compression	0.0103364
AF-Q12287-F1-model_v4	bcif	1	compression	0.0062356
AF-Q12286-F1-model_v4	bcif	1	compression	0.0102739
AF-Q12285-F1-model_v4	bcif	1	compression	0.00817165
AF-Q12284-F1-model_v4	bcif	1	compression	0.00793992
AF-Q12283-F1-model_v4	bcif	1	compression	0.0129823
AF-Q12282-F1-model_v4	bcif	1	compression	0.00883839
AF-Q12280-F1-model_v4	bcif	1	compression	0.0566414
AF-Q12277-F1-model_v4	bcif	1	compression	0.00971087
AF-Q12276-F1-model_v4	bcif	1	compression	0.0407674
AF-Q12275-F1-model_v4	bcif	1	compression	0.0547773
AF-Q12274-F1-model_v4	bcif	1	compression	0.00695435
AF-Q12273-F1-model_v4	bcif	1	compression	0.0580902
AF-Q12272-F1-model_v4	bcif	1	compression	0.00890007
AF-Q12271-F1-model_v4	bcif	1	compression	0.0366961
AF-Q12270-F1-model_v4	bcif	1	compression	0.00989775
AF-Q12269-F1-model_v4	bcif	1	compression	0.0588086
AF-Q12267-F1-model_v4	bcif	1	compression	0.0485155
AF-Q12266-F1-model_v4	bcif	1	compression	0.0170442
AF-Q12265-F1-model_v4	bcif	1	compression	0.0189185
AF-Q12263-F1-model_v4	bcif	1	compression	0.0415963
AF-Q12262-F1-model_v4	bcif	1	compression	0.00731012
AF-Q12260-F1-model_v4	bcif	1	compression	0.0154048
AF-Q12259-F1-model_v4	bcif	1	compression	0.0170495
AF-Q12257-F1-model_v4	bcif	1	compression	0.00677213
AF-Q12256-F1-model_v4	bcif	1	compression	0.0219764
AF-Q12255-F1-model_v4	bcif	1	compression	0.00951619
AF-Q12254-F1-model_v4	bcif	1	compression	0.00895141
AF-Q12253-F1-model_v4	bcif	1	compression	0.0100329
AF-Q12252-F1-model_v4	bcif	1	compression	0.0332914
AF-Q12251-F1-model_v4	bcif	1	compression	0.0116781
AF-Q12250-F1-model_v4	bcif	1	compression	0.0158816
AF-Q12248-F1-model_v4	bcif	1	compression	0.00428347
AF-Q12247-F1-model_v4	bcif	1	compression	0.0063103
AF-Q12246-F1-model_v4	bcif	1	compression	0.0210674
AF-Q12245-F1-model_v4	bcif	1	compression	0.00604845
AF-Q12244-F1-model_v4	bcif	1	compression	0.0288515
AF-Q12243-F1-model_v4	bcif	1	compression	0.00514797
AF-Q12242-F1-model_v4	bcif	1	compression	0.0227692
AF-Q12241-F1-model_v4	bcif	1	compression	0.0104332
AF-Q12240-F1-model_v4	bcif	1	compression	0.00582122
AF-Q12239-F1-model_v4	bcif	1	compression	0.0126397
AF-Q12236-F1-model_v4	bcif	1	compression	0.0360155
AF-Q12235-F1-model_v4	bcif	1	compression	0.0182182
AF-Q12234-F1-model_v4	bcif	1	compression	0.0176096
AF-Q12233-F1-model_v4	bcif	1	compression	0.00556681
AF-Q12232-F1-model_v4	bcif	1	compression	0.0202973
AF-Q12230-F1-model_v4	bcif	1	compression	0.0194866
AF-Q12229-F1-model_v4	bcif	1	compression	0.0168441
AF-Q12226-F1-model_v4	bcif	1	compression	0.0162646
AF-Q12224-F1-model_v4	bcif	1	compression	0.0220303
AF-Q12223-F1-model_v4	bcif	1	compression	0.00885971
AF-Q12222-F1-model_v4	bcif	1	compression	0.0135922
AF-Q12221-F1-model_v4	bcif	1	compression	0.0350889
AF-Q12220-F1-model_v4	bcif	1	compression	0.0315699
AF-Q12219-F1-model_v4	bcif	1	compression	0.0111789
AF-Q12218-F1-model_v4	bcif	1	compression	0.014845
AF-Q12217-F1-model_v4	bcif	1	compression	0.0153604
AF-Q12216-F1-model_v4	bcif	1	compression	0.0241465
AF-Q12215-F1-model_v4	bcif	1	compression	0.017796
AF-Q12214-F1-model_v4	bcif	1	compression	0.0168291
AF-Q12213-F1-model_v4	bcif	1	compression	0.0092946
AF-Q12212-F1-model_v4	bcif	1	compression	0.0216176
AF-Q12211-F1-model_v4	bcif	1	compression	0.0188801
AF-Q12210-F1-model_v4	bcif	1	compression	0.00501759
AF-Q12209-F1-model_v4	bcif	1	compression	0.0237761
AF-Q12208-F1-model_v4	bcif	1	compression	0.0109146
AF-Q12207-F1-model_v4	bcif	1	compression	0.00676054
AF-Q12206-F1-model_v4	bcif	1	compression	0.0161229
AF-Q12205-F1-model_v4	bcif	1	compression	0.0290917
AF-Q12204-F1-model_v4	bcif	1	compression	0.025056
AF-Q12202-F1-model_v4	bcif	1	compression	0.0266667
AF-Q12200-F1-model_v4	bcif	1	compression	0.0482479
AF-Q12199-F1-model_v4	bcif	1	compression	0.0129454
AF-Q12198-F1-model_v4	bcif	1	compression	0.0197238
AF-Q12196-F1-model_v4	bcif	1	compression	0.0173741
AF-Q12194-F1-model_v4	bcif	1	compression	0.0168638
AF-Q12193-F1-model_v4	bcif	1	compression	0.0578482
AF-Q12192-F1-model_v4	bcif	1	compression	0.0112405
AF-Q12191-F1-model_v4	bcif	1	compression	0.0120213
AF-Q12189-F1-model_v4	bcif	1	compression	0.00959355
AF-Q12188-F1-model_v4	bcif	1	compression	0.0229524
AF-Q12186-F1-model_v4	bcif	1	compression	0.016608
AF-Q12185-F1-model_v4	bcif	1	compression	0.0142857
AF-Q12184-F1-model_v4	bcif	1	compression	0.0067406
AF-Q12182-F1-model_v4	bcif	1	compression	0.011755
AF-Q12181-F1-model_v4	bcif	1	compression	0.0218331
AF-Q12180-F1-model_v4	bcif	1	compression	0.0343932
AF-Q12179-F1-model_v4	bcif	1	compression	0.0162293
AF-Q12178-F1-model_v4	bcif	1	compression	0.00645344
AF-Q12177-F1-model_v4	bcif	1	compression	0.0109739
AF-Q12176-F1-model_v4	bcif	1	compression	0.0343357
AF-Q12175-F1-model_v4	bcif	1	compression	0.0303665
AF-Q12173-F1-model_v4	bcif	1	compression	0.0110423
AF-Q12172-F1-model_v4	bcif	1	compression	0.031614
AF-Q12171-F1-model_v4	bcif	1	compression	0.0239993
AF-Q12169-F1-model_v4	bcif	1	compression	0.00532019
AF-Q12168-F1-model_v4	bcif	1	compression	0.026607
AF-Q12167-F1-model_v4	bcif	1	compression	0.0134941
AF-Q12166-F1-model_v4	bcif	1	compression	0.027082
AF-Q12165-F1-model_v4	bcif	1	compression	0.00623368
AF-Q12164-F1-model_v4	bcif	1	compression	0.0103676
AF-Q12163-F1-model_v4	bcif	1	compression	0.00903096
AF-Q12161-F1-model_v4	bcif	1	compression	0.0144226
AF-Q12160-F1-model_v4	bcif	1	compression	0.00572804
AF-Q12159-F1-model_v4	bcif	1	compression	0.00850553
AF-Q12158-F1-model_v4	bcif	1	compression	0.0192015
AF-Q12157-F1-model_v4	bcif	1	compression	0.00669064
AF-Q12156-F1-model_v4	bcif	1	compression	0.00618574
AF-Q12155-F1-model_v4	bcif	1	compression	0.00676615
AF-Q12154-F1-model_v4	bcif	1	compression	0.0123627
AF-Q12153-F1-model_v4	bcif	1	compression	0.0159547
AF-Q12152-F1-model_v4	bcif	1	compression	0.0298026
AF-Q12151-F1-model_v4	bcif	1	compression	0.0297378
AF-Q12149-F1-model_v4	bcif	1	compression	0.0252978
AF-Q12146-F1-model_v4	bcif	1	compression	0.00766844
AF-Q12145-F1-model_v4	bcif	1	compression	0.0112488
AF-Q12144-F1-model_v4	bcif	1	compression	0.0107501
AF-Q12143-F1-model_v4	bcif	1	compression	0.0084094
AF-Q12142-F1-model_v4	bcif	1	compression	0.0338801
AF-Q12141-F1-model_v4	bcif	1	compression	0.0578097
AF-Q12140-F1-model_v4	bcif	1	compression	0.0113194
AF-Q12139-F1-model_v4	bcif	1	compression	0.0385735
AF-Q12138-F1-model_v4	bcif	1	compression	0.00577795
AF-Q12136-F1-model_v4	bcif	1	compression	0.0210788
AF-Q12134-F1-model_v4	bcif	1	compression	0.00943484
AF-Q12133-F1-model_v4	bcif	1	compression	0.00743056
AF-Q12132-F1-model_v4	bcif	1	compression	0.0167026
AF-Q12130-F1-model_v4	bcif	1	compression	0.00758018
AF-Q12129-F1-model_v4	bcif	1	compression	0.00854657
AF-Q12128-F1-model_v4	bcif	1	compression	0.0144406
AF-Q12127-F1-model_v4	bcif	1	compression	0.00510009
AF-Q12125-F1-model_v4	bcif	1	compression	0.011646
AF-Q12124-F1-model_v4	bcif	1	compression	0.0147086
AF-Q12123-F1-model_v4	bcif	1	compression	0.013732
AF-Q12122-F1-model_v4	bcif	1	compression	0.0154851
AF-Q12121-F1-model_v4	bcif	1	compression	0.0132319
AF-Q12119-F1-model_v4	bcif	1	compression	0.017819
AF-Q12118-F1-model_v4	bcif	1	compression	0.0137839
AF-Q12117-F1-model_v4	bcif	1	compression	0.0116418
AF-Q12116-F1-model_v4	bcif	1	compression	0.0160322
AF-Q12114-F1-model_v4	bcif	1	compression	0.0219649
AF-Q12113-F1-model_v4	bcif	1	compression	0.0587489
AF-Q12112-F1-model_v4	bcif	1	compression	0.056941
AF-Q12111-F1-model_v4	bcif	1	compression	0.00498934
AF-Q12110-F1-model_v4	bcif	1	compression	0.0153169
AF-Q12109-F1-model_v4	bcif	1	compression	0.015539
AF-Q12108-F1-model_v4	bcif	1	compression	0.0195869
AF-Q12107-F1-model_v4	bcif	1	compression	0.0100332
AF-Q12106-F1-model_v4	bcif	1	compression	0.0110332
AF-Q12104-F1-model_v4	bcif	1	compression	0.0160624
AF-Q12103-F1-model_v4	bcif	1	compression	0.0220289
AF-Q12102-F1-model_v4	bcif	1	compression	0.0287085
AF-Q12100-F1-model_v4	bcif	1	compression	0.0214032
AF-Q12099-F1-model_v4	bcif	1	compression	0.0142816
AF-Q12098-F1-model_v4	bcif	1	compression	0.0247841
AF-Q12096-F1-model_v4	bcif	1	compression	0.0178859
AF-Q12094-F1-model_v4	bcif	1	compression	0.011476
AF-Q12093-F1-model_v4	bcif	1	compression	0.0147521
AF-Q12092-F1-model_v4	bcif	1	compression	0.00844897
AF-Q12091-F1-model_v4	bcif	1	compression	0.00626536
AF-Q12090-F1-model_v4	bcif	1	compression	0.0144197
AF-Q12089-F1-model_v4	bcif	1	compression	0.0211871
AF-Q12088-F1-model_v4	bcif	1	compression	0.0572722
AF-Q12086-F1-model_v4	bcif	1	compression	0.0155227
AF-Q12085-F1-model_v4	bcif	1	compression	0.0152302
AF-Q12084-F1-model_v4	bcif	1	compression	0.00892908
AF-Q12083-F1-model_v4	bcif	1	compression	0.0258135
AF-Q12082-F1-model_v4	bcif	1	compression	0.00531111
AF-Q12080-F1-model_v4	bcif	1	compression	0.0160092
AF-Q12079-F1-model_v4	bcif	1	compression	0.0101206
AF-Q12078-F1-model_v4	bcif	1	compression	0.0159893
AF-Q12074-F1-model_v4	bcif	1	compression	0.0111711
AF-Q12072-F1-model_v4	bcif	1	compression	0.0299921
AF-Q12071-F1-model_v4	bcif	1	compression	0.0299532
AF-Q12069-F1-model_v4	bcif	1	compression	0.0164049
AF-Q12068-F1-model_v4	bcif	1	compression	0.0119767
AF-Q12067-F1-model_v4	bcif	1	compression	0.0110668
AF-Q12066-F1-model_v4	bcif	1	compression	0.017235
AF-Q12063-F1-model_v4	bcif	1	compression	0.0133796
AF-Q12060-F1-model_v4	bcif	1	compression	0.0166186
AF-Q12059-F1-model_v4	bcif	1	compression	0.0162432
AF-Q12057-F1-model_v4	bcif	1	compression	0.010414
AF-Q12056-F1-model_v4	bcif	1	compression	0.00622238
AF-Q12055-F1-model_v4	bcif	1	compression	0.00788087
AF-Q12052-F1-model_v4	bcif	1	compression	0.0118614
AF-Q12051-F1-model_v4	bcif	1	compression	0.0122604
AF-Q12050-F1-model_v4	bcif	1	compression	0.0271567
AF-Q12049-F1-model_v4	bcif	1	compression	0.0165004
AF-Q12048-F1-model_v4	bcif	1	compression	0.00546727
AF-Q12046-F1-model_v4	bcif	1	compression	0.0121817
AF-Q12045-F1-model_v4	bcif	1	compression	0.0225384
AF-Q12044-F1-model_v4	bcif	1	compression	0.00969329
AF-Q12043-F1-model_v4	bcif	1	compression	0.0251972
AF-Q12042-F1-model_v4	bcif	1	compression	0.0102845
AF-Q12041-F1-model_v4	bcif	1	compression	0.00746104
AF-Q12040-F1-model_v4	bcif	1	compression	0.00880674
AF-Q12039-F1-model_v4	bcif	1	compression	0.0242078
AF-Q12038-F1-model_v4	bcif	1	compression	0.0351753
AF-Q12036-F1-model_v4	bcif	1	compression	0.0072324
AF-Q12035-F1-model_v4	bcif	1	compression	0.00885492
AF-Q12034-F1-model_v4	bcif	1	compression	0.0160469
AF-Q12033-F1-model_v4	bcif	1	compression	0.0227633
AF-Q12032-F1-model_v4	bcif	1	compression	0.00789213
AF-Q12031-F1-model_v4	bcif	1	compression	0.0198289
AF-Q12030-F1-model_v4	bcif	1	compression	0.00787635
AF-Q12029-F1-model_v4	bcif	1	compression	0.0114633
AF-Q12028-F1-model_v4	bcif	1	compression	0.0279605
AF-Q12027-F1-model_v4	bcif	1	compression	0.0244154
AF-Q12026-F1-model_v4	bcif	1	compression	0.00498474
AF-Q12025-F1-model_v4	bcif	1	compression	0.00816034
AF-Q12024-F1-model_v4	bcif	1	compression	0.0160512
AF-Q12021-F1-model_v4	bcif	1	compression	0.0181909
AF-Q12020-F1-model_v4	bcif	1	compression	0.0140861
AF-Q12018-F1-model_v4	bcif	1	compression	0.027975
AF-Q12017-F1-model_v4	bcif	1	compression	0.0117556
AF-Q12016-F1-model_v4	bcif	1	compression	0.00854044
AF-Q12015-F1-model_v4	bcif	1	compression	0.0107493
AF-Q12013-F1-model_v4	bcif	1	compression	0.0277978
AF-Q12012-F1-model_v4	bcif	1	compression	0.0104742
AF-Q12010-F1-model_v4	bcif	1	compression	0.0128949
AF-Q12009-F1-model_v4	bcif	1	compression	0.010915
AF-Q12008-F1-model_v4	bcif	1	compression	0.0116296
AF-Q12006-F1-model_v4	bcif	1	compression	0.0161815
AF-Q12004-F1-model_v4	bcif	1	compression	0.0120215
AF-Q12003-F1-model_v4	bcif	1	compression	0.0128416
AF-Q12001-F1-model_v4	bcif	1	compression	0.0190999
AF-Q12000-F1-model_v4	bcif	1	compression	0.0125574
AF-Q10740-F1-model_v4	bcif	1	compression	0.0234323
AF-Q08995-F1-model_v4	bcif	1	compression	0.0338848
AF-Q08994-F1-model_v4	bcif	1	compression	0.00474378
AF-Q08993-F1-model_v4	bcif	1	compression	0.00917648
AF-Q08992-F1-model_v4	bcif	1	compression	0.00880138
AF-Q08991-F1-model_v4	bcif	1	compression	0.013704
AF-Q08990-F1-model_v4	bcif	1	compression	0.0046121
AF-Q08989-F1-model_v4	bcif	1	compression	0.0167592
AF-Q08986-F1-model_v4	bcif	1	compression	0.0196389
AF-Q08985-F1-model_v4	bcif	1	compression	0.0117609
AF-Q08984-F1-model_v4	bcif	1	compression	0.0182867
AF-Q08981-F1-model_v4	bcif	1	compression	0.00807031
AF-Q08980-F1-model_v4	bcif	1	compression	0.0124865
AF-Q08979-F1-model_v4	bcif	1	compression	0.0224649
AF-Q08977-F1-model_v4	bcif	1	compression	0.019005
AF-Q08976-F1-model_v4	bcif	1	compression	0.00473708
AF-Q08975-F1-model_v4	bcif	1	compression	0.0187477
AF-Q08974-F1-model_v4	bcif	1	compression	0.0076482
AF-Q08972-F1-model_v4	bcif	1	compression	0.0394893
AF-Q08971-F1-model_v4	bcif	1	compression	0.00643994
AF-Q08970-F1-model_v4	bcif	1	compression	0.0162221
AF-Q08969-F1-model_v4	bcif	1	compression	0.00673816
AF-Q08968-F1-model_v4	bcif	1	compression	0.0242985
AF-Q08967-F1-model_v4	bcif	1	compression	0.0267974
AF-Q08966-F1-model_v4	bcif	1	compression	0.0170216
AF-Q08965-F1-model_v4	bcif	1	compression	0.0404635
AF-Q08964-F1-model_v4	bcif	1	compression	0.0376831
AF-Q08963-F1-model_v4	bcif	1	compression	0.00922355
AF-Q08962-F1-model_v4	bcif	1	compression	0.00725121
AF-Q08961-F1-model_v4	bcif	1	compression	0.0205481
AF-Q08960-F1-model_v4	bcif	1	compression	0.0269232
AF-Q08959-F1-model_v4	bcif	1	compression	0.0119697
AF-Q08957-F1-model_v4	bcif	1	compression	0.0145555
AF-Q08956-F1-model_v4	bcif	1	compression	0.0163633
AF-Q08955-F1-model_v4	bcif	1	compression	0.00649171
AF-Q08954-F1-model_v4	bcif	1	compression	0.00888104
AF-Q08952-F1-model_v4	bcif	1	compression	0.0101363
AF-Q08951-F1-model_v4	bcif	1	compression	0.0315646
AF-Q08949-F1-model_v4	bcif	1	compression	0.021093
AF-Q08932-F1-model_v4	bcif	1	compression	0.0138237
AF-Q08931-F1-model_v4	bcif	1	compression	0.00559941
AF-Q08930-F1-model_v4	bcif	1	compression	0.0146816
AF-Q08929-F1-model_v4	bcif	1	compression	0.0215022
AF-Q08926-F1-model_v4	bcif	1	compression	0.0110086
AF-Q08925-F1-model_v4	bcif	1	compression	0.0208246
AF-Q08924-F1-model_v4	bcif	1	compression	0.034174
AF-Q08923-F1-model_v4	bcif	1	compression	0.0173932
AF-Q08921-F1-model_v4	bcif	1	compression	0.0261935
AF-Q08920-F1-model_v4	bcif	1	compression	0.00818488
AF-Q08919-F1-model_v4	bcif	1	compression	0.0265408
AF-Q08914-F1-model_v4	bcif	1	compression	0.00895224
AF-Q08913-F1-model_v4	bcif	1	compression	0.0132614
AF-Q08912-F1-model_v4	bcif	1	compression	0.0209643
AF-Q08911-F1-model_v4	bcif	1	compression	0.0146913
AF-Q08910-F1-model_v4	bcif	1	compression	0.00772686
AF-Q08909-F1-model_v4	bcif	1	compression	0.0129994
AF-Q08908-F1-model_v4	bcif	1	compression	0.0248262
AF-Q08907-F1-model_v4	bcif	1	compression	0.00692484
AF-Q08906-F1-model_v4	bcif	1	compression	0.0117337
AF-Q08905-F1-model_v4	bcif	1	compression	0.0246234
AF-Q08904-F1-model_v4	bcif	1	compression	0.0185243
AF-Q08902-F1-model_v4	bcif	1	compression	0.0175084
AF-Q08900-F1-model_v4	bcif	1	compression	0.00533168
AF-Q08887-F1-model_v4	bcif	1	compression	0.0181149
AF-Q08886-F1-model_v4	bcif	1	compression	0.0304739
AF-Q08873-F1-model_v4	bcif	1	compression	0.00780297
AF-Q08844-F1-model_v4	bcif	1	compression	0.0240389
AF-Q08831-F1-model_v4	bcif	1	compression	0.0175222
AF-Q08826-F1-model_v4	bcif	1	compression	0.00668712
AF-Q08822-F1-model_v4	bcif	1	compression	0.021184
AF-Q08818-F1-model_v4	bcif	1	compression	0.0239553
AF-Q08817-F1-model_v4	bcif	1	compression	0.0259686
AF-Q08816-F1-model_v4	bcif	1	compression	0.0123932
AF-Q08777-F1-model_v4	bcif	1	compression	0.0174874
AF-Q08774-F1-model_v4	bcif	1	compression	0.00934932
AF-Q08773-F1-model_v4	bcif	1	compression	0.0376964
AF-Q08760-F1-model_v4	bcif	1	compression	0.0156223
AF-Q08754-F1-model_v4	bcif	1	compression	0.0254727
AF-Q08750-F1-model_v4	bcif	1	compression	0.0173701
AF-Q08749-F1-model_v4	bcif	1	compression	0.00760172
AF-Q08748-F1-model_v4	bcif	1	compression	0.0429027
AF-Q08747-F1-model_v4	bcif	1	compression	0.00869976
AF-Q08746-F1-model_v4	bcif	1	compression	0.00785932
AF-Q08745-F1-model_v4	bcif	1	compression	0.00496052
AF-Q08743-F1-model_v4	bcif	1	compression	0.0114893
AF-Q08742-F1-model_v4	bcif	1	compression	0.00614462
AF-Q08734-F1-model_v4	bcif	1	compression	0.00566387
AF-Q08732-F1-model_v4	bcif	1	compression	0.0254809
AF-Q08729-F1-model_v4	bcif	1	compression	0.014768
AF-Q08726-F1-model_v4	bcif	1	compression	0.0125789
AF-Q08723-F1-model_v4	bcif	1	compression	0.0121352
AF-Q08702-F1-model_v4	bcif	1	compression	0.00880753
AF-Q08693-F1-model_v4	bcif	1	compression	0.0278964
AF-Q08692-F1-model_v4	bcif	1	compression	0.0106734
AF-Q08689-F1-model_v4	bcif	1	compression	0.00698837
AF-Q08687-F1-model_v4	bcif	1	compression	0.00725942
AF-Q08686-F1-model_v4	bcif	1	compression	0.011134
AF-Q08685-F1-model_v4	bcif	1	compression	0.0156344
AF-Q08683-F1-model_v4	bcif	1	compression	0.0237566
AF-Q08673-F1-model_v4	bcif	1	compression	0.00741059
AF-Q08651-F1-model_v4	bcif	1	compression	0.0119977
AF-Q08650-F1-model_v4	bcif	1	compression	0.0149187
AF-Q08649-F1-model_v4	bcif	1	compression	0.0168482
AF-Q08647-F1-model_v4	bcif	1	compression	0.0232587
AF-Q08646-F1-model_v4	bcif	1	compression	0.0135469
AF-Q08645-F1-model_v4	bcif	1	compression	0.0193902
AF-Q08641-F1-model_v4	bcif	1	compression	0.0214636
AF-Q08634-F1-model_v4	bcif	1	compression	0.0113798
AF-Q08630-F1-model_v4	bcif	1	compression	0.00489757
AF-Q08622-F1-model_v4	bcif	1	compression	0.0193168
AF-Q08601-F1-model_v4	bcif	1	compression	0.0149851
AF-Q08581-F1-model_v4	bcif	1	compression	0.0277668
AF-Q08580-F1-model_v4	bcif	1	compression	0.0136699
AF-Q08579-F1-model_v4	bcif	1	compression	0.0204469
AF-Q08562-F1-model_v4	bcif	1	compression	0.0528927
AF-Q08561-F1-model_v4	bcif	1	compression	0.00510687
AF-Q08560-F1-model_v4	bcif	1	compression	0.00581217
AF-Q08559-F1-model_v4	bcif	1	compression	0.00560002
AF-Q08558-F1-model_v4	bcif	1	compression	0.00970429
AF-Q08553-F1-model_v4	bcif	1	compression	0.00711569
AF-Q08550-F1-model_v4	bcif	1	compression	0.0170555
AF-Q08548-F1-model_v4	bcif	1	compression	0.0214332
AF-Q08504-F1-model_v4	bcif	1	compression	0.00474817
AF-Q08496-F1-model_v4	bcif	1	compression	0.0249233
AF-Q08492-F1-model_v4	bcif	1	compression	0.00809416
AF-Q08491-F1-model_v4	bcif	1	compression	0.0251438
AF-Q08490-F1-model_v4	bcif	1	compression	0.0196843
AF-Q08486-F1-model_v4	bcif	1	compression	0.00478386
AF-Q08485-F1-model_v4	bcif	1	compression	0.0200448
AF-Q08484-F1-model_v4	bcif	1	compression	0.0214887
AF-Q08474-F1-model_v4	bcif	1	compression	0.00465458
AF-Q08471-F1-model_v4	bcif	1	compression	0.0203989
AF-Q08465-F1-model_v4	bcif	1	compression	0.00851403
AF-Q08457-F1-model_v4	bcif	1	compression	0.00969717
AF-Q08448-F1-model_v4	bcif	1	compression	0.0163972
AF-Q08446-F1-model_v4	bcif	1	compression	0.0139916
AF-Q08444-F1-model_v4	bcif	1	compression	0.0164707
AF-Q08438-F1-model_v4	bcif	1	compression	0.0231298
AF-Q08422-F1-model_v4	bcif	1	compression	0.00607169
AF-Q08421-F1-model_v4	bcif	1	compression	0.0147368
AF-Q08417-F1-model_v4	bcif	1	compression	0.0135461
AF-Q08416-F1-model_v4	bcif	1	compression	0.00642337
AF-Q08412-F1-model_v4	bcif	1	compression	0.0144383
AF-Q08409-F1-model_v4	bcif	1	compression	0.0592065
AF-Q08387-F1-model_v4	bcif	1	compression	0.0320565
AF-Q08361-F1-model_v4	bcif	1	compression	0.00591747
AF-Q08347-F1-model_v4	bcif	1	compression	0.0219201
AF-Q08322-F1-model_v4	bcif	1	compression	0.00503659
AF-Q08321-F1-model_v4	bcif	1	compression	0.00513178
AF-Q08300-F1-model_v4	bcif	1	compression	0.00687438
AF-Q08299-F1-model_v4	bcif	1	compression	0.0201714
AF-Q08295-F1-model_v4	bcif	1	compression	0.0208607
AF-Q08287-F1-model_v4	bcif	1	compression	0.0173774
AF-Q08285-F1-model_v4	bcif	1	compression	0.00891559
AF-Q08282-F1-model_v4	bcif	1	compression	0.0237276
AF-Q08281-F1-model_v4	bcif	1	compression	0.0438324
AF-Q08280-F1-model_v4	bcif	1	compression	0.0171516
AF-Q08278-F1-model_v4	bcif	1	compression	0.00850859
AF-Q08273-F1-model_v4	bcif	1	compression	0.00532237
AF-Q08271-F1-model_v4	bcif	1	compression	0.0165623
AF-Q08270-F1-model_v4	bcif	1	compression	0.00485243
AF-Q08269-F1-model_v4	bcif	1	compression	0.0283763
AF-Q08268-F1-model_v4	bcif	1	compression	0.0168605
AF-Q08259-F1-model_v4	bcif	1	compression	0.00485157
AF-Q08245-F1-model_v4	bcif	1	compression	0.00486279
AF-Q08237-F1-model_v4	bcif	1	compression	0.0106829
AF-Q08236-F1-model_v4	bcif	1	compression	0.0381795
AF-Q08235-F1-model_v4	bcif	1	compression	0.0109468
AF-Q08234-F1-model_v4	bcif	1	compression	0.0427875
AF-Q08232-F1-model_v4	bcif	1	compression	0.011803
AF-Q08231-F1-model_v4	bcif	1	compression	0.0163805
AF-Q08230-F1-model_v4	bcif	1	compression	0.00673257
AF-Q08229-F1-model_v4	bcif	1	compression	0.017054
AF-Q08227-F1-model_v4	bcif	1	compression	0.0137982
AF-Q08226-F1-model_v4	bcif	1	compression	0.0324832
AF-Q08225-F1-model_v4	bcif	1	compression	0.0244025
AF-Q08224-F1-model_v4	bcif	1	compression	0.0189978
AF-Q08223-F1-model_v4	bcif	1	compression	0.0143979
AF-Q08220-F1-model_v4	bcif	1	compression	0.0174128
AF-Q08219-F1-model_v4	bcif	1	compression	0.0125078
AF-Q08218-F1-model_v4	bcif	1	compression	0.0128592
AF-Q08217-F1-model_v4	bcif	1	compression	0.0365942
AF-Q08215-F1-model_v4	bcif	1	compression	0.0136535
AF-Q08214-F1-model_v4	bcif	1	compression	0.0136944
AF-Q08213-F1-model_v4	bcif	1	compression	0.0134082
AF-Q08208-F1-model_v4	bcif	1	compression	0.0160515
AF-Q08206-F1-model_v4	bcif	1	compression	0.0248253
AF-Q08204-F1-model_v4	bcif	1	compression	0.0370965
AF-Q08202-F1-model_v4	bcif	1	compression	0.00914227
AF-Q08199-F1-model_v4	bcif	1	compression	0.0149898
AF-Q08193-F1-model_v4	bcif	1	compression	0.0161892
AF-Q08187-F1-model_v4	bcif	1	compression	0.00776225
AF-Q08182-F1-model_v4	bcif	1	compression	0.00907059
AF-Q08179-F1-model_v4	bcif	1	compression	0.0198311
AF-Q08176-F1-model_v4	bcif	1	compression	0.00532854
AF-Q08172-F1-model_v4	bcif	1	compression	0.00709995
AF-Q08162-F1-model_v4	bcif	1	compression	0.034199
AF-Q08157-F1-model_v4	bcif	1	compression	0.0182546
AF-Q08144-F1-model_v4	bcif	1	compression	0.0139321
AF-Q08119-F1-model_v4	bcif	1	compression	0.0240756
AF-Q08118-F1-model_v4	bcif	1	compression	0.020149
AF-Q08110-F1-model_v4	bcif	1	compression	0.00538789
AF-Q08109-F1-model_v4	bcif	1	compression	0.0191108
AF-Q08108-F1-model_v4	bcif	1	compression	0.0239743
AF-Q08096-F1-model_v4	bcif	1	compression	0.0126766
AF-Q08058-F1-model_v4	bcif	1	compression	0.00801123
AF-Q08054-F1-model_v4	bcif	1	compression	0.0114833
AF-Q08045-F1-model_v4	bcif	1	compression	0.00552151
AF-Q08032-F1-model_v4	bcif	1	compression	0.0218874
AF-Q08023-F1-model_v4	bcif	1	compression	0.0199855
AF-Q08004-F1-model_v4	bcif	1	compression	0.00655714
AF-Q08003-F1-model_v4	bcif	1	compression	0.0076861
AF-Q08001-F1-model_v4	bcif	1	compression	0.0232179
AF-Q07993-F1-model_v4	bcif	1	compression	0.0122556
AF-Q07990-F1-model_v4	bcif	1	compression	0.00614813
AF-Q07988-F1-model_v4	bcif	1	compression	0.00825725
AF-Q07987-F1-model_v4	bcif	1	compression	0.00512762
AF-Q07986-F1-model_v4	bcif	1	compression	0.00790259
AF-Q07980-F1-model_v4	bcif	1	compression	0.0240801
AF-Q07979-F1-model_v4	bcif	1	compression	0.0176494
AF-Q07978-F1-model_v4	bcif	1	compression	0.00747352
AF-Q07967-F1-model_v4	bcif	1	compression	0.0097828
AF-Q07963-F1-model_v4	bcif	1	compression	0.0689677
AF-Q07959-F1-model_v4	bcif	1	compression	0.0189288
AF-Q07953-F1-model_v4	bcif	1	compression	0.00930035
AF-Q07951-F1-model_v4	bcif	1	compression	0.00706308
AF-Q07950-F1-model_v4	bcif	1	compression	0.0187425
AF-Q07949-F1-model_v4	bcif	1	compression	0.0139756
AF-Q07938-F1-model_v4	bcif	1	compression	0.0119351
AF-Q07930-F1-model_v4	bcif	1	compression	0.00812793
AF-Q07928-F1-model_v4	bcif	1	compression	0.00584001
AF-Q07927-F1-model_v4	bcif	1	compression	0.00468406
AF-Q07923-F1-model_v4	bcif	1	compression	0.00735235
AF-Q07921-F1-model_v4	bcif	1	compression	0.00655733
AF-Q07915-F1-model_v4	bcif	1	compression	0.0080978
AF-Q07914-F1-model_v4	bcif	1	compression	0.00643027
AF-Q07913-F1-model_v4	bcif	1	compression	0.0122512
AF-Q07904-F1-model_v4	bcif	1	compression	0.0178592
AF-Q07897-F1-model_v4	bcif	1	compression	0.0107482
AF-Q07896-F1-model_v4	bcif	1	compression	0.0225655
AF-Q07895-F1-model_v4	bcif	1	compression	0.0291387
AF-Q07888-F1-model_v4	bcif	1	compression	0.0454777
AF-Q07887-F1-model_v4	bcif	1	compression	0.00721382
AF-Q07879-F1-model_v4	bcif	1	compression	0.00690104
AF-Q07872-F1-model_v4	bcif	1	compression	0.00935663
AF-Q07845-F1-model_v4	bcif	1	compression	0.0219232
AF-Q07844-F1-model_v4	bcif	1	compression	0.0277394
AF-Q07843-F1-model_v4	bcif	1	compression	0.00913261
AF-Q07834-F1-model_v4	bcif	1	compression	0.0280565
AF-Q07830-F1-model_v4	bcif	1	compression	0.0344699
AF-Q07829-F1-model_v4	bcif	1	compression	0.0051772
AF-Q07825-F1-model_v4	bcif	1	compression	0.0255887
AF-Q07824-F1-model_v4	bcif	1	compression	0.0196196
AF-Q07821-F1-model_v4	bcif	1	compression	0.00926334
AF-Q07807-F1-model_v4	bcif	1	compression	0.0289499
AF-Q07804-F1-model_v4	bcif	1	compression	0.0203623
AF-Q07800-F1-model_v4	bcif	1	compression	0.0149937
AF-Q07799-F1-model_v4	bcif	1	compression	0.0229979
AF-Q07798-F1-model_v4	bcif	1	compression	0.030732
AF-Q07794-F1-model_v4	bcif	1	compression	0.0157625
AF-Q07793-F1-model_v4	bcif	1	compression	0.0525111
AF-Q07791-F1-model_v4	bcif	1	compression	0.0590962
AF-Q07788-F1-model_v4	bcif	1	compression	0.0143398
AF-Q07786-F1-model_v4	bcif	1	compression	0.0124079
AF-Q07748-F1-model_v4	bcif	1	compression	0.0123198
AF-Q07747-F1-model_v4	bcif	1	compression	0.0118356
AF-Q07746-F1-model_v4	bcif	1	compression	0.00505333
AF-Q07738-F1-model_v4	bcif	1	compression	0.00519456
AF-Q07732-F1-model_v4	bcif	1	compression	0.0272287
AF-Q07729-F1-model_v4	bcif	1	compression	0.017042
AF-Q07716-F1-model_v4	bcif	1	compression	0.0139739
AF-Q07688-F1-model_v4	bcif	1	compression	0.00679604
AF-Q07684-F1-model_v4	bcif	1	compression	0.0158799
AF-Q07660-F1-model_v4	bcif	1	compression	0.0381287
AF-Q07657-F1-model_v4	bcif	1	compression	0.0202065
AF-Q07655-F1-model_v4	bcif	1	compression	0.0213771
AF-Q07653-F1-model_v4	bcif	1	compression	0.0327206
AF-Q07651-F1-model_v4	bcif	1	compression	0.0110113
AF-Q07648-F1-model_v4	bcif	1	compression	0.00600843
AF-Q07629-F1-model_v4	bcif	1	compression	0.0109263
AF-Q07623-F1-model_v4	bcif	1	compression	0.00832397
AF-Q07622-F1-model_v4	bcif	1	compression	0.0205273
AF-Q07589-F1-model_v4	bcif	1	compression	0.0125044
AF-Q07560-F1-model_v4	bcif	1	compression	0.0102255
AF-Q07555-F1-model_v4	bcif	1	compression	0.0104048
AF-Q07551-F1-model_v4	bcif	1	compression	0.0113189
AF-Q07549-F1-model_v4	bcif	1	compression	0.00571773
AF-Q07541-F1-model_v4	bcif	1	compression	0.0060487
AF-Q07540-F1-model_v4	bcif	1	compression	0.00673108
AF-Q07534-F1-model_v4	bcif	1	compression	0.0107987
AF-Q07533-F1-model_v4	bcif	1	compression	0.02953
AF-Q07532-F1-model_v4	bcif	1	compression	0.0125636
AF-Q07530-F1-model_v4	bcif	1	compression	0.0110417
AF-Q07528-F1-model_v4	bcif	1	compression	0.0219889
AF-Q07527-F1-model_v4	bcif	1	compression	0.0489231
AF-Q07508-F1-model_v4	bcif	1	compression	0.00990848
AF-Q07505-F1-model_v4	bcif	1	compression	0.0101512
AF-Q07500-F1-model_v4	bcif	1	compression	0.0187941
AF-Q07478-F1-model_v4	bcif	1	compression	0.0195052
AF-Q07471-F1-model_v4	bcif	1	compression	0.0222058
AF-Q07468-F1-model_v4	bcif	1	compression	0.0456776
AF-Q07458-F1-model_v4	bcif	1	compression	0.0109516
AF-Q07457-F1-model_v4	bcif	1	compression	0.0236196
AF-Q07454-F1-model_v4	bcif	1	compression	0.0330875
AF-Q07451-F1-model_v4	bcif	1	compression	0.00778423
AF-Q07442-F1-model_v4	bcif	1	compression	0.0216019
AF-Q07418-F1-model_v4	bcif	1	compression	0.0120922
AF-Q07395-F1-model_v4	bcif	1	compression	0.021133
AF-Q07381-F1-model_v4	bcif	1	compression	0.0271253
AF-Q07379-F1-model_v4	bcif	1	compression	0.0118428
AF-Q07376-F1-model_v4	bcif	1	compression	0.0167235
AF-Q07362-F1-model_v4	bcif	1	compression	0.00695712
AF-Q07351-F1-model_v4	bcif	1	compression	0.0165774
AF-Q07350-F1-model_v4	bcif	1	compression	0.00979335
AF-Q07349-F1-model_v4	bcif	1	compression	0.0148707
AF-Q07084-F1-model_v4	bcif	1	compression	0.0234092
AF-Q07074-F1-model_v4	bcif	1	compression	0.0037104
AF-Q06991-F1-model_v4	bcif	1	compression	0.00962225
AF-Q06892-F1-model_v4	bcif	1	compression	0.0146698
AF-Q06891-F1-model_v4	bcif	1	compression	0.00736218
AF-Q06839-F1-model_v4	bcif	1	compression	0.0359788
AF-Q06836-F1-model_v4	bcif	1	compression	0.0402519
AF-Q06835-F1-model_v4	bcif	1	compression	0.00492181
AF-Q06834-F1-model_v4	bcif	1	compression	0.0107471
AF-Q06833-F1-model_v4	bcif	1	compression	0.0260255
AF-Q06822-F1-model_v4	bcif	1	compression	0.0157412
AF-Q06821-F1-model_v4	bcif	1	compression	0.0158281
AF-Q06820-F1-model_v4	bcif	1	compression	0.0194467
AF-Q06819-F1-model_v4	bcif	1	compression	0.00611353
AF-Q06817-F1-model_v4	bcif	1	compression	0.0215004
AF-Q06815-F1-model_v4	bcif	1	compression	0.0134863
AF-Q06813-F1-model_v4	bcif	1	compression	0.0133333
AF-Q06810-F1-model_v4	bcif	1	compression	0.0121586
AF-Q06709-F1-model_v4	bcif	1	compression	0.0154071
AF-Q06708-F1-model_v4	bcif	1	compression	0.0295094
AF-Q06707-F1-model_v4	bcif	1	compression	0.00567746
AF-Q06706-F1-model_v4	bcif	1	compression	0.0448823
AF-Q06705-F1-model_v4	bcif	1	compression	0.0151127
AF-Q06704-F1-model_v4	bcif	1	compression	0.0310329
AF-Q06703-F1-model_v4	bcif	1	compression	0.0115238
AF-Q06702-F1-model_v4	bcif	1	compression	0.0112024
AF-Q06698-F1-model_v4	bcif	1	compression	0.0480141
AF-Q06697-F1-model_v4	bcif	1	compression	0.0140801
AF-Q06696-F1-model_v4	bcif	1	compression	0.0199796
AF-Q06689-F1-model_v4	bcif	1	compression	0.0219512
AF-Q06688-F1-model_v4	bcif	1	compression	0.010367
AF-Q06686-F1-model_v4	bcif	1	compression	0.00907357
AF-Q06685-F1-model_v4	bcif	1	compression	0.0382983
AF-Q06683-F1-model_v4	bcif	1	compression	0.0237642
AF-Q06682-F1-model_v4	bcif	1	compression	0.0175075
AF-Q06681-F1-model_v4	bcif	1	compression	0.0469217
AF-Q06680-F1-model_v4	bcif	1	compression	0.0341381
AF-Q06679-F1-model_v4	bcif	1	compression	0.025812
AF-Q06678-F1-model_v4	bcif	1	compression	0.0133607
AF-Q06677-F1-model_v4	bcif	1	compression	0.0219208
AF-Q06676-F1-model_v4	bcif	1	compression	0.0102705
AF-Q06675-F1-model_v4	bcif	1	compression	0.0132445
AF-Q06674-F1-model_v4	bcif	1	compression	0.0146183
AF-Q06673-F1-model_v4	bcif	1	compression	0.0419752
AF-Q06672-F1-model_v4	bcif	1	compression	0.00796187
AF-Q06671-F1-model_v4	bcif	1	compression	0.0154324
AF-Q06668-F1-model_v4	bcif	1	compression	0.01703
AF-Q06667-F1-model_v4	bcif	1	compression	0.0106884
AF-Q06665-F1-model_v4	bcif	1	compression	0.0245195
AF-Q06651-F1-model_v4	bcif	1	compression	0.0106297
AF-Q06648-F1-model_v4	bcif	1	compression	0.0133018
AF-Q06644-F1-model_v4	bcif	1	compression	0.023509
AF-Q06640-F1-model_v4	bcif	1	compression	0.0167827
AF-Q06639-F1-model_v4	bcif	1	compression	0.0304988
AF-Q06636-F1-model_v4	bcif	1	compression	0.0150176
AF-Q06632-F1-model_v4	bcif	1	compression	0.0487501
AF-Q06631-F1-model_v4	bcif	1	compression	0.0186098
AF-Q06630-F1-model_v4	bcif	1	compression	0.00899301
AF-Q06629-F1-model_v4	bcif	1	compression	0.0231529
AF-Q06628-F1-model_v4	bcif	1	compression	0.0247083
AF-Q06625-F1-model_v4	bcif	1	compression	0.0514625
AF-Q06624-F1-model_v4	bcif	1	compression	0.0126131
AF-Q06623-F1-model_v4	bcif	1	compression	0.0225523
AF-Q06616-F1-model_v4	bcif	1	compression	0.00851581
AF-Q06608-F1-model_v4	bcif	1	compression	0.00774447
AF-Q06604-F1-model_v4	bcif	1	compression	0.0191778
AF-Q06598-F1-model_v4	bcif	1	compression	0.0142012
AF-Q06597-F1-model_v4	bcif	1	compression	0.00558307
AF-Q06596-F1-model_v4	bcif	1	compression	0.0106042
AF-Q06595-F1-model_v4	bcif	1	compression	0.0167833
AF-Q06594-F1-model_v4	bcif	1	compression	0.004717
AF-Q06593-F1-model_v4	bcif	1	compression	0.0301403
AF-Q06592-F1-model_v4	bcif	1	compression	0.00658644
AF-Q06580-F1-model_v4	bcif	1	compression	0.00663522
AF-Q06568-F1-model_v4	bcif	1	compression	0.00732425
AF-Q06567-F1-model_v4	bcif	1	compression	0.0206435
AF-Q06563-F1-model_v4	bcif	1	compression	0.00802271
AF-Q06554-F1-model_v4	bcif	1	compression	0.053422
AF-Q06551-F1-model_v4	bcif	1	compression	0.013077
AF-Q06549-F1-model_v4	bcif	1	compression	0.00579762
AF-Q06543-F1-model_v4	bcif	1	compression	0.0100115
AF-Q06541-F1-model_v4	bcif	1	compression	0.012136
AF-Q06538-F1-model_v4	bcif	1	compression	0.0269739
AF-Q06537-F1-model_v4	bcif	1	compression	0.00597525
AF-Q06525-F1-model_v4	bcif	1	compression	0.0165557
AF-Q06524-F1-model_v4	bcif	1	compression	0.00821741
AF-Q06523-F1-model_v4	bcif	1	compression	0.0151692
AF-Q06522-F1-model_v4	bcif	1	compression	0.0112482
AF-Q06512-F1-model_v4	bcif	1	compression	0.0194457
AF-Q06511-F1-model_v4	bcif	1	compression	0.00911888
AF-Q06510-F1-model_v4	bcif	1	compression	0.0139744
AF-Q06508-F1-model_v4	bcif	1	compression	0.010974
AF-Q06506-F1-model_v4	bcif	1	compression	0.019713
AF-Q06505-F1-model_v4	bcif	1	compression	0.0141615
AF-Q06504-F1-model_v4	bcif	1	compression	0.00789091
AF-Q06497-F1-model_v4	bcif	1	compression	0.0120216
AF-Q06494-F1-model_v4	bcif	1	compression	0.0122996
AF-Q06493-F1-model_v4	bcif	1	compression	0.016014
AF-Q06490-F1-model_v4	bcif	1	compression	0.019198
AF-Q06489-F1-model_v4	bcif	1	compression	0.0139818
AF-Q06488-F1-model_v4	bcif	1	compression	0.0303589
AF-Q06485-F1-model_v4	bcif	1	compression	0.00720176
AF-Q06479-F1-model_v4	bcif	1	compression	0.0281313
AF-Q06469-F1-model_v4	bcif	1	compression	0.00969655
AF-Q06466-F1-model_v4	bcif	1	compression	0.0169402
AF-Q06451-F1-model_v4	bcif	1	compression	0.0208136
AF-Q06449-F1-model_v4	bcif	1	compression	0.00816129
AF-Q06440-F1-model_v4	bcif	1	compression	0.0221009
AF-Q06436-F1-model_v4	bcif	1	compression	0.0231918
AF-Q06417-F1-model_v4	bcif	1	compression	0.0118119
AF-Q06412-F1-model_v4	bcif	1	compression	0.0440331
AF-Q06411-F1-model_v4	bcif	1	compression	0.0243655
AF-Q06410-F1-model_v4	bcif	1	compression	0.0147191
AF-Q06409-F1-model_v4	bcif	1	compression	0.0641209
AF-Q06408-F1-model_v4	bcif	1	compression	0.0213439
AF-Q06407-F1-model_v4	bcif	1	compression	0.0325344
AF-Q06406-F1-model_v4	bcif	1	compression	0.00407272
AF-Q06405-F1-model_v4	bcif	1	compression	0.00453687
AF-Q06390-F1-model_v4	bcif	1	compression	0.0114489
AF-Q06389-F1-model_v4	bcif	1	compression	0.00748585
AF-Q06385-F1-model_v4	bcif	1	compression	0.0121821
AF-Q06350-F1-model_v4	bcif	1	compression	0.0178774
AF-Q06349-F1-model_v4	bcif	1	compression	0.0155041
AF-Q06346-F1-model_v4	bcif	1	compression	0.00858778
AF-Q06344-F1-model_v4	bcif	1	compression	0.0216962
AF-Q06340-F1-model_v4	bcif	1	compression	0.0160518
AF-Q06339-F1-model_v4	bcif	1	compression	0.022733
AF-Q06338-F1-model_v4	bcif	1	compression	0.0105253
AF-Q06337-F1-model_v4	bcif	1	compression	0.0330888
AF-Q06336-F1-model_v4	bcif	1	compression	0.019009
AF-Q06333-F1-model_v4	bcif	1	compression	0.00542026
AF-Q06328-F1-model_v4	bcif	1	compression	0.0122809
AF-Q06325-F1-model_v4	bcif	1	compression	0.0280666
AF-Q06324-F1-model_v4	bcif	1	compression	0.0165997
AF-Q06321-F1-model_v4	bcif	1	compression	0.0398181
AF-Q06315-F1-model_v4	bcif	1	compression	0.0336974
AF-Q06287-F1-model_v4	bcif	1	compression	0.00957869
AF-Q06266-F1-model_v4	bcif	1	compression	0.0169005
AF-Q06263-F1-model_v4	bcif	1	compression	0.0116864
AF-Q06252-F1-model_v4	bcif	1	compression	0.00772448
AF-Q06251-F1-model_v4	bcif	1	compression	0.0214534
AF-Q06247-F1-model_v4	bcif	1	compression	0.0211209
AF-Q06245-F1-model_v4	bcif	1	compression	0.0296955
AF-Q06244-F1-model_v4	bcif	1	compression	0.00968028
AF-Q06236-F1-model_v4	bcif	1	compression	0.00669633
AF-Q06235-F1-model_v4	bcif	1	compression	0.00513787
AF-Q06224-F1-model_v4	bcif	1	compression	0.026085
AF-Q06218-F1-model_v4	bcif	1	compression	0.02064
AF-Q06217-F1-model_v4	bcif	1	compression	0.00502448
AF-Q06216-F1-model_v4	bcif	1	compression	0.0221643
AF-Q06214-F1-model_v4	bcif	1	compression	0.0170955
AF-Q06213-F1-model_v4	bcif	1	compression	0.00642312
AF-Q06211-F1-model_v4	bcif	1	compression	0.0465556
AF-Q06208-F1-model_v4	bcif	1	compression	0.0143115
AF-Q06205-F1-model_v4	bcif	1	compression	0.0137217
AF-Q06204-F1-model_v4	bcif	1	compression	0.0155817
AF-Q06201-F1-model_v4	bcif	1	compression	0.0075908
AF-Q06200-F1-model_v4	bcif	1	compression	0.0153214
AF-Q06199-F1-model_v4	bcif	1	compression	0.00796364
AF-Q06188-F1-model_v4	bcif	1	compression	0.0113724
AF-Q06179-F1-model_v4	bcif	1	compression	0.0877018
AF-Q06178-F1-model_v4	bcif	1	compression	0.0152019
AF-Q06177-F1-model_v4	bcif	1	compression	0.00425809
AF-Q06170-F1-model_v4	bcif	1	compression	0.00915629
AF-Q06169-F1-model_v4	bcif	1	compression	0.0183048
AF-Q06168-F1-model_v4	bcif	1	compression	0.0151677
AF-Q06164-F1-model_v4	bcif	1	compression	0.0482793
AF-Q06163-F1-model_v4	bcif	1	compression	0.0305762
AF-Q06162-F1-model_v4	bcif	1	compression	0.0064944
AF-Q06160-F1-model_v4	bcif	1	compression	0.0221944
AF-Q06159-F1-model_v4	bcif	1	compression	0.0143076
AF-Q06156-F1-model_v4	bcif	1	compression	0.0394186
AF-Q06152-F1-model_v4	bcif	1	compression	0.0103469
AF-Q06151-F1-model_v4	bcif	1	compression	0.0130917
AF-Q06150-F1-model_v4	bcif	1	compression	0.0201602
AF-Q06149-F1-model_v4	bcif	1	compression	0.024407
AF-Q06148-F1-model_v4	bcif	1	compression	0.0124126
AF-Q06147-F1-model_v4	bcif	1	compression	0.0233774
AF-Q06146-F1-model_v4	bcif	1	compression	0.0114139
AF-Q06144-F1-model_v4	bcif	1	compression	0.00845476
AF-Q06143-F1-model_v4	bcif	1	compression	0.0106892
AF-Q06142-F1-model_v4	bcif	1	compression	0.0282363
AF-Q06139-F1-model_v4	bcif	1	compression	0.00455838
AF-Q06137-F1-model_v4	bcif	1	compression	0.0175511
AF-Q06135-F1-model_v4	bcif	1	compression	0.0187083
AF-Q06134-F1-model_v4	bcif	1	compression	0.0164037
AF-Q06132-F1-model_v4	bcif	1	compression	0.0296897
AF-Q06116-F1-model_v4	bcif	1	compression	0.0811346
AF-Q06109-F1-model_v4	bcif	1	compression	0.0104241
AF-Q06108-F1-model_v4	bcif	1	compression	0.0347219
AF-Q06107-F1-model_v4	bcif	1	compression	0.0116583
AF-Q06106-F1-model_v4	bcif	1	compression	0.0297354
AF-Q06104-F1-model_v4	bcif	1	compression	0.0106724
AF-Q06103-F1-model_v4	bcif	1	compression	0.0149755
AF-Q06102-F1-model_v4	bcif	1	compression	0.00828106
AF-Q06098-F1-model_v4	bcif	1	compression	0.0154601
AF-Q06096-F1-model_v4	bcif	1	compression	0.0292596
AF-Q06091-F1-model_v4	bcif	1	compression	0.00723717
AF-Q06090-F1-model_v4	bcif	1	compression	0.00595733
AF-Q06089-F1-model_v4	bcif	1	compression	0.0063762
AF-Q06078-F1-model_v4	bcif	1	compression	0.0348768
AF-Q06071-F1-model_v4	bcif	1	compression	0.00912407
AF-Q06070-F1-model_v4	bcif	1	compression	0.00887608
AF-Q06063-F1-model_v4	bcif	1	compression	0.013023
AF-Q06058-F1-model_v4	bcif	1	compression	0.0109643
AF-Q06053-F1-model_v4	bcif	1	compression	0.0228732
AF-Q06032-F1-model_v4	bcif	1	compression	0.0163943
AF-Q06011-F1-model_v4	bcif	1	compression	0.00489572
AF-Q06010-F1-model_v4	bcif	1	compression	0.0347749
AF-Q06005-F1-model_v4	bcif	1	compression	0.0118816
AF-Q06001-F1-model_v4	bcif	1	compression	0.0164473
AF-Q05998-F1-model_v4	bcif	1	compression	0.0203829
AF-Q05979-F1-model_v4	bcif	1	compression	0.0159444
AF-Q05958-F1-model_v4	bcif	1	compression	0.0265582
AF-Q05955-F1-model_v4	bcif	1	compression	0.0176421
AF-Q05949-F1-model_v4	bcif	1	compression	0.0141506
AF-Q05948-F1-model_v4	bcif	1	compression	0.0144127
AF-Q05947-F1-model_v4	bcif	1	compression	0.0134206
AF-Q05946-F1-model_v4	bcif	1	compression	0.0270261
AF-Q05942-F1-model_v4	bcif	1	compression	0.00829911
AF-Q05937-F1-model_v4	bcif	1	compression	0.0119311
AF-Q05934-F1-model_v4	bcif	1	compression	0.0303996
AF-Q05933-F1-model_v4	bcif	1	compression	0.00727329
AF-Q05931-F1-model_v4	bcif	1	compression	0.0218857
AF-Q05930-F1-model_v4	bcif	1	compression	0.0213407
AF-Q05926-F1-model_v4	bcif	1	compression	0.0049532
AF-Q05924-F1-model_v4	bcif	1	compression	0.0203804
AF-Q05919-F1-model_v4	bcif	1	compression	0.0156969
AF-Q05911-F1-model_v4	bcif	1	compression	0.0167419
AF-Q05905-F1-model_v4	bcif	1	compression	0.00927331
AF-Q05902-F1-model_v4	bcif	1	compression	0.0222182
AF-Q05900-F1-model_v4	bcif	1	compression	0.00900399
AF-Q05899-F1-model_v4	bcif	1	compression	0.00529954
AF-Q05898-F1-model_v4	bcif	1	compression	0.00476072
AF-Q05892-F1-model_v4	bcif	1	compression	0.0103067
AF-Q05881-F1-model_v4	bcif	1	compression	0.0128266
AF-Q05874-F1-model_v4	bcif	1	compression	0.00978462
AF-Q05871-F1-model_v4	bcif	1	compression	0.0103326
AF-Q05867-F1-model_v4	bcif	1	compression	0.0115372
AF-Q05863-F1-model_v4	bcif	1	compression	0.00647661
AF-Q05854-F1-model_v4	bcif	1	compression	0.0440848
AF-Q05827-F1-model_v4	bcif	1	compression	0.00301042
AF-Q05812-F1-model_v4	bcif	1	compression	0.0238798
AF-Q05809-F1-model_v4	bcif	1	compression	0.00453148
AF-Q05791-F1-model_v4	bcif	1	compression	0.0131083
AF-Q05790-F1-model_v4	bcif	1	compression	0.014855
AF-Q05789-F1-model_v4	bcif	1	compression	0.00857832
AF-Q05788-F1-model_v4	bcif	1	compression	0.0108796
AF-Q05787-F1-model_v4	bcif	1	compression	0.0284247
AF-Q05785-F1-model_v4	bcif	1	compression	0.0214428
AF-Q05779-F1-model_v4	bcif	1	compression	0.00986966
AF-Q05778-F1-model_v4	bcif	1	compression	0.00993188
AF-Q05777-F1-model_v4	bcif	1	compression	0.00856831
AF-Q05776-F1-model_v4	bcif	1	compression	0.00703429
AF-Q05775-F1-model_v4	bcif	1	compression	0.00966173
AF-Q05676-F1-model_v4	bcif	1	compression	0.00372763
AF-Q05672-F1-model_v4	bcif	1	compression	0.0159684
AF-Q05670-F1-model_v4	bcif	1	compression	0.0234868
AF-Q05648-F1-model_v4	bcif	1	compression	0.0146165
AF-Q05637-F1-model_v4	bcif	1	compression	0.00467493
AF-Q05636-F1-model_v4	bcif	1	compression	0.0109693
AF-Q05635-F1-model_v4	bcif	1	compression	0.0124984
AF-Q05612-F1-model_v4	bcif	1	compression	0.00471198
AF-Q05611-F1-model_v4	bcif	1	compression	0.00876596
AF-Q05610-F1-model_v4	bcif	1	compression	0.0127863
AF-Q05584-F1-model_v4	bcif	1	compression	0.0102315
AF-Q05583-F1-model_v4	bcif	1	compression	0.0119586
AF-Q05580-F1-model_v4	bcif	1	compression	0.0216547
AF-Q05568-F1-model_v4	bcif	1	compression	0.0123576
AF-Q05567-F1-model_v4	bcif	1	compression	0.0192622
AF-Q05549-F1-model_v4	bcif	1	compression	0.0360421
AF-Q05543-F1-model_v4	bcif	1	compression	0.0141973
AF-Q05541-F1-model_v4	bcif	1	compression	0.0107521
AF-Q05533-F1-model_v4	bcif	1	compression	0.0103101
AF-Q05530-F1-model_v4	bcif	1	compression	0.00504767
AF-Q05521-F1-model_v4	bcif	1	compression	0.0108997
AF-Q05518-F1-model_v4	bcif	1	compression	0.0162407
AF-Q05515-F1-model_v4	bcif	1	compression	0.0164559
AF-Q05510-F1-model_v4	bcif	1	compression	0.00620548
AF-Q05506-F1-model_v4	bcif	1	compression	0.0206089
AF-Q05498-F1-model_v4	bcif	1	compression	0.00763829
AF-Q05497-F1-model_v4	bcif	1	compression	0.0229241
AF-Q05473-F1-model_v4	bcif	1	compression	0.0112938
AF-Q05471-F1-model_v4	bcif	1	compression	0.0509959
AF-Q05468-F1-model_v4	bcif	1	compression	0.0250577
AF-Q05451-F1-model_v4	bcif	1	compression	0.00327534
AF-Q05359-F1-model_v4	bcif	1	compression	0.00832172
AF-Q05166-F1-model_v4	bcif	1	compression	0.0179573
AF-Q05164-F1-model_v4	bcif	1	compression	0.0295114
AF-Q05131-F1-model_v4	bcif	1	compression	0.0182327
AF-Q05123-F1-model_v4	bcif	1	compression	0.0228679
AF-Q05080-F1-model_v4	bcif	1	compression	0.0227131
AF-Q05050-F1-model_v4	bcif	1	compression	0.0274658
AF-Q05043-F1-model_v4	bcif	1	compression	0.0134934
AF-Q05040-F1-model_v4	bcif	1	compression	0.018183
AF-Q05031-F1-model_v4	bcif	1	compression	0.0155646
AF-Q05029-F1-model_v4	bcif	1	compression	0.0244615
AF-Q05027-F1-model_v4	bcif	1	compression	0.00626545
AF-Q05024-F1-model_v4	bcif	1	compression	0.00876239
AF-Q05022-F1-model_v4	bcif	1	compression	0.0565043
AF-Q05021-F1-model_v4	bcif	1	compression	0.0204031
AF-Q05016-F1-model_v4	bcif	1	compression	0.00968309
AF-Q05015-F1-model_v4	bcif	1	compression	0.00835964
AF-Q04991-F1-model_v4	bcif	1	compression	0.0171685
AF-Q04978-F1-model_v4	bcif	1	compression	0.00804384
AF-Q04969-F1-model_v4	bcif	1	compression	0.00719241
AF-Q04964-F1-model_v4	bcif	1	compression	0.00466535
AF-Q04958-F1-model_v4	bcif	1	compression	0.0540053
AF-Q04952-F1-model_v4	bcif	1	compression	0.0601701
AF-Q04951-F1-model_v4	bcif	1	compression	0.0133646
AF-Q04949-F1-model_v4	bcif	1	compression	0.0117713
AF-Q04947-F1-model_v4	bcif	1	compression	0.0105798
AF-Q04935-F1-model_v4	bcif	1	compression	0.00801307
AF-Q04934-F1-model_v4	bcif	1	compression	0.0153969
AF-Q04930-F1-model_v4	bcif	1	compression	0.0157621
AF-Q04925-F1-model_v4	bcif	1	compression	0.0147512
AF-Q04924-F1-model_v4	bcif	1	compression	0.023909
AF-Q04922-F1-model_v4	bcif	1	compression	0.0163698
AF-Q04921-F1-model_v4	bcif	1	compression	0.0149185
AF-Q04902-F1-model_v4	bcif	1	compression	0.00887123
AF-Q04898-F1-model_v4	bcif	1	compression	0.00467762
AF-Q04897-F1-model_v4	bcif	1	compression	0.00463526
AF-Q04895-F1-model_v4	bcif	1	compression	0.0218774
AF-Q04894-F1-model_v4	bcif	1	compression	0.0126794
AF-Q04893-F1-model_v4	bcif	1	compression	0.0332722
AF-Q04869-F1-model_v4	bcif	1	compression	0.0124712
AF-Q04868-F1-model_v4	bcif	1	compression	0.0100601
AF-Q04867-F1-model_v4	bcif	1	compression	0.0115257
AF-Q04847-F1-model_v4	bcif	1	compression	0.01958
AF-Q04839-F1-model_v4	bcif	1	compression	0.00738824
AF-Q04838-F1-model_v4	bcif	1	compression	0.00469556
AF-Q04835-F1-model_v4	bcif	1	compression	0.0144181
AF-Q04814-F1-model_v4	bcif	1	compression	0.00581243
AF-Q04806-F1-model_v4	bcif	1	compression	0.013404
AF-Q04792-F1-model_v4	bcif	1	compression	0.0201416
AF-Q04781-F1-model_v4	bcif	1	compression	0.0545304
AF-Q04779-F1-model_v4	bcif	1	compression	0.0235593
AF-Q04773-F1-model_v4	bcif	1	compression	0.00594169
AF-Q04772-F1-model_v4	bcif	1	compression	0.00813209
AF-Q04767-F1-model_v4	bcif	1	compression	0.00674477
AF-Q04751-F1-model_v4	bcif	1	compression	0.0106454
AF-Q04749-F1-model_v4	bcif	1	compression	0.0144375
AF-Q04748-F1-model_v4	bcif	1	compression	0.0308896
AF-Q04746-F1-model_v4	bcif	1	compression	0.0174656
AF-Q04740-F1-model_v4	bcif	1	compression	0.0130839
AF-Q04739-F1-model_v4	bcif	1	compression	0.0145055
AF-Q04734-F1-model_v4	bcif	1	compression	0.00869628
AF-Q04728-F1-model_v4	bcif	1	compression	0.0146721
AF-Q04712-F1-model_v4	bcif	1	compression	0.0174114
AF-Q04711-F1-model_v4	bcif	1	compression	0.0562635
AF-Q04706-F1-model_v4	bcif	1	compression	0.0147906
AF-Q04705-F1-model_v4	bcif	1	compression	0.0126416
AF-Q04697-F1-model_v4	bcif	1	compression	0.014738
AF-Q04693-F1-model_v4	bcif	1	compression	0.0440523
AF-Q04689-F1-model_v4	bcif	1	compression	0.0115393
AF-Q04675-F1-model_v4	bcif	1	compression	0.00551076
AF-Q04673-F1-model_v4	bcif	1	compression	0.0155181
AF-Q04670-F1-model_v4	bcif	1	compression	0.0575479
AF-Q04660-F1-model_v4	bcif	1	compression	0.0276471
AF-Q04659-F1-model_v4	bcif	1	compression	0.0116494
AF-Q04658-F1-model_v4	bcif	1	compression	0.0128229
AF-Q04651-F1-model_v4	bcif	1	compression	0.0129004
AF-Q04638-F1-model_v4	bcif	1	compression	0.0165183
AF-Q04636-F1-model_v4	bcif	1	compression	0.0194311
AF-Q04632-F1-model_v4	bcif	1	compression	0.0298863
AF-Q04629-F1-model_v4	bcif	1	compression	0.0135946
AF-Q04623-F1-model_v4	bcif	1	compression	0.0163144
AF-Q04608-F1-model_v4	bcif	1	compression	0.0118246
AF-Q04603-F1-model_v4	bcif	1	compression	0.00751242
AF-Q04602-F1-model_v4	bcif	1	compression	0.025438
AF-Q04601-F1-model_v4	bcif	1	compression	0.0226457
AF-Q04600-F1-model_v4	bcif	1	compression	0.0194951
AF-Q04599-F1-model_v4	bcif	1	compression	0.0101961
AF-Q04598-F1-model_v4	bcif	1	compression	0.00471053
AF-Q04597-F1-model_v4	bcif	1	compression	0.00474424
AF-Q04585-F1-model_v4	bcif	1	compression	0.0237337
AF-Q04562-F1-model_v4	bcif	1	compression	0.023164
AF-Q04549-F1-model_v4	bcif	1	compression	0.0107652
AF-Q04545-F1-model_v4	bcif	1	compression	0.0415206
AF-Q04533-F1-model_v4	bcif	1	compression	0.0223988
AF-Q04526-F1-model_v4	bcif	1	compression	0.0146189
AF-Q04516-F1-model_v4	bcif	1	compression	0.0114544
AF-Q04511-F1-model_v4	bcif	1	compression	0.0230398
AF-Q04500-F1-model_v4	bcif	1	compression	0.0303549
AF-Q04493-F1-model_v4	bcif	1	compression	0.00655191
AF-Q04491-F1-model_v4	bcif	1	compression	0.0109287
AF-Q04489-F1-model_v4	bcif	1	compression	0.0181121
AF-Q04487-F1-model_v4	bcif	1	compression	0.00768355
AF-Q04477-F1-model_v4	bcif	1	compression	0.00820497
AF-Q04472-F1-model_v4	bcif	1	compression	0.0180154
AF-Q04471-F1-model_v4	bcif	1	compression	0.0134306
AF-Q04461-F1-model_v4	bcif	1	compression	0.0161327
AF-Q04458-F1-model_v4	bcif	1	compression	0.0183763
AF-Q04439-F1-model_v4	bcif	1	compression	0.0402923
AF-Q04438-F1-model_v4	bcif	1	compression	0.00517284
AF-Q04437-F1-model_v4	bcif	1	compression	0.0214875
AF-Q04436-F1-model_v4	bcif	1	compression	0.00510063
AF-Q04433-F1-model_v4	bcif	1	compression	0.0160294
AF-Q04432-F1-model_v4	bcif	1	compression	0.00875874
AF-Q04431-F1-model_v4	bcif	1	compression	0.0138392
AF-Q04430-F1-model_v4	bcif	1	compression	0.0130542
AF-Q04429-F1-model_v4	bcif	1	compression	0.0145393
AF-Q04418-F1-model_v4	bcif	1	compression	0.0153501
AF-Q04413-F1-model_v4	bcif	1	compression	0.00487702
AF-Q04412-F1-model_v4	bcif	1	compression	0.0164712
AF-Q04411-F1-model_v4	bcif	1	compression	0.0276342
AF-Q04410-F1-model_v4	bcif	1	compression	0.0130798
AF-Q04409-F1-model_v4	bcif	1	compression	0.0173401
AF-Q04408-F1-model_v4	bcif	1	compression	0.0170433
AF-Q04406-F1-model_v4	bcif	1	compression	0.00725787
AF-Q04401-F1-model_v4	bcif	1	compression	0.00577439
AF-Q04399-F1-model_v4	bcif	1	compression	0.0210392
AF-Q04398-F1-model_v4	bcif	1	compression	0.00576465
AF-Q04396-F1-model_v4	bcif	1	compression	0.0102286
AF-Q04383-F1-model_v4	bcif	1	compression	0.017694
AF-Q04377-F1-model_v4	bcif	1	compression	0.0257502
AF-Q04373-F1-model_v4	bcif	1	compression	0.0226019
AF-Q04372-F1-model_v4	bcif	1	compression	0.0140863
AF-Q04371-F1-model_v4	bcif	1	compression	0.0167047
AF-Q04370-F1-model_v4	bcif	1	compression	0.0143156
AF-Q04368-F1-model_v4	bcif	1	compression	0.0110332
AF-Q04364-F1-model_v4	bcif	1	compression	0.0183816
AF-Q04359-F1-model_v4	bcif	1	compression	0.0143582
AF-Q04347-F1-model_v4	bcif	1	compression	0.018128
AF-Q04344-F1-model_v4	bcif	1	compression	0.0063927
AF-Q04341-F1-model_v4	bcif	1	compression	0.0051568
AF-Q04338-F1-model_v4	bcif	1	compression	0.00808508
AF-Q04336-F1-model_v4	bcif	1	compression	0.0366645
AF-Q04329-F1-model_v4	bcif	1	compression	0.00600852
AF-Q04322-F1-model_v4	bcif	1	compression	0.0238946
AF-Q04311-F1-model_v4	bcif	1	compression	0.0215253
AF-Q04307-F1-model_v4	bcif	1	compression	0.00485286
AF-Q04305-F1-model_v4	bcif	1	compression	0.0174054
AF-Q04304-F1-model_v4	bcif	1	compression	0.00830282
AF-Q04301-F1-model_v4	bcif	1	compression	0.0188276
AF-Q04299-F1-model_v4	bcif	1	compression	0.0102874
AF-Q04279-F1-model_v4	bcif	1	compression	0.0302854
AF-Q04276-F1-model_v4	bcif	1	compression	0.00535986
AF-Q04272-F1-model_v4	bcif	1	compression	0.00830072
AF-Q04264-F1-model_v4	bcif	1	compression	0.042427
AF-Q04235-F1-model_v4	bcif	1	compression	0.0165295
AF-Q04233-F1-model_v4	bcif	1	compression	0.0262018
AF-Q04231-F1-model_v4	bcif	1	compression	0.00715986
AF-Q04228-F1-model_v4	bcif	1	compression	0.0201842
AF-Q04226-F1-model_v4	bcif	1	compression	0.0128445
AF-Q04225-F1-model_v4	bcif	1	compression	0.0176779
AF-Q04223-F1-model_v4	bcif	1	compression	0.011447
AF-Q04217-F1-model_v4	bcif	1	compression	0.0538044
AF-Q04216-F1-model_v4	bcif	1	compression	0.0124166
AF-Q04215-F1-model_v4	bcif	1	compression	0.0150863
AF-Q04214-F1-model_v4	bcif	1	compression	0.0569008
AF-Q04213-F1-model_v4	bcif	1	compression	0.0169642
AF-Q04212-F1-model_v4	bcif	1	compression	0.0121546
AF-Q04210-F1-model_v4	bcif	1	compression	0.00671594
AF-Q04201-F1-model_v4	bcif	1	compression	0.0049836
AF-Q04199-F1-model_v4	bcif	1	compression	0.015941
AF-Q04195-F1-model_v4	bcif	1	compression	0.029685
AF-Q04183-F1-model_v4	bcif	1	compression	0.0435882
AF-Q04182-F1-model_v4	bcif	1	compression	0.0495273
AF-Q04179-F1-model_v4	bcif	1	compression	0.0121943
AF-Q04178-F1-model_v4	bcif	1	compression	0.00846679
AF-Q04177-F1-model_v4	bcif	1	compression	0.0219524
AF-Q04175-F1-model_v4	bcif	1	compression	0.0320153
AF-Q04174-F1-model_v4	bcif	1	compression	0.0184203
AF-Q04172-F1-model_v4	bcif	1	compression	0.0163194
AF-Q04170-F1-model_v4	bcif	1	compression	0.00883058
AF-Q04162-F1-model_v4	bcif	1	compression	0.0186733
AF-Q04149-F1-model_v4	bcif	1	compression	0.0217171
AF-Q04121-F1-model_v4	bcif	1	compression	0.0211694
AF-Q04120-F1-model_v4	bcif	1	compression	0.00761627
AF-Q04119-F1-model_v4	bcif	1	compression	0.0235466
AF-Q04116-F1-model_v4	bcif	1	compression	0.0125257
AF-Q04110-F1-model_v4	bcif	1	compression	0.0108577
AF-Q04093-F1-model_v4	bcif	1	compression	0.0235143
AF-Q04089-F1-model_v4	bcif	1	compression	0.0201384
AF-Q04087-F1-model_v4	bcif	1	compression	0.0123719
AF-Q04083-F1-model_v4	bcif	1	compression	0.012936
AF-Q04082-F1-model_v4	bcif	1	compression	0.00593476
AF-Q04081-F1-model_v4	bcif	1	compression	0.0121483
AF-Q04080-F1-model_v4	bcif	1	compression	0.0185482
AF-Q04067-F1-model_v4	bcif	1	compression	0.0100307
AF-Q04066-F1-model_v4	bcif	1	compression	0.00985199
AF-Q04062-F1-model_v4	bcif	1	compression	0.0143022
AF-Q04053-F1-model_v4	bcif	1	compression	0.021267
AF-Q04052-F1-model_v4	bcif	1	compression	0.0318997
AF-Q04049-F1-model_v4	bcif	1	compression	0.0227505
AF-Q04048-F1-model_v4	bcif	1	compression	0.0296677
AF-Q04033-F1-model_v4	bcif	1	compression	0.0136039
AF-Q04031-F1-model_v4	bcif	1	compression	0.009042
AF-Q04018-F1-model_v4	bcif	1	compression	0.0120048
AF-Q04013-F1-model_v4	bcif	1	compression	0.0109898
AF-Q04007-F1-model_v4	bcif	1	compression	0.0288645
AF-Q04006-F1-model_v4	bcif	1	compression	0.00730796
AF-Q04005-F1-model_v4	bcif	1	compression	0.0105531
AF-Q04004-F1-model_v4	bcif	1	compression	0.00935784
AF-Q04003-F1-model_v4	bcif	1	compression	0.0167246
AF-Q04002-F1-model_v4	bcif	1	compression	0.0491786
AF-Q03983-F1-model_v4	bcif	1	compression	0.0166421
AF-Q03981-F1-model_v4	bcif	1	compression	0.00710316
AF-Q03976-F1-model_v4	bcif	1	compression	0.01175
AF-Q03973-F1-model_v4	bcif	1	compression	0.0089124
AF-Q03964-F1-model_v4	bcif	1	compression	0.0150201
AF-Q03957-F1-model_v4	bcif	1	compression	0.018033
AF-Q03956-F1-model_v4	bcif	1	compression	0.0123902
AF-Q03954-F1-model_v4	bcif	1	compression	0.00649755
AF-Q03944-F1-model_v4	bcif	1	compression	0.0198768
AF-Q03942-F1-model_v4	bcif	1	compression	0.0169404
AF-Q03941-F1-model_v4	bcif	1	compression	0.00894726
AF-Q03940-F1-model_v4	bcif	1	compression	0.0153654
AF-Q03937-F1-model_v4	bcif	1	compression	0.00636569
AF-Q03935-F1-model_v4	bcif	1	compression	0.0132278
AF-Q03921-F1-model_v4	bcif	1	compression	0.055358
AF-Q03920-F1-model_v4	bcif	1	compression	0.00858213
AF-Q03919-F1-model_v4	bcif	1	compression	0.00382591
AF-Q03900-F1-model_v4	bcif	1	compression	0.0177897
AF-Q03899-F1-model_v4	bcif	1	compression	0.0198527
AF-Q03898-F1-model_v4	bcif	1	compression	0.010803
AF-Q03897-F1-model_v4	bcif	1	compression	0.0386783
AF-Q03880-F1-model_v4	bcif	1	compression	0.00538915
AF-Q03879-F1-model_v4	bcif	1	compression	0.00535393
AF-Q03868-F1-model_v4	bcif	1	compression	0.0435474
AF-Q03864-F1-model_v4	bcif	1	compression	0.00549224
AF-Q03862-F1-model_v4	bcif	1	compression	0.0223713
AF-Q03860-F1-model_v4	bcif	1	compression	0.00591371
AF-Q03856-F1-model_v4	bcif	1	compression	0.0150562
AF-Q03855-F1-model_v4	bcif	1	compression	0.0565865
AF-Q03835-F1-model_v4	bcif	1	compression	0.00971791
AF-Q03834-F1-model_v4	bcif	1	compression	0.0408509
AF-Q03833-F1-model_v4	bcif	1	compression	0.0294752
AF-Q03829-F1-model_v4	bcif	1	compression	0.0130346
AF-Q03825-F1-model_v4	bcif	1	compression	0.0249701
AF-Q03824-F1-model_v4	bcif	1	compression	0.0242512
AF-Q03823-F1-model_v4	bcif	1	compression	0.0282057
AF-Q03818-F1-model_v4	bcif	1	compression	0.00615823
AF-Q03799-F1-model_v4	bcif	1	compression	0.00625951
AF-Q03798-F1-model_v4	bcif	1	compression	0.00956617
AF-Q03796-F1-model_v4	bcif	1	compression	0.00911099
AF-Q03795-F1-model_v4	bcif	1	compression	0.0182579
AF-Q03792-F1-model_v4	bcif	1	compression	0.024975
AF-Q03790-F1-model_v4	bcif	1	compression	0.0163338
AF-Q03787-F1-model_v4	bcif	1	compression	0.0137635
AF-Q03786-F1-model_v4	bcif	1	compression	0.00766298
AF-Q03785-F1-model_v4	bcif	1	compression	0.0160822
AF-Q03784-F1-model_v4	bcif	1	compression	0.00840455
AF-Q03782-F1-model_v4	bcif	1	compression	0.0171267
AF-Q03780-F1-model_v4	bcif	1	compression	0.0255199
AF-Q03778-F1-model_v4	bcif	1	compression	0.00839814
AF-Q03776-F1-model_v4	bcif	1	compression	0.0197384
AF-Q03774-F1-model_v4	bcif	1	compression	0.0157687
AF-Q03772-F1-model_v4	bcif	1	compression	0.00696593
AF-Q03771-F1-model_v4	bcif	1	compression	0.0134918
AF-Q03770-F1-model_v4	bcif	1	compression	0.0285145
AF-Q03769-F1-model_v4	bcif	1	compression	0.0148219
AF-Q03768-F1-model_v4	bcif	1	compression	0.0100568
AF-Q03764-F1-model_v4	bcif	1	compression	0.0187606
AF-Q03761-F1-model_v4	bcif	1	compression	0.0184133
AF-Q03760-F1-model_v4	bcif	1	compression	0.0124253
AF-Q03759-F1-model_v4	bcif	1	compression	0.00482237
AF-Q03758-F1-model_v4	bcif	1	compression	0.0307385
AF-Q03750-F1-model_v4	bcif	1	compression	0.0176583
AF-Q03735-F1-model_v4	bcif	1	compression	0.0369811
AF-Q03730-F1-model_v4	bcif	1	compression	0.0138433
AF-Q03723-F1-model_v4	bcif	1	compression	0.0121001
AF-Q03722-F1-model_v4	bcif	1	compression	0.0229076
AF-Q03718-F1-model_v4	bcif	1	compression	0.0193476
AF-Q03714-F1-model_v4	bcif	1	compression	0.0286914
AF-Q03713-F1-model_v4	bcif	1	compression	0.0065948
AF-Q03707-F1-model_v4	bcif	1	compression	0.0283806
AF-Q03705-F1-model_v4	bcif	1	compression	0.00725953
AF-Q03703-F1-model_v4	bcif	1	compression	0.0119246
AF-Q03702-F1-model_v4	bcif	1	compression	0.0129972
AF-Q03697-F1-model_v4	bcif	1	compression	0.0154642
AF-Q03695-F1-model_v4	bcif	1	compression	0.0111157
AF-Q03694-F1-model_v4	bcif	1	compression	0.0145397
AF-Q03691-F1-model_v4	bcif	1	compression	0.0101338
AF-Q03690-F1-model_v4	bcif	1	compression	0.0423956
AF-Q03687-F1-model_v4	bcif	1	compression	0.0144064
AF-Q03677-F1-model_v4	bcif	1	compression	0.00728715
AF-Q03675-F1-model_v4	bcif	1	compression	0.00541685
AF-Q03674-F1-model_v4	bcif	1	compression	0.0224185
AF-Q03673-F1-model_v4	bcif	1	compression	0.00770863
AF-Q03667-F1-model_v4	bcif	1	compression	0.00599276
AF-Q03661-F1-model_v4	bcif	1	compression	0.0521672
AF-Q03660-F1-model_v4	bcif	1	compression	0.0370375
AF-Q03656-F1-model_v4	bcif	1	compression	0.0244814
AF-Q03655-F1-model_v4	bcif	1	compression	0.0170862
AF-Q03654-F1-model_v4	bcif	1	compression	0.0199709
AF-Q03653-F1-model_v4	bcif	1	compression	0.0266251
AF-Q03652-F1-model_v4	bcif	1	compression	0.0173233
AF-Q03649-F1-model_v4	bcif	1	compression	0.0160119
AF-Q03648-F1-model_v4	bcif	1	compression	0.0159048
AF-Q03640-F1-model_v4	bcif	1	compression	0.0503172
AF-Q03631-F1-model_v4	bcif	1	compression	0.0389066
AF-Q03630-F1-model_v4	bcif	1	compression	0.00986935
AF-Q03629-F1-model_v4	bcif	1	compression	0.00808234
AF-Q03619-F1-model_v4	bcif	1	compression	0.0569181
AF-Q03612-F1-model_v4	bcif	1	compression	0.0575005
AF-Q03579-F1-model_v4	bcif	1	compression	0.00637224
AF-Q03559-F1-model_v4	bcif	1	compression	0.00748177
AF-Q03558-F1-model_v4	bcif	1	compression	0.0142674
AF-Q03557-F1-model_v4	bcif	1	compression	0.015786
AF-Q03554-F1-model_v4	bcif	1	compression	0.00577505
AF-Q03533-F1-model_v4	bcif	1	compression	0.0200197
AF-Q03532-F1-model_v4	bcif	1	compression	0.0174565
AF-Q03530-F1-model_v4	bcif	1	compression	0.0115468
AF-Q03529-F1-model_v4	bcif	1	compression	0.014005
AF-Q03525-F1-model_v4	bcif	1	compression	0.00815941
AF-Q03516-F1-model_v4	bcif	1	compression	0.032042
AF-Q03508-F1-model_v4	bcif	1	compression	0.0166079
AF-Q03503-F1-model_v4	bcif	1	compression	0.00722566
AF-Q03497-F1-model_v4	bcif	1	compression	0.0301726
AF-Q03496-F1-model_v4	bcif	1	compression	0.0471508
AF-Q03494-F1-model_v4	bcif	1	compression	0.0590243
AF-Q03483-F1-model_v4	bcif	1	compression	0.0156334
AF-Q03482-F1-model_v4	bcif	1	compression	0.0037333
AF-Q03480-F1-model_v4	bcif	1	compression	0.00576712
AF-Q03466-F1-model_v4	bcif	1	compression	0.029617
AF-Q03465-F1-model_v4	bcif	1	compression	0.0183306
AF-Q03455-F1-model_v4	bcif	1	compression	0.0242623
AF-Q03446-F1-model_v4	bcif	1	compression	0.00823715
AF-Q03441-F1-model_v4	bcif	1	compression	0.0154411
AF-Q03435-F1-model_v4	bcif	1	compression	0.00799896
AF-Q03434-F1-model_v4	bcif	1	compression	0.0581415
AF-Q03433-F1-model_v4	bcif	1	compression	0.0104299
AF-Q03430-F1-model_v4	bcif	1	compression	0.0130353
AF-Q03429-F1-model_v4	bcif	1	compression	0.00548718
AF-Q03419-F1-model_v4	bcif	1	compression	0.0116543
AF-Q03407-F1-model_v4	bcif	1	compression	0.0257247
AF-Q03406-F1-model_v4	bcif	1	compression	0.0109931
AF-Q03390-F1-model_v4	bcif	1	compression	0.00855925
AF-Q03388-F1-model_v4	bcif	1	compression	0.0266518
AF-Q03375-F1-model_v4	bcif	1	compression	0.00580353
AF-Q03373-F1-model_v4	bcif	1	compression	0.0118377
AF-Q03370-F1-model_v4	bcif	1	compression	0.0192276
AF-Q03362-F1-model_v4	bcif	1	compression	0.00854768
AF-Q03361-F1-model_v4	bcif	1	compression	0.0292336
AF-Q03338-F1-model_v4	bcif	1	compression	0.0170943
AF-Q03337-F1-model_v4	bcif	1	compression	0.0103247
AF-Q03330-F1-model_v4	bcif	1	compression	0.0157714
AF-Q03327-F1-model_v4	bcif	1	compression	0.0175997
AF-Q03323-F1-model_v4	bcif	1	compression	0.00682681
AF-Q03322-F1-model_v4	bcif	1	compression	0.00862975
AF-Q03308-F1-model_v4	bcif	1	compression	0.0277112
AF-Q03306-F1-model_v4	bcif	1	compression	0.0299625
AF-Q03305-F1-model_v4	bcif	1	compression	0.0145646
AF-Q03290-F1-model_v4	bcif	1	compression	0.0117458
AF-Q03289-F1-model_v4	bcif	1	compression	0.0132707
AF-Q03281-F1-model_v4	bcif	1	compression	0.0222693
AF-Q03266-F1-model_v4	bcif	1	compression	0.0132004
AF-Q03264-F1-model_v4	bcif	1	compression	0.0178012
AF-Q03263-F1-model_v4	bcif	1	compression	0.0177931
AF-Q03262-F1-model_v4	bcif	1	compression	0.0211599
AF-Q03254-F1-model_v4	bcif	1	compression	0.0244231
AF-Q03246-F1-model_v4	bcif	1	compression	0.00899704
AF-Q03236-F1-model_v4	bcif	1	compression	0.0151325
AF-Q03233-F1-model_v4	bcif	1	compression	0.00742489
AF-Q03231-F1-model_v4	bcif	1	compression	0.00618519
AF-Q03220-F1-model_v4	bcif	1	compression	0.0115546
AF-Q03219-F1-model_v4	bcif	1	compression	0.00999343
AF-Q03218-F1-model_v4	bcif	1	compression	0.0172642
AF-Q03214-F1-model_v4	bcif	1	compression	0.0478786
AF-Q03213-F1-model_v4	bcif	1	compression	0.0235177
AF-Q03212-F1-model_v4	bcif	1	compression	0.0191412
AF-Q03210-F1-model_v4	bcif	1	compression	0.0175763
AF-Q03208-F1-model_v4	bcif	1	compression	0.0153769
AF-Q03207-F1-model_v4	bcif	1	compression	0.00596682
AF-Q03205-F1-model_v4	bcif	1	compression	0.00800403
AF-Q03201-F1-model_v4	bcif	1	compression	0.0102642
AF-Q03195-F1-model_v4	bcif	1	compression	0.0262149
AF-Q03193-F1-model_v4	bcif	1	compression	0.0110259
AF-Q03180-F1-model_v4	bcif	1	compression	0.0107011
AF-Q03178-F1-model_v4	bcif	1	compression	0.0112066
AF-Q03177-F1-model_v4	bcif	1	compression	0.0281179
AF-Q03175-F1-model_v4	bcif	1	compression	0.0126095
AF-Q03162-F1-model_v4	bcif	1	compression	0.0215805
AF-Q03161-F1-model_v4	bcif	1	compression	0.0109793
AF-Q03153-F1-model_v4	bcif	1	compression	0.0211197
AF-Q03151-F1-model_v4	bcif	1	compression	0.013304
AF-Q03148-F1-model_v4	bcif	1	compression	0.0104388
AF-Q03144-F1-model_v4	bcif	1	compression	0.00847659
AF-Q03125-F1-model_v4	bcif	1	compression	0.00884134
AF-Q03124-F1-model_v4	bcif	1	compression	0.0197165
AF-Q03104-F1-model_v4	bcif	1	compression	0.0181662
AF-Q03103-F1-model_v4	bcif	1	compression	0.0196931
AF-Q03102-F1-model_v4	bcif	1	compression	0.0127662
AF-Q03099-F1-model_v4	bcif	1	compression	0.0458452
AF-Q03096-F1-model_v4	bcif	1	compression	0.00726021
AF-Q03088-F1-model_v4	bcif	1	compression	0.0274789
AF-Q03085-F1-model_v4	bcif	1	compression	0.0104252
AF-Q03083-F1-model_v4	bcif	1	compression	0.00669143
AF-Q03081-F1-model_v4	bcif	1	compression	0.00685152
AF-Q03080-F1-model_v4	bcif	1	compression	0.0113996
AF-Q03079-F1-model_v4	bcif	1	compression	0.00818735
AF-Q03071-F1-model_v4	bcif	1	compression	0.00457549
AF-Q03067-F1-model_v4	bcif	1	compression	0.00453452
AF-Q03063-F1-model_v4	bcif	1	compression	0.0151732
AF-Q03050-F1-model_v4	bcif	1	compression	0.00507572
AF-Q03049-F1-model_v4	bcif	1	compression	0.0123602
AF-Q03048-F1-model_v4	bcif	1	compression	0.0058828
AF-Q03036-F1-model_v4	bcif	1	compression	0.00752919
AF-Q03034-F1-model_v4	bcif	1	compression	0.0172903
AF-Q03029-F1-model_v4	bcif	1	compression	0.00840397
AF-Q03028-F1-model_v4	bcif	1	compression	0.0110471
AF-Q03020-F1-model_v4	bcif	1	compression	0.00639018
AF-Q03018-F1-model_v4	bcif	1	compression	0.0546904
AF-Q03016-F1-model_v4	bcif	1	compression	0.0408113
AF-Q03012-F1-model_v4	bcif	1	compression	0.0130726
AF-Q03010-F1-model_v4	bcif	1	compression	0.0158708
AF-Q03002-F1-model_v4	bcif	1	compression	0.0289747
AF-Q02983-F1-model_v4	bcif	1	compression	0.0131133
AF-Q02981-F1-model_v4	bcif	1	compression	0.0228896
AF-Q02979-F1-model_v4	bcif	1	compression	0.0407583
AF-Q02969-F1-model_v4	bcif	1	compression	0.0139046
AF-Q02961-F1-model_v4	bcif	1	compression	0.0143747
AF-Q02959-F1-model_v4	bcif	1	compression	0.023837
AF-Q02950-F1-model_v4	bcif	1	compression	0.0125956
AF-Q02948-F1-model_v4	bcif	1	compression	0.0190735
AF-Q02939-F1-model_v4	bcif	1	compression	0.0178406
AF-Q02933-F1-model_v4	bcif	1	compression	0.0156583
AF-Q02932-F1-model_v4	bcif	1	compression	0.0350427
AF-Q02931-F1-model_v4	bcif	1	compression	0.0302311
AF-Q02908-F1-model_v4	bcif	1	compression	0.0195256
AF-Q02896-F1-model_v4	bcif	1	compression	0.0119248
AF-Q02895-F1-model_v4	bcif	1	compression	0.0126212
AF-Q02892-F1-model_v4	bcif	1	compression	0.0219321
AF-Q02891-F1-model_v4	bcif	1	compression	0.0158554
AF-Q02890-F1-model_v4	bcif	1	compression	0.0130637
AF-Q02889-F1-model_v4	bcif	1	compression	0.00472705
AF-Q02888-F1-model_v4	bcif	1	compression	0.00731828
AF-Q02887-F1-model_v4	bcif	1	compression	0.0167348
AF-Q02884-F1-model_v4	bcif	1	compression	0.0155138
AF-Q02883-F1-model_v4	bcif	1	compression	0.0163785
AF-Q02875-F1-model_v4	bcif	1	compression	0.0271526
AF-Q02873-F1-model_v4	bcif	1	compression	0.00918497
AF-Q02872-F1-model_v4	bcif	1	compression	0.00677359
AF-Q02866-F1-model_v4	bcif	1	compression	0.0204582
AF-Q02864-F1-model_v4	bcif	1	compression	0.00641268
AF-Q02863-F1-model_v4	bcif	1	compression	0.0176513
AF-Q02831-F1-model_v4	bcif	1	compression	0.00890825
AF-Q02826-F1-model_v4	bcif	1	compression	0.00487134
AF-Q02825-F1-model_v4	bcif	1	compression	0.0164646
AF-Q02821-F1-model_v4	bcif	1	compression	0.0184729
AF-Q02820-F1-model_v4	bcif	1	compression	0.00317416
AF-Q02805-F1-model_v4	bcif	1	compression	0.0276855
AF-Q02804-F1-model_v4	bcif	1	compression	0.00788409
AF-Q02803-F1-model_v4	bcif	1	compression	0.0109972
AF-Q02799-F1-model_v4	bcif	1	compression	0.0108222
AF-Q02796-F1-model_v4	bcif	1	compression	0.011831
AF-Q02795-F1-model_v4	bcif	1	compression	0.010374
AF-Q02794-F1-model_v4	bcif	1	compression	0.0154729
AF-Q02793-F1-model_v4	bcif	1	compression	0.0140513
AF-Q02792-F1-model_v4	bcif	1	compression	0.0422944
AF-Q02786-F1-model_v4	bcif	1	compression	0.00462111
AF-Q02785-F1-model_v4	bcif	1	compression	0.050358
AF-Q02784-F1-model_v4	bcif	1	compression	0.00624159
AF-Q02783-F1-model_v4	bcif	1	compression	0.0144731
AF-Q02781-F1-model_v4	bcif	1	compression	0.00554023
AF-Q02776-F1-model_v4	bcif	1	compression	0.0167668
AF-Q02775-F1-model_v4	bcif	1	compression	0.0138481
AF-Q02774-F1-model_v4	bcif	1	compression	0.00790757
AF-Q02773-F1-model_v4	bcif	1	compression	0.0408616
AF-Q02772-F1-model_v4	bcif	1	compression	0.00488507
AF-Q02771-F1-model_v4	bcif	1	compression	0.00480049
AF-Q02770-F1-model_v4	bcif	1	compression	0.0115708
AF-Q02767-F1-model_v4	bcif	1	compression	0.00909583
AF-Q02754-F1-model_v4	bcif	1	compression	0.0078455
AF-Q02753-F1-model_v4	bcif	1	compression	0.00651872
AF-Q02749-F1-model_v4	bcif	1	compression	0.0107117
AF-Q02733-F1-model_v4	bcif	1	compression	0.016821
AF-Q02732-F1-model_v4	bcif	1	compression	0.0132778
AF-Q02725-F1-model_v4	bcif	1	compression	0.0284932
AF-Q02724-F1-model_v4	bcif	1	compression	0.0215825
AF-Q02721-F1-model_v4	bcif	1	compression	0.00992674
AF-Q02710-F1-model_v4	bcif	1	compression	0.00716445
AF-Q02685-F1-model_v4	bcif	1	compression	0.00897422
AF-Q02651-F1-model_v4	bcif	1	compression	0.00928775
AF-Q02648-F1-model_v4	bcif	1	compression	0.0197355
AF-Q02647-F1-model_v4	bcif	1	compression	0.00431979
AF-Q02642-F1-model_v4	bcif	1	compression	0.00622204
AF-Q02630-F1-model_v4	bcif	1	compression	0.0344517
AF-Q02629-F1-model_v4	bcif	1	compression	0.0297457
AF-Q02608-F1-model_v4	bcif	1	compression	0.005334
AF-Q02606-F1-model_v4	bcif	1	compression	0.0131688
AF-Q02598-F1-model_v4	bcif	1	compression	0.0046783
AF-Q02574-F1-model_v4	bcif	1	compression	0.0163018
AF-Q02555-F1-model_v4	bcif	1	compression	0.0165514
AF-Q02554-F1-model_v4	bcif	1	compression	0.015463
AF-Q02521-F1-model_v4	bcif	1	compression	0.00716492
AF-Q02516-F1-model_v4	bcif	1	compression	0.00908405
AF-Q02486-F1-model_v4	bcif	1	compression	0.00743055
AF-Q02457-F1-model_v4	bcif	1	compression	0.0190237
AF-Q02455-F1-model_v4	bcif	1	compression	0.0623703
AF-Q02354-F1-model_v4	bcif	1	compression	0.0161579
AF-Q02336-F1-model_v4	bcif	1	compression	0.0155574
AF-Q02326-F1-model_v4	bcif	1	compression	0.00698002
AF-Q02260-F1-model_v4	bcif	1	compression	0.00592981
AF-Q02256-F1-model_v4	bcif	1	compression	0.0130234
AF-Q02209-F1-model_v4	bcif	1	compression	0.0129435
AF-Q02208-F1-model_v4	bcif	1	compression	0.025434
AF-Q02207-F1-model_v4	bcif	1	compression	0.0296054
AF-Q02206-F1-model_v4	bcif	1	compression	0.0218507
AF-Q02205-F1-model_v4	bcif	1	compression	0.00705204
AF-Q02204-F1-model_v4	bcif	1	compression	0.00995337
AF-Q02203-F1-model_v4	bcif	1	compression	0.0176643
AF-Q02202-F1-model_v4	bcif	1	compression	0.0140081
AF-Q02201-F1-model_v4	bcif	1	compression	0.0160213
AF-Q02199-F1-model_v4	bcif	1	compression	0.0151745
AF-Q02197-F1-model_v4	bcif	1	compression	0.0250592
AF-Q02196-F1-model_v4	bcif	1	compression	0.0079649
AF-Q02159-F1-model_v4	bcif	1	compression	0.00660199
AF-Q02100-F1-model_v4	bcif	1	compression	0.021158
AF-Q02046-F1-model_v4	bcif	1	compression	0.011646
AF-Q01976-F1-model_v4	bcif	1	compression	0.00906441
AF-Q01939-F1-model_v4	bcif	1	compression	0.0142877
AF-Q01926-F1-model_v4	bcif	1	compression	0.016175
AF-Q01919-F1-model_v4	bcif	1	compression	0.0263774
AF-Q01896-F1-model_v4	bcif	1	compression	0.0359336
AF-Q01855-F1-model_v4	bcif	1	compression	0.00611032
AF-Q01852-F1-model_v4	bcif	1	compression	0.0148644
AF-Q01846-F1-model_v4	bcif	1	compression	0.0373735
AF-Q01802-F1-model_v4	bcif	1	compression	0.0158073
AF-Q01766-F1-model_v4	bcif	1	compression	0.0104801
AF-Q01722-F1-model_v4	bcif	1	compression	0.0172237
AF-Q01684-F1-model_v4	bcif	1	compression	0.00732345
AF-Q01662-F1-model_v4	bcif	1	compression	0.0140525
AF-Q01649-F1-model_v4	bcif	1	compression	0.0201501
AF-Q01590-F1-model_v4	bcif	1	compression	0.0122202
AF-Q01589-F1-model_v4	bcif	1	compression	0.0110773
AF-Q01574-F1-model_v4	bcif	1	compression	0.0241374
AF-Q01560-F1-model_v4	bcif	1	compression	0.0142893
AF-Q01532-F1-model_v4	bcif	1	compression	0.01696
AF-Q01519-F1-model_v4	bcif	1	compression	0.00411309
AF-Q01477-F1-model_v4	bcif	1	compression	0.0301472
AF-Q01476-F1-model_v4	bcif	1	compression	0.0468188
AF-Q01454-F1-model_v4	bcif	1	compression	0.0424523
AF-Q01448-F1-model_v4	bcif	1	compression	0.02016
AF-Q01389-F1-model_v4	bcif	1	compression	0.0478218
AF-Q01329-F1-model_v4	bcif	1	compression	0.0262194
AF-Q01217-F1-model_v4	bcif	1	compression	0.0283469
AF-Q01163-F1-model_v4	bcif	1	compression	0.0160382
AF-Q01159-F1-model_v4	bcif	1	compression	0.016383
AF-Q01080-F1-model_v4	bcif	1	compression	0.0147426
AF-Q00955-F1-model_v4	bcif	1	compression	0.0726802
AF-Q00947-F1-model_v4	bcif	1	compression	0.0182605
AF-Q00916-F1-model_v4	bcif	1	compression	0.0111693
AF-Q00873-F1-model_v4	bcif	1	compression	0.0087037
AF-Q00816-F1-model_v4	bcif	1	compression	0.032926
AF-Q00776-F1-model_v4	bcif	1	compression	0.0167526
AF-Q00772-F1-model_v4	bcif	1	compression	0.0170977
AF-Q00764-F1-model_v4	bcif	1	compression	0.0171402
AF-Q00723-F1-model_v4	bcif	1	compression	0.00930712
AF-Q00711-F1-model_v4	bcif	1	compression	0.0213055
AF-Q00684-F1-model_v4	bcif	1	compression	0.0189878
AF-Q00618-F1-model_v4	bcif	1	compression	0.0124579
AF-Q00582-F1-model_v4	bcif	1	compression	0.0116786
AF-Q00578-F1-model_v4	bcif	1	compression	0.028459
AF-Q00539-F1-model_v4	bcif	1	compression	0.017508
AF-Q00453-F1-model_v4	bcif	1	compression	0.00813438
AF-Q00416-F1-model_v4	bcif	1	compression	0.0723261
AF-Q00381-F1-model_v4	bcif	1	compression	0.0063697
AF-Q00362-F1-model_v4	bcif	1	compression	0.0183661
AF-Q00246-F1-model_v4	bcif	1	compression	0.010423
AF-Q00245-F1-model_v4	bcif	1	compression	0.00851355
AF-Q00055-F1-model_v4	bcif	1	compression	0.0135725
AF-P89886-F1-model_v4	bcif	1	compression	0.00720089
AF-P89114-F1-model_v4	bcif	1	compression	0.00433473
AF-P89113-F1-model_v4	bcif	1	compression	0.0030426
AF-P89105-F1-model_v4	bcif	1	compression	0.0367141
AF-P89102-F1-model_v4	bcif	1	compression	0.032925
AF-P87287-F1-model_v4	bcif	1	compression	0.00580208
AF-P87284-F1-model_v4	bcif	1	compression	0.00310186
AF-P87283-F1-model_v4	bcif	1	compression	0.00535588
AF-P87275-F1-model_v4	bcif	1	compression	0.0057901
AF-P87262-F1-model_v4	bcif	1	compression	0.00520889
AF-P87108-F1-model_v4	bcif	1	compression	0.00422979
AF-P87012-F1-model_v4	bcif	1	compression	0.00636537
AF-P85052-F1-model_v4	bcif	1	compression	0.00644413
AF-P81451-F1-model_v4	bcif	1	compression	0.00347449
AF-P81450-F1-model_v4	bcif	1	compression	0.00323407
AF-P81449-F1-model_v4	bcif	1	compression	0.00438274
AF-P80967-F1-model_v4	bcif	1	compression	0.00297518
AF-P80667-F1-model_v4	bcif	1	compression	0.0133818
AF-P80428-F1-model_v4	bcif	1	compression	0.0167441
AF-P80235-F1-model_v4	bcif	1	compression	0.0234424
AF-P80210-F1-model_v4	bcif	1	compression	0.0151809
AF-P69852-F1-model_v4	bcif	1	compression	0.00360248
AF-P69851-F1-model_v4	bcif	1	compression	0.00363637
AF-P69850-F1-model_v4	bcif	1	compression	0.00435238
AF-P69771-F1-model_v4	bcif	1	compression	0.00774404
AF-P62651-F1-model_v4	bcif	1	compression	0.00362164
AF-P61830-F1-model_v4	bcif	1	compression	0.00567956
AF-P61829-F1-model_v4	bcif	1	compression	0.00353569
AF-P60010-F1-model_v4	bcif	1	compression	0.0131802
AF-P57744-F1-model_v4	bcif	1	compression	0.0040988
AF-P57743-F1-model_v4	bcif	1	compression	0.00418059
AF-P56628-F1-model_v4	bcif	1	compression	0.0053169
AF-P56508-F1-model_v4	bcif	1	compression	0.00395957
AF-P54999-F1-model_v4	bcif	1	compression	0.00408451
AF-P54964-F1-model_v4	bcif	1	compression	0.0100236
AF-P54885-F1-model_v4	bcif	1	compression	0.0154369
AF-P54867-F1-model_v4	bcif	1	compression	0.0122367
AF-P54862-F1-model_v4	bcif	1	compression	0.0187305
AF-P54861-F1-model_v4	bcif	1	compression	0.0248865
AF-P54860-F1-model_v4	bcif	1	compression	0.031782
AF-P54858-F1-model_v4	bcif	1	compression	0.0112595
AF-P54857-F1-model_v4	bcif	1	compression	0.0117868
AF-P54854-F1-model_v4	bcif	1	compression	0.018895
AF-P54839-F1-model_v4	bcif	1	compression	0.0164154
AF-P54838-F1-model_v4	bcif	1	compression	0.0186825
AF-P54837-F1-model_v4	bcif	1	compression	0.00800632
AF-P54791-F1-model_v4	bcif	1	compression	0.0181116
AF-P54790-F1-model_v4	bcif	1	compression	0.0212764
AF-P54787-F1-model_v4	bcif	1	compression	0.0163034
AF-P54786-F1-model_v4	bcif	1	compression	0.0307571
AF-P54785-F1-model_v4	bcif	1	compression	0.0166758
AF-P54784-F1-model_v4	bcif	1	compression	0.030763
AF-P54783-F1-model_v4	bcif	1	compression	0.0184182
AF-P54781-F1-model_v4	bcif	1	compression	0.018666
AF-P54780-F1-model_v4	bcif	1	compression	0.00829493
AF-P54730-F1-model_v4	bcif	1	compression	0.014524
AF-P54199-F1-model_v4	bcif	1	compression	0.0405465
AF-P54115-F1-model_v4	bcif	1	compression	0.0167705
AF-P54114-F1-model_v4	bcif	1	compression	0.0169869
AF-P54113-F1-model_v4	bcif	1	compression	0.0195316
AF-P54074-F1-model_v4	bcif	1	compression	0.0213793
AF-P54072-F1-model_v4	bcif	1	compression	0.0193629
AF-P54070-F1-model_v4	bcif	1	compression	0.0160383
AF-P54007-F1-model_v4	bcif	1	compression	0.0131367
AF-P54005-F1-model_v4	bcif	1	compression	0.0122736
AF-P54003-F1-model_v4	bcif	1	compression	0.0108926
AF-P54000-F1-model_v4	bcif	1	compression	0.0105254
AF-P53983-F1-model_v4	bcif	1	compression	0.0231263
AF-P53982-F1-model_v4	bcif	1	compression	0.0148821
AF-P53981-F1-model_v4	bcif	1	compression	0.00912912
AF-P53980-F1-model_v4	bcif	1	compression	0.0154259
AF-P53978-F1-model_v4	bcif	1	compression	0.0339913
AF-P53976-F1-model_v4	bcif	1	compression	0.0208113
AF-P53975-F1-model_v4	bcif	1	compression	0.0102464
AF-P53974-F1-model_v4	bcif	1	compression	0.0221572
AF-P53973-F1-model_v4	bcif	1	compression	0.0242019
AF-P53972-F1-model_v4	bcif	1	compression	0.0172488
AF-P53971-F1-model_v4	bcif	1	compression	0.0318473
AF-P53970-F1-model_v4	bcif	1	compression	0.00929805
AF-P53969-F1-model_v4	bcif	1	compression	0.016805
AF-P53968-F1-model_v4	bcif	1	compression	0.0227215
AF-P53966-F1-model_v4	bcif	1	compression	0.0188493
AF-P53965-F1-model_v4	bcif	1	compression	0.0106283
AF-P53964-F1-model_v4	bcif	1	compression	0.0102448
AF-P53963-F1-model_v4	bcif	1	compression	0.0207098
AF-P53962-F1-model_v4	bcif	1	compression	0.013985
AF-P53961-F1-model_v4	bcif	1	compression	0.00907956
AF-P53960-F1-model_v4	bcif	1	compression	0.0157451
AF-P53959-F1-model_v4	bcif	1	compression	0.0289868
AF-P53958-F1-model_v4	bcif	1	compression	0.0136866
AF-P53956-F1-model_v4	bcif	1	compression	0.00681042
AF-P53955-F1-model_v4	bcif	1	compression	0.0224262
AF-P53954-F1-model_v4	bcif	1	compression	0.0193015
[truncated: 450,911+ more rows]

## Sheet: Table S10 rmsd
file1	file2	backboneLen	totalAtoms	backboneRMSD	totalRMSD	tool
pdb/AF-A0A023PYF4-F1-model_v4.pdb	bcif/decompressed/AF-A0A023PYF4-F1-model_v4.cif	145	1122	0	0	bcif
pdb/AF-A0A023PYF4-F1-model_v4.pdb	mmtf/decompressed/AF-A0A023PYF4-F1-model_v4.pdb	145	1122	0	0	mmtf
pdb/AF-A0A023PYF4-F1-model_v4.pdb	pic/decompressed/AF-A0A023PYF4-F1-model_v4_decompressed.pdb	145	1122	0.031265	0.0310657	pic
pdb/AF-A0A023PYF4-F1-model_v4.pdb	pulchra/decompressed/AF-A0A023PYF4-F1-model_v4.rebuilt.pdb	145	1122	0.323279	3.17257	pulchra
pdb/AF-A0A023PYF4-F1-model_v4.pdb	new_fcz_pdb/AF-A0A023PYF4-F1-model_v4.pdb	145	1122	0.093757	0.146871	foldcomp
pdb/AF-A0A023PZB3-F1-model_v4.pdb	bcif/decompressed/AF-A0A023PZB3-F1-model_v4.cif	126	1005	0	0	bcif
pdb/AF-A0A023PZB3-F1-model_v4.pdb	mmtf/decompressed/AF-A0A023PZB3-F1-model_v4.pdb	126	1005	0	0	mmtf
pdb/AF-A0A023PZB3-F1-model_v4.pdb	pic/decompressed/AF-A0A023PZB3-F1-model_v4_decompressed.pdb	126	1005	0.0322661	0.0324766	pic
pdb/AF-A0A023PZB3-F1-model_v4.pdb	pulchra/decompressed/AF-A0A023PZB3-F1-model_v4.rebuilt.pdb	126	1005	0.255843	3.30159	pulchra
pdb/AF-A0A023PZB3-F1-model_v4.pdb	new_fcz_pdb/AF-A0A023PZB3-F1-model_v4.pdb	126	1005	0.0491299	0.133439	foldcomp
pdb/AF-A0A023PZE8-F1-model_v4.pdb	bcif/decompressed/AF-A0A023PZE8-F1-model_v4.cif	133	1092	0	0	bcif
pdb/AF-A0A023PZE8-F1-model_v4.pdb	mmtf/decompressed/AF-A0A023PZE8-F1-model_v4.pdb	133	1092	0	0	mmtf
pdb/AF-A0A023PZE8-F1-model_v4.pdb	pic/decompressed/AF-A0A023PZE8-F1-model_v4_decompressed.pdb	133	1092	0.0306873	0.0309942	pic
pdb/AF-A0A023PZE8-F1-model_v4.pdb	pulchra/decompressed/AF-A0A023PZE8-F1-model_v4.rebuilt.pdb	133	1092	0.27237	3.34241	pulchra
pdb/AF-A0A023PZE8-F1-model_v4.pdb	new_fcz_pdb/AF-A0A023PZE8-F1-model_v4.pdb	133	1092	0.0509075	0.116805	foldcomp
pdb/AF-A0A023PZF2-F1-model_v4.pdb	bcif/decompressed/AF-A0A023PZF2-F1-model_v4.cif	135	1122	0	0	bcif
pdb/AF-A0A023PZF2-F1-model_v4.pdb	mmtf/decompressed/AF-A0A023PZF2-F1-model_v4.pdb	135	1122	0	0	mmtf
pdb/AF-A0A023PZF2-F1-model_v4.pdb	pic/decompressed/AF-A0A023PZF2-F1-model_v4_decompressed.pdb	135	1122	0.0326403	0.0323654	pic
pdb/AF-A0A023PZF2-F1-model_v4.pdb	pulchra/decompressed/AF-A0A023PZF2-F1-model_v4.rebuilt.pdb	135	1122	0.125169	3.36733	pulchra
pdb/AF-A0A023PZF2-F1-model_v4.pdb	new_fcz_pdb/AF-A0A023PZF2-F1-model_v4.pdb	135	1122	0.0535397	0.108238	foldcomp
pdb/AF-A0A023PZG4-F1-model_v4.pdb	bcif/decompressed/AF-A0A023PZG4-F1-model_v4.cif	107	810	0	0	bcif
pdb/AF-A0A023PZG4-F1-model_v4.pdb	mmtf/decompressed/AF-A0A023PZG4-F1-model_v4.pdb	107	810	0	0	mmtf
pdb/AF-A0A023PZG4-F1-model_v4.pdb	pic/decompressed/AF-A0A023PZG4-F1-model_v4_decompressed.pdb	107	810	0.0311957	0.0303937	pic
pdb/AF-A0A023PZG4-F1-model_v4.pdb	pulchra/decompressed/AF-A0A023PZG4-F1-model_v4.rebuilt.pdb	107	810	0.291451	3.12473	pulchra
pdb/AF-A0A023PZG4-F1-model_v4.pdb	new_fcz_pdb/AF-A0A023PZG4-F1-model_v4.pdb	107	810	0.0480186	0.110389	foldcomp
pdb/AF-A0A0B7P221-F1-model_v4.pdb	bcif/decompressed/AF-A0A0B7P221-F1-model_v4.cif	28	243	0	0	bcif
pdb/AF-A0A0B7P221-F1-model_v4.pdb	mmtf/decompressed/AF-A0A0B7P221-F1-model_v4.pdb	28	243	0	0	mmtf
pdb/AF-A0A0B7P221-F1-model_v4.pdb	pic/decompressed/AF-A0A0B7P221-F1-model_v4_decompressed.pdb	28	243	0.0298257	0.0300301	pic
pdb/AF-A0A0B7P221-F1-model_v4.pdb	pulchra/decompressed/AF-A0A0B7P221-F1-model_v4.rebuilt.pdb	28	243	0.213472	3.42287	pulchra
pdb/AF-A0A0B7P221-F1-model_v4.pdb	new_fcz_pdb/AF-A0A0B7P221-F1-model_v4.pdb	28	243	0.030153	0.13038	foldcomp
pdb/AF-A0A0B7P3V8-F1-model_v4.pdb	bcif/decompressed/AF-A0A0B7P3V8-F1-model_v4.cif	1104	8932	0	0	bcif
pdb/AF-A0A0B7P3V8-F1-model_v4.pdb	mmtf/decompressed/AF-A0A0B7P3V8-F1-model_v4.pdb	1104	8932	0	0	mmtf
pdb/AF-A0A0B7P3V8-F1-model_v4.pdb	pic/decompressed/AF-A0A0B7P3V8-F1-model_v4_decompressed.pdb	1104	8932	0.0398296	0.0398026	pic
pdb/AF-A0A0B7P3V8-F1-model_v4.pdb	pulchra/decompressed/AF-A0A0B7P3V8-F1-model_v4.rebuilt.pdb	1104	8932	0.308283	3.32787	pulchra
pdb/AF-A0A0B7P3V8-F1-model_v4.pdb	new_fcz_pdb/AF-A0A0B7P3V8-F1-model_v4.pdb	1104	8932	0.0732977	0.146701	foldcomp
pdb/AF-A0A7M4B2U1-F1-model_v4.pdb	bcif/decompressed/AF-A0A7M4B2U1-F1-model_v4.cif	118	940	0	0	bcif
pdb/AF-A0A7M4B2U1-F1-model_v4.pdb	mmtf/decompressed/AF-A0A7M4B2U1-F1-model_v4.pdb	118	940	0	0	mmtf
pdb/AF-A0A7M4B2U1-F1-model_v4.pdb	pic/decompressed/AF-A0A7M4B2U1-F1-model_v4_decompressed.pdb	118	940	0.0309213	0.0311204	pic
pdb/AF-A0A7M4B2U1-F1-model_v4.pdb	pulchra/decompressed/AF-A0A7M4B2U1-F1-model_v4.rebuilt.pdb	118	940	0.278916	3.23311	pulchra
pdb/AF-A0A7M4B2U1-F1-model_v4.pdb	new_fcz_pdb/AF-A0A7M4B2U1-F1-model_v4.pdb	118	940	0.0783737	0.140956	foldcomp
pdb/AF-A2P2R3-F1-model_v4.pdb	bcif/decompressed/AF-A2P2R3-F1-model_v4.cif	262	2059	0	0	bcif
pdb/AF-A2P2R3-F1-model_v4.pdb	mmtf/decompressed/AF-A2P2R3-F1-model_v4.pdb	262	2059	0	0	mmtf
pdb/AF-A2P2R3-F1-model_v4.pdb	pic/decompressed/AF-A2P2R3-F1-model_v4_decompressed.pdb	262	2059	0.0320507	0.0318798	pic
pdb/AF-A2P2R3-F1-model_v4.pdb	pulchra/decompressed/AF-A2P2R3-F1-model_v4.rebuilt.pdb	262	2059	0.239354	3.20584	pulchra
pdb/AF-A2P2R3-F1-model_v4.pdb	new_fcz_pdb/AF-A2P2R3-F1-model_v4.pdb	262	2059	0.0488862	0.114385	foldcomp
pdb/AF-A5Z2X5-F1-model_v4.pdb	bcif/decompressed/AF-A5Z2X5-F1-model_v4.cif	72	555	0	0	bcif
pdb/AF-A5Z2X5-F1-model_v4.pdb	mmtf/decompressed/AF-A5Z2X5-F1-model_v4.pdb	72	555	0	0	mmtf
pdb/AF-A5Z2X5-F1-model_v4.pdb	pic/decompressed/AF-A5Z2X5-F1-model_v4_decompressed.pdb	72	555	0.0325523	0.0322242	pic
pdb/AF-A5Z2X5-F1-model_v4.pdb	pulchra/decompressed/AF-A5Z2X5-F1-model_v4.rebuilt.pdb	72	555	0.273177	3.31902	pulchra
pdb/AF-A5Z2X5-F1-model_v4.pdb	new_fcz_pdb/AF-A5Z2X5-F1-model_v4.pdb	72	555	0.0707868	0.112726	foldcomp
pdb/AF-D6VPM8-F1-model_v4.pdb	bcif/decompressed/AF-D6VPM8-F1-model_v4.cif	179	1464	0	0	bcif
pdb/AF-D6VPM8-F1-model_v4.pdb	mmtf/decompressed/AF-D6VPM8-F1-model_v4.pdb	179	1464	0	0	mmtf
pdb/AF-D6VPM8-F1-model_v4.pdb	pic/decompressed/AF-D6VPM8-F1-model_v4_decompressed.pdb	179	1464	0.0337314	0.0329998	pic
pdb/AF-D6VPM8-F1-model_v4.pdb	pulchra/decompressed/AF-D6VPM8-F1-model_v4.rebuilt.pdb	179	1464	0.204958	3.20156	pulchra
pdb/AF-D6VPM8-F1-model_v4.pdb	new_fcz_pdb/AF-D6VPM8-F1-model_v4.pdb	179	1464	0.0697711	0.111182	foldcomp
pdb/AF-D6VTK4-F1-model_v4.pdb	bcif/decompressed/AF-D6VTK4-F1-model_v4.cif	431	3372	0	0	bcif
pdb/AF-D6VTK4-F1-model_v4.pdb	mmtf/decompressed/AF-D6VTK4-F1-model_v4.pdb	431	3372	0	0	mmtf
pdb/AF-D6VTK4-F1-model_v4.pdb	pic/decompressed/AF-D6VTK4-F1-model_v4_decompressed.pdb	431	3372	0.0384793	0.0385733	pic
pdb/AF-D6VTK4-F1-model_v4.pdb	pulchra/decompressed/AF-D6VTK4-F1-model_v4.rebuilt.pdb	431	3372	0.28712	3.19434	pulchra
pdb/AF-D6VTK4-F1-model_v4.pdb	new_fcz_pdb/AF-D6VTK4-F1-model_v4.pdb	431	3372	0.0780978	0.128506	foldcomp
pdb/AF-D6W196-F1-model_v4.pdb	bcif/decompressed/AF-D6W196-F1-model_v4.cif	494	3913	0	0	bcif
pdb/AF-D6W196-F1-model_v4.pdb	mmtf/decompressed/AF-D6W196-F1-model_v4.pdb	494	3913	0	0	mmtf
pdb/AF-D6W196-F1-model_v4.pdb	pic/decompressed/AF-D6W196-F1-model_v4_decompressed.pdb	494	3913	0.034372	0.0347254	pic
pdb/AF-D6W196-F1-model_v4.pdb	pulchra/decompressed/AF-D6W196-F1-model_v4.rebuilt.pdb	494	3913	0.233335	3.21762	pulchra
pdb/AF-D6W196-F1-model_v4.pdb	new_fcz_pdb/AF-D6W196-F1-model_v4.pdb	494	3913	0.0664969	0.131256	foldcomp
pdb/AF-I2HB52-F1-model_v4.pdb	bcif/decompressed/AF-I2HB52-F1-model_v4.cif	66	498	0	0	bcif
pdb/AF-I2HB52-F1-model_v4.pdb	mmtf/decompressed/AF-I2HB52-F1-model_v4.pdb	66	498	0	0	mmtf
pdb/AF-I2HB52-F1-model_v4.pdb	pic/decompressed/AF-I2HB52-F1-model_v4_decompressed.pdb	66	498	0.035363	0.0358965	pic
pdb/AF-I2HB52-F1-model_v4.pdb	pulchra/decompressed/AF-I2HB52-F1-model_v4.rebuilt.pdb	66	498	0.317186	3.11098	pulchra
pdb/AF-I2HB52-F1-model_v4.pdb	new_fcz_pdb/AF-I2HB52-F1-model_v4.pdb	66	498	0.078245	0.12423	foldcomp
pdb/AF-I2HB70-F1-model_v4.pdb	bcif/decompressed/AF-I2HB70-F1-model_v4.cif	103	880	0	0	bcif
pdb/AF-I2HB70-F1-model_v4.pdb	mmtf/decompressed/AF-I2HB70-F1-model_v4.pdb	103	880	0	0	mmtf
pdb/AF-I2HB70-F1-model_v4.pdb	pic/decompressed/AF-I2HB70-F1-model_v4_decompressed.pdb	103	880	0.0372478	0.0372476	pic
pdb/AF-I2HB70-F1-model_v4.pdb	pulchra/decompressed/AF-I2HB70-F1-model_v4.rebuilt.pdb	103	880	0.125913	3.28313	pulchra
pdb/AF-I2HB70-F1-model_v4.pdb	new_fcz_pdb/AF-I2HB70-F1-model_v4.pdb	103	880	0.0373555	0.0948155	foldcomp
pdb/AF-O13297-F1-model_v4.pdb	bcif/decompressed/AF-O13297-F1-model_v4.cif	549	4351	0	0	bcif
pdb/AF-O13297-F1-model_v4.pdb	mmtf/decompressed/AF-O13297-F1-model_v4.pdb	549	4351	0	0	mmtf
pdb/AF-O13297-F1-model_v4.pdb	pic/decompressed/AF-O13297-F1-model_v4_decompressed.pdb	549	4351	0.0386987	0.0382447	pic
pdb/AF-O13297-F1-model_v4.pdb	pulchra/decompressed/AF-O13297-F1-model_v4.rebuilt.pdb	549	4351	0.344405	3.28225	pulchra
pdb/AF-O13297-F1-model_v4.pdb	new_fcz_pdb/AF-O13297-F1-model_v4.pdb	549	4351	0.1276	0.203205	foldcomp
pdb/AF-O13329-F1-model_v4.pdb	bcif/decompressed/AF-O13329-F1-model_v4.cif	566	4594	0	0	bcif
pdb/AF-O13329-F1-model_v4.pdb	mmtf/decompressed/AF-O13329-F1-model_v4.pdb	566	4594	0	0	mmtf
pdb/AF-O13329-F1-model_v4.pdb	pic/decompressed/AF-O13329-F1-model_v4_decompressed.pdb	566	4594	0.0357546	0.0354027	pic
pdb/AF-O13329-F1-model_v4.pdb	pulchra/decompressed/AF-O13329-F1-model_v4.rebuilt.pdb	566	4594	0.368807	3.35781	pulchra
pdb/AF-O13329-F1-model_v4.pdb	new_fcz_pdb/AF-O13329-F1-model_v4.pdb	566	4594	0.102164	0.168853	foldcomp
pdb/AF-O13511-F1-model_v4.pdb	bcif/decompressed/AF-O13511-F1-model_v4.cif	128	904	0	0	bcif
pdb/AF-O13511-F1-model_v4.pdb	mmtf/decompressed/AF-O13511-F1-model_v4.pdb	128	904	0	0	mmtf
pdb/AF-O13511-F1-model_v4.pdb	pic/decompressed/AF-O13511-F1-model_v4_decompressed.pdb	128	904	0.0348344	0.0352695	pic
pdb/AF-O13511-F1-model_v4.pdb	pulchra/decompressed/AF-O13511-F1-model_v4.rebuilt.pdb	128	904	0.295982	2.84687	pulchra
pdb/AF-O13511-F1-model_v4.pdb	new_fcz_pdb/AF-O13511-F1-model_v4.pdb	128	904	0.0413672	0.11413	foldcomp
pdb/AF-O13512-F1-model_v4.pdb	bcif/decompressed/AF-O13512-F1-model_v4.cif	126	926	0	0	bcif
pdb/AF-O13512-F1-model_v4.pdb	mmtf/decompressed/AF-O13512-F1-model_v4.pdb	126	926	0	0	mmtf
pdb/AF-O13512-F1-model_v4.pdb	pic/decompressed/AF-O13512-F1-model_v4_decompressed.pdb	126	926	0.0313462	0.0321832	pic
pdb/AF-O13512-F1-model_v4.pdb	pulchra/decompressed/AF-O13512-F1-model_v4.rebuilt.pdb	126	926	0.336811	2.94637	pulchra
pdb/AF-O13512-F1-model_v4.pdb	new_fcz_pdb/AF-O13512-F1-model_v4.pdb	126	926	0.0709532	0.120966	foldcomp
pdb/AF-O13516-F1-model_v4.pdb	bcif/decompressed/AF-O13516-F1-model_v4.cif	197	1583	0	0	bcif
pdb/AF-O13516-F1-model_v4.pdb	mmtf/decompressed/AF-O13516-F1-model_v4.pdb	197	1583	0	0	mmtf
pdb/AF-O13516-F1-model_v4.pdb	pic/decompressed/AF-O13516-F1-model_v4_decompressed.pdb	197	1583	0.0329911	0.0332815	pic
pdb/AF-O13516-F1-model_v4.pdb	pulchra/decompressed/AF-O13516-F1-model_v4.rebuilt.pdb	197	1583	0.160347	3.36599	pulchra
pdb/AF-O13516-F1-model_v4.pdb	new_fcz_pdb/AF-O13516-F1-model_v4.pdb	197	1583	0.0670121	0.126107	foldcomp
pdb/AF-O13525-F1-model_v4.pdb	bcif/decompressed/AF-O13525-F1-model_v4.cif	335	2719	0	0	bcif
pdb/AF-O13525-F1-model_v4.pdb	mmtf/decompressed/AF-O13525-F1-model_v4.pdb	335	2719	0	0	mmtf
pdb/AF-O13525-F1-model_v4.pdb	pic/decompressed/AF-O13525-F1-model_v4_decompressed.pdb	335	2719	0.0363812	0.0368383	pic
pdb/AF-O13525-F1-model_v4.pdb	pulchra/decompressed/AF-O13525-F1-model_v4.rebuilt.pdb	335	2719	0.192156	3.38489	pulchra
pdb/AF-O13525-F1-model_v4.pdb	new_fcz_pdb/AF-O13525-F1-model_v4.pdb	335	2719	0.0738905	0.124603	foldcomp
pdb/AF-O13527-F1-model_v4.pdb	bcif/decompressed/AF-O13527-F1-model_v4.cif	1196	9633	0	0	bcif
pdb/AF-O13527-F1-model_v4.pdb	mmtf/decompressed/AF-O13527-F1-model_v4.pdb	1196	9633	0	0	mmtf
pdb/AF-O13527-F1-model_v4.pdb	pic/decompressed/AF-O13527-F1-model_v4_decompressed.pdb	1196	9633	0.0388701	0.0389653	pic
pdb/AF-O13527-F1-model_v4.pdb	pulchra/decompressed/AF-O13527-F1-model_v4.rebuilt.pdb	1196	9633	0.384292	3.33831	pulchra
pdb/AF-O13527-F1-model_v4.pdb	new_fcz_pdb/AF-O13527-F1-model_v4.pdb	1196	9633	0.134066	0.194438	foldcomp
pdb/AF-O13529-F1-model_v4.pdb	bcif/decompressed/AF-O13529-F1-model_v4.cif	151	1241	0	0	bcif
pdb/AF-O13529-F1-model_v4.pdb	mmtf/decompressed/AF-O13529-F1-model_v4.pdb	151	1241	0	0	mmtf
pdb/AF-O13529-F1-model_v4.pdb	pic/decompressed/AF-O13529-F1-model_v4_decompressed.pdb	151	1241	0.0300408	0.0307584	pic
pdb/AF-O13529-F1-model_v4.pdb	pulchra/decompressed/AF-O13529-F1-model_v4.rebuilt.pdb	151	1241	0.276335	3.21835	pulchra
pdb/AF-O13529-F1-model_v4.pdb	new_fcz_pdb/AF-O13529-F1-model_v4.pdb	151	1241	0.0834294	0.148581	foldcomp
pdb/AF-O13535-F1-model_v4.pdb	bcif/decompressed/AF-O13535-F1-model_v4.cif	1793	14288	0	0	bcif
pdb/AF-O13535-F1-model_v4.pdb	mmtf/decompressed/AF-O13535-F1-model_v4.pdb	1793	14288	0	0	mmtf
pdb/AF-O13535-F1-model_v4.pdb	pic/decompressed/AF-O13535-F1-model_v4_decompressed.pdb	1793	14288	0.0421852	0.0422568	pic
pdb/AF-O13535-F1-model_v4.pdb	pulchra/decompressed/AF-O13535-F1-model_v4.rebuilt.pdb	1793	14288	0.422046	3.31902	pulchra
pdb/AF-O13535-F1-model_v4.pdb	new_fcz_pdb/AF-O13535-F1-model_v4.pdb	1793	14288	0.151702	0.216813	foldcomp
pdb/AF-O13536-F1-model_v4.pdb	bcif/decompressed/AF-O13536-F1-model_v4.cif	103	830	0	0	bcif
pdb/AF-O13536-F1-model_v4.pdb	mmtf/decompressed/AF-O13536-F1-model_v4.pdb	103	830	0	0	mmtf
pdb/AF-O13536-F1-model_v4.pdb	pic/decompressed/AF-O13536-F1-model_v4_decompressed.pdb	103	830	0.0303756	0.0301821	pic
pdb/AF-O13536-F1-model_v4.pdb	pulchra/decompressed/AF-O13536-F1-model_v4.rebuilt.pdb	103	830	0.251328	3.34771	pulchra
pdb/AF-O13536-F1-model_v4.pdb	new_fcz_pdb/AF-O13536-F1-model_v4.pdb	103	830	0.0457561	0.125981	foldcomp
pdb/AF-O13539-F1-model_v4.pdb	bcif/decompressed/AF-O13539-F1-model_v4.cif	261	2127	0	0	bcif
pdb/AF-O13539-F1-model_v4.pdb	mmtf/decompressed/AF-O13539-F1-model_v4.pdb	261	2127	0	0	mmtf
pdb/AF-O13539-F1-model_v4.pdb	pic/decompressed/AF-O13539-F1-model_v4_decompressed.pdb	261	2127	0.0392317	0.039451	pic
pdb/AF-O13539-F1-model_v4.pdb	pulchra/decompressed/AF-O13539-F1-model_v4.rebuilt.pdb	261	2127	0.206394	3.37907	pulchra
pdb/AF-O13539-F1-model_v4.pdb	new_fcz_pdb/AF-O13539-F1-model_v4.pdb	261	2127	0.0526276	0.111769	foldcomp
pdb/AF-O13544-F1-model_v4.pdb	bcif/decompressed/AF-O13544-F1-model_v4.cif	120	991	0	0	bcif
pdb/AF-O13544-F1-model_v4.pdb	mmtf/decompressed/AF-O13544-F1-model_v4.pdb	120	991	0	0	mmtf
pdb/AF-O13544-F1-model_v4.pdb	pic/decompressed/AF-O13544-F1-model_v4_decompressed.pdb	120	991	0.0319653	0.0315776	pic
pdb/AF-O13544-F1-model_v4.pdb	pulchra/decompressed/AF-O13544-F1-model_v4.rebuilt.pdb	120	991	0.190818	3.33383	pulchra
pdb/AF-O13544-F1-model_v4.pdb	new_fcz_pdb/AF-O13544-F1-model_v4.pdb	120	991	0.0523985	0.121022	foldcomp
pdb/AF-O13547-F1-model_v4.pdb	bcif/decompressed/AF-O13547-F1-model_v4.cif	238	1616	0	0	bcif
pdb/AF-O13547-F1-model_v4.pdb	mmtf/decompressed/AF-O13547-F1-model_v4.pdb	238	1616	0	0	mmtf
pdb/AF-O13547-F1-model_v4.pdb	pic/decompressed/AF-O13547-F1-model_v4_decompressed.pdb	238	1616	0.0367643	0.03644	pic
pdb/AF-O13547-F1-model_v4.pdb	pulchra/decompressed/AF-O13547-F1-model_v4.rebuilt.pdb	238	1616	0.559192	2.8936	pulchra
pdb/AF-O13547-F1-model_v4.pdb	new_fcz_pdb/AF-O13547-F1-model_v4.pdb	238	1616	0.195929	0.231803	foldcomp
pdb/AF-O13549-F1-model_v4.pdb	bcif/decompressed/AF-O13549-F1-model_v4.cif	108	905	0	0	bcif
pdb/AF-O13549-F1-model_v4.pdb	mmtf/decompressed/AF-O13549-F1-model_v4.pdb	108	905	0	0	mmtf
pdb/AF-O13549-F1-model_v4.pdb	pic/decompressed/AF-O13549-F1-model_v4_decompressed.pdb	108	905	0.0338454	0.0333498	pic
pdb/AF-O13549-F1-model_v4.pdb	pulchra/decompressed/AF-O13549-F1-model_v4.rebuilt.pdb	108	905	0.19231	3.56213	pulchra
pdb/AF-O13549-F1-model_v4.pdb	new_fcz_pdb/AF-O13549-F1-model_v4.pdb	108	905	0.0470908	0.149151	foldcomp
pdb/AF-O13555-F1-model_v4.pdb	bcif/decompressed/AF-O13555-F1-model_v4.cif	125	1010	0	0	bcif
pdb/AF-O13555-F1-model_v4.pdb	mmtf/decompressed/AF-O13555-F1-model_v4.pdb	125	1010	0	0	mmtf
pdb/AF-O13555-F1-model_v4.pdb	pic/decompressed/AF-O13555-F1-model_v4_decompressed.pdb	125	1010	0.0356969	0.0353281	pic
pdb/AF-O13555-F1-model_v4.pdb	pulchra/decompressed/AF-O13555-F1-model_v4.rebuilt.pdb	125	1010	0.141422	3.34258	pulchra
pdb/AF-O13555-F1-model_v4.pdb	new_fcz_pdb/AF-O13555-F1-model_v4.pdb	125	1010	0.0452207	0.115626	foldcomp
pdb/AF-O13556-F1-model_v4.pdb	bcif/decompressed/AF-O13556-F1-model_v4.cif	202	1657	0	0	bcif
pdb/AF-O13556-F1-model_v4.pdb	mmtf/decompressed/AF-O13556-F1-model_v4.pdb	202	1657	0	0	mmtf
pdb/AF-O13556-F1-model_v4.pdb	pic/decompressed/AF-O13556-F1-model_v4_decompressed.pdb	202	1657	0.0333663	0.0330952	pic
pdb/AF-O13556-F1-model_v4.pdb	pulchra/decompressed/AF-O13556-F1-model_v4.rebuilt.pdb	202	1657	0.257825	3.35775	pulchra
pdb/AF-O13556-F1-model_v4.pdb	new_fcz_pdb/AF-O13556-F1-model_v4.pdb	202	1657	0.0480193	0.127564	foldcomp
pdb/AF-O13559-F1-model_v4.pdb	bcif/decompressed/AF-O13559-F1-model_v4.cif	1382	10988	0	0	bcif
pdb/AF-O13559-F1-model_v4.pdb	mmtf/decompressed/AF-O13559-F1-model_v4.pdb	1382	10988	0	0	mmtf
pdb/AF-O13559-F1-model_v4.pdb	pic/decompressed/AF-O13559-F1-model_v4_decompressed.pdb	1382	10988	0.0388819	0.0389349	pic
pdb/AF-O13559-F1-model_v4.pdb	pulchra/decompressed/AF-O13559-F1-model_v4.rebuilt.pdb	1382	10988	0.26639	3.30714	pulchra
pdb/AF-O13559-F1-model_v4.pdb	new_fcz_pdb/AF-O13559-F1-model_v4.pdb	1382	10988	0.0943136	0.149739	foldcomp
pdb/AF-O13563-F1-model_v4.pdb	bcif/decompressed/AF-O13563-F1-model_v4.cif	156	1257	0	0	bcif
pdb/AF-O13563-F1-model_v4.pdb	mmtf/decompressed/AF-O13563-F1-model_v4.pdb	156	1257	0	0	mmtf
pdb/AF-O13563-F1-model_v4.pdb	pic/decompressed/AF-O13563-F1-model_v4_decompressed.pdb	156	1257	0.0315252	0.0315377	pic
pdb/AF-O13563-F1-model_v4.pdb	pulchra/decompressed/AF-O13563-F1-model_v4.rebuilt.pdb	156	1257	0.316744	3.22897	pulchra
pdb/AF-O13563-F1-model_v4.pdb	new_fcz_pdb/AF-O13563-F1-model_v4.pdb	156	1257	0.0847753	0.161571	foldcomp
pdb/AF-O13565-F1-model_v4.pdb	bcif/decompressed/AF-O13565-F1-model_v4.cif	187	1423	0	0	bcif
pdb/AF-O13565-F1-model_v4.pdb	mmtf/decompressed/AF-O13565-F1-model_v4.pdb	187	1423	0	0	mmtf
pdb/AF-O13565-F1-model_v4.pdb	pic/decompressed/AF-O13565-F1-model_v4_decompressed.pdb	187	1423	0.0309455	0.0312212	pic
pdb/AF-O13565-F1-model_v4.pdb	pulchra/decompressed/AF-O13565-F1-model_v4.rebuilt.pdb	187	1423	0.332882	3.14979	pulchra
pdb/AF-O13565-F1-model_v4.pdb	new_fcz_pdb/AF-O13565-F1-model_v4.pdb	187	1423	0.103014	0.148008	foldcomp
pdb/AF-O13574-F1-model_v4.pdb	bcif/decompressed/AF-O13574-F1-model_v4.cif	117	952	0	0	bcif
pdb/AF-O13574-F1-model_v4.pdb	mmtf/decompressed/AF-O13574-F1-model_v4.pdb	117	952	0	0	mmtf
pdb/AF-O13574-F1-model_v4.pdb	pic/decompressed/AF-O13574-F1-model_v4_decompressed.pdb	117	952	0.0339287	0.0339807	pic
pdb/AF-O13574-F1-model_v4.pdb	pulchra/decompressed/AF-O13574-F1-model_v4.rebuilt.pdb	117	952	0.322314	3.50043	pulchra
pdb/AF-O13574-F1-model_v4.pdb	new_fcz_pdb/AF-O13574-F1-model_v4.pdb	117	952	0.0564872	0.150086	foldcomp
pdb/AF-O13577-F1-model_v4.pdb	bcif/decompressed/AF-O13577-F1-model_v4.cif	133	1062	0	0	bcif
pdb/AF-O13577-F1-model_v4.pdb	mmtf/decompressed/AF-O13577-F1-model_v4.pdb	133	1062	0	0	mmtf
pdb/AF-O13577-F1-model_v4.pdb	pic/decompressed/AF-O13577-F1-model_v4_decompressed.pdb	133	1062	0.0344013	0.0348738	pic
pdb/AF-O13577-F1-model_v4.pdb	pulchra/decompressed/AF-O13577-F1-model_v4.rebuilt.pdb	133	1062	0.356145	3.34204	pulchra
pdb/AF-O13577-F1-model_v4.pdb	new_fcz_pdb/AF-O13577-F1-model_v4.pdb	133	1062	0.0910882	0.161112	foldcomp
pdb/AF-O13578-F1-model_v4.pdb	bcif/decompressed/AF-O13578-F1-model_v4.cif	112	869	0	0	bcif
pdb/AF-O13578-F1-model_v4.pdb	mmtf/decompressed/AF-O13578-F1-model_v4.pdb	112	869	0	0	mmtf
pdb/AF-O13578-F1-model_v4.pdb	pic/decompressed/AF-O13578-F1-model_v4_decompressed.pdb	112	869	0.0341021	0.0344322	pic
pdb/AF-O13578-F1-model_v4.pdb	pulchra/decompressed/AF-O13578-F1-model_v4.rebuilt.pdb	112	869	0.324016	3.29982	pulchra
pdb/AF-O13578-F1-model_v4.pdb	new_fcz_pdb/AF-O13578-F1-model_v4.pdb	112	869	0.0734473	0.152104	foldcomp
pdb/AF-O13585-F1-model_v4.pdb	bcif/decompressed/AF-O13585-F1-model_v4.cif	888	7227	0	0	bcif
pdb/AF-O13585-F1-model_v4.pdb	mmtf/decompressed/AF-O13585-F1-model_v4.pdb	888	7227	0	0	mmtf
pdb/AF-O13585-F1-model_v4.pdb	pic/decompressed/AF-O13585-F1-model_v4_decompressed.pdb	888	7227	0.0393592	0.0395446	pic
pdb/AF-O13585-F1-model_v4.pdb	pulchra/decompressed/AF-O13585-F1-model_v4.rebuilt.pdb	888	7227	0.253351	3.3087	pulchra
pdb/AF-O13585-F1-model_v4.pdb	new_fcz_pdb/AF-O13585-F1-model_v4.pdb	888	7227	0.0770127	0.137366	foldcomp
pdb/AF-O13587-F1-model_v4.pdb	bcif/decompressed/AF-O13587-F1-model_v4.cif	100	833	0	0	bcif
pdb/AF-O13587-F1-model_v4.pdb	mmtf/decompressed/AF-O13587-F1-model_v4.pdb	100	833	0	0	mmtf
pdb/AF-O13587-F1-model_v4.pdb	pic/decompressed/AF-O13587-F1-model_v4_decompressed.pdb	100	833	0.0308767	0.0310574	pic
pdb/AF-O13587-F1-model_v4.pdb	pulchra/decompressed/AF-O13587-F1-model_v4.rebuilt.pdb	100	833	0.276564	3.38181	pulchra
pdb/AF-O13587-F1-model_v4.pdb	new_fcz_pdb/AF-O13587-F1-model_v4.pdb	100	833	0.0386907	0.141431	foldcomp
pdb/AF-O14455-F1-model_v4.pdb	bcif/decompressed/AF-O14455-F1-model_v4.cif	100	781	0	0	bcif
pdb/AF-O14455-F1-model_v4.pdb	mmtf/decompressed/AF-O14455-F1-model_v4.pdb	100	781	0	0	mmtf
pdb/AF-O14455-F1-model_v4.pdb	pic/decompressed/AF-O14455-F1-model_v4_decompressed.pdb	100	781	0.0319	0.0320596	pic
pdb/AF-O14455-F1-model_v4.pdb	pulchra/decompressed/AF-O14455-F1-model_v4.rebuilt.pdb	100	781	0.219804	3.36987	pulchra
pdb/AF-O14455-F1-model_v4.pdb	new_fcz_pdb/AF-O14455-F1-model_v4.pdb	100	781	0.0554329	0.117881	foldcomp
pdb/AF-O14464-F1-model_v4.pdb	bcif/decompressed/AF-O14464-F1-model_v4.cif	93	748	0	0	bcif
pdb/AF-O14464-F1-model_v4.pdb	mmtf/decompressed/AF-O14464-F1-model_v4.pdb	93	748	0	0	mmtf
pdb/AF-O14464-F1-model_v4.pdb	pic/decompressed/AF-O14464-F1-model_v4_decompressed.pdb	93	748	0.0361441	0.0359116	pic
pdb/AF-O14464-F1-model_v4.pdb	pulchra/decompressed/AF-O14464-F1-model_v4.rebuilt.pdb	93	748	0.399374	3.43378	pulchra
pdb/AF-O14464-F1-model_v4.pdb	new_fcz_pdb/AF-O14464-F1-model_v4.pdb	93	748	0.0626836	0.14813	foldcomp
pdb/AF-O14467-F1-model_v4.pdb	bcif/decompressed/AF-O14467-F1-model_v4.cif	151	1151	0	0	bcif
pdb/AF-O14467-F1-model_v4.pdb	mmtf/decompressed/AF-O14467-F1-model_v4.pdb	151	1151	0	0	mmtf
pdb/AF-O14467-F1-model_v4.pdb	pic/decompressed/AF-O14467-F1-model_v4_decompressed.pdb	151	1151	0.0335747	0.0328112	pic
pdb/AF-O14467-F1-model_v4.pdb	pulchra/decompressed/AF-O14467-F1-model_v4.rebuilt.pdb	151	1151	0.214806	3.23016	pulchra
pdb/AF-O14467-F1-model_v4.pdb	new_fcz_pdb/AF-O14467-F1-model_v4.pdb	151	1151	0.0552846	0.133099	foldcomp
pdb/AF-O14468-F1-model_v4.pdb	bcif/decompressed/AF-O14468-F1-model_v4.cif	76	601	0	0	bcif
pdb/AF-O14468-F1-model_v4.pdb	mmtf/decompressed/AF-O14468-F1-model_v4.pdb	76	601	0	0	mmtf
pdb/AF-O14468-F1-model_v4.pdb	pic/decompressed/AF-O14468-F1-model_v4_decompressed.pdb	76	601	0.0339922	0.0338496	pic
pdb/AF-O14468-F1-model_v4.pdb	pulchra/decompressed/AF-O14468-F1-model_v4.rebuilt.pdb	76	601	0.319207	3.28873	pulchra
pdb/AF-O14468-F1-model_v4.pdb	new_fcz_pdb/AF-O14468-F1-model_v4.pdb	76	601	0.033728	0.119493	foldcomp
pdb/AF-O43137-F1-model_v4.pdb	bcif/decompressed/AF-O43137-F1-model_v4.cif	85	663	0	0	bcif
pdb/AF-O43137-F1-model_v4.pdb	mmtf/decompressed/AF-O43137-F1-model_v4.pdb	85	663	0	0	mmtf
pdb/AF-O43137-F1-model_v4.pdb	pic/decompressed/AF-O43137-F1-model_v4_decompressed.pdb	85	663	0.0311096	0.0317017	pic
pdb/AF-O43137-F1-model_v4.pdb	pulchra/decompressed/AF-O43137-F1-model_v4.rebuilt.pdb	85	663	0.339368	3.22288	pulchra
pdb/AF-O43137-F1-model_v4.pdb	new_fcz_pdb/AF-O43137-F1-model_v4.pdb	85	663	0.0443481	0.116263	foldcomp
pdb/AF-O60200-F1-model_v4.pdb	bcif/decompressed/AF-O60200-F1-model_v4.cif	86	680	0	0	bcif
pdb/AF-O60200-F1-model_v4.pdb	mmtf/decompressed/AF-O60200-F1-model_v4.pdb	86	680	0	0	mmtf
pdb/AF-O60200-F1-model_v4.pdb	pic/decompressed/AF-O60200-F1-model_v4_decompressed.pdb	86	680	0.0322331	0.0323009	pic
pdb/AF-O60200-F1-model_v4.pdb	pulchra/decompressed/AF-O60200-F1-model_v4.rebuilt.pdb	86	680	0.228093	3.24984	pulchra
pdb/AF-O60200-F1-model_v4.pdb	new_fcz_pdb/AF-O60200-F1-model_v4.pdb	86	680	0.060586	0.11933	foldcomp
pdb/AF-O74302-F1-model_v4.pdb	bcif/decompressed/AF-O74302-F1-model_v4.cif	440	3445	0	0	bcif
pdb/AF-O74302-F1-model_v4.pdb	mmtf/decompressed/AF-O74302-F1-model_v4.pdb	440	3445	0	0	mmtf
pdb/AF-O74302-F1-model_v4.pdb	pic/decompressed/AF-O74302-F1-model_v4_decompressed.pdb	440	3445	0.0399157	0.0401274	pic
pdb/AF-O74302-F1-model_v4.pdb	pulchra/decompressed/AF-O74302-F1-model_v4.rebuilt.pdb	440	3445	0.389422	3.25318	pulchra
pdb/AF-O74302-F1-model_v4.pdb	new_fcz_pdb/AF-O74302-F1-model_v4.pdb	440	3445	0.155543	0.199594	foldcomp
pdb/AF-O74700-F1-model_v4.pdb	bcif/decompressed/AF-O74700-F1-model_v4.cif	87	710	0	0	bcif
pdb/AF-O74700-F1-model_v4.pdb	mmtf/decompressed/AF-O74700-F1-model_v4.pdb	87	710	0	0	mmtf
pdb/AF-O74700-F1-model_v4.pdb	pic/decompressed/AF-O74700-F1-model_v4_decompressed.pdb	87	710	0.0315279	0.0318077	pic
pdb/AF-O74700-F1-model_v4.pdb	pulchra/decompressed/AF-O74700-F1-model_v4.rebuilt.pdb	87	710	0.126933	3.37881	pulchra
pdb/AF-O74700-F1-model_v4.pdb	new_fcz_pdb/AF-O74700-F1-model_v4.pdb	87	710	0.0250442	0.0880281	foldcomp
pdb/AF-O75012-F1-model_v4.pdb	bcif/decompressed/AF-O75012-F1-model_v4.cif	95	747	0	0	bcif
pdb/AF-O75012-F1-model_v4.pdb	mmtf/decompressed/AF-O75012-F1-model_v4.pdb	95	747	0	0	mmtf
pdb/AF-O75012-F1-model_v4.pdb	pic/decompressed/AF-O75012-F1-model_v4_decompressed.pdb	95	747	0.0329973	0.0318989	pic
pdb/AF-O75012-F1-model_v4.pdb	pulchra/decompressed/AF-O75012-F1-model_v4.rebuilt.pdb	95	747	0.34502	3.2953	pulchra
pdb/AF-O75012-F1-model_v4.pdb	new_fcz_pdb/AF-O75012-F1-model_v4.pdb	95	747	0.0769218	0.134359	foldcomp
pdb/AF-O94742-F1-model_v4.pdb	bcif/decompressed/AF-O94742-F1-model_v4.cif	89	731	0	0	bcif
pdb/AF-O94742-F1-model_v4.pdb	mmtf/decompressed/AF-O94742-F1-model_v4.pdb	89	731	0	0	mmtf
pdb/AF-O94742-F1-model_v4.pdb	pic/decompressed/AF-O94742-F1-model_v4_decompressed.pdb	89	731	0.0356992	0.0354899	pic
pdb/AF-O94742-F1-model_v4.pdb	pulchra/decompressed/AF-O94742-F1-model_v4.rebuilt.pdb	89	731	0.204891	3.27978	pulchra
pdb/AF-O94742-F1-model_v4.pdb	new_fcz_pdb/AF-O94742-F1-model_v4.pdb	89	731	0.0394393	0.12641	foldcomp
pdb/AF-P00044-F1-model_v4.pdb	bcif/decompressed/AF-P00044-F1-model_v4.cif	109	855	0	0	bcif
pdb/AF-P00044-F1-model_v4.pdb	mmtf/decompressed/AF-P00044-F1-model_v4.pdb	109	855	0	0	mmtf
pdb/AF-P00044-F1-model_v4.pdb	pic/decompressed/AF-P00044-F1-model_v4_decompressed.pdb	109	855	0.0301357	0.0298906	pic
pdb/AF-P00044-F1-model_v4.pdb	pulchra/decompressed/AF-P00044-F1-model_v4.rebuilt.pdb	109	855	0.217229	3.25464	pulchra
pdb/AF-P00044-F1-model_v4.pdb	new_fcz_pdb/AF-P00044-F1-model_v4.pdb	109	855	0.0480268	0.113279	foldcomp
pdb/AF-P00045-F1-model_v4.pdb	bcif/decompressed/AF-P00045-F1-model_v4.cif	113	879	0	0	bcif
pdb/AF-P00045-F1-model_v4.pdb	mmtf/decompressed/AF-P00045-F1-model_v4.pdb	113	879	0	0	mmtf
pdb/AF-P00045-F1-model_v4.pdb	pic/decompressed/AF-P00045-F1-model_v4_decompressed.pdb	113	879	0.0298627	0.0295013	pic
pdb/AF-P00045-F1-model_v4.pdb	pulchra/decompressed/AF-P00045-F1-model_v4.rebuilt.pdb	113	879	0.229043	3.27885	pulchra
pdb/AF-P00045-F1-model_v4.pdb	new_fcz_pdb/AF-P00045-F1-model_v4.pdb	113	879	0.0409979	0.102879	foldcomp
pdb/AF-P00127-F1-model_v4.pdb	bcif/decompressed/AF-P00127-F1-model_v4.cif	147	1212	0	0	bcif
pdb/AF-P00127-F1-model_v4.pdb	mmtf/decompressed/AF-P00127-F1-model_v4.pdb	147	1212	0	0	mmtf
pdb/AF-P00127-F1-model_v4.pdb	pic/decompressed/AF-P00127-F1-model_v4_decompressed.pdb	147	1212	0.032779	0.0334015	pic
pdb/AF-P00127-F1-model_v4.pdb	pulchra/decompressed/AF-P00127-F1-model_v4.rebuilt.pdb	147	1212	0.422599	3.35379	pulchra
pdb/AF-P00127-F1-model_v4.pdb	new_fcz_pdb/AF-P00127-F1-model_v4.pdb	147	1212	0.0759295	0.156573	foldcomp
pdb/AF-P00128-F1-model_v4.pdb	bcif/decompressed/AF-P00128-F1-model_v4.cif	127	1027	0	0	bcif
pdb/AF-P00128-F1-model_v4.pdb	mmtf/decompressed/AF-P00128-F1-model_v4.pdb	127	1027	0	0	mmtf
pdb/AF-P00128-F1-model_v4.pdb	pic/decompressed/AF-P00128-F1-model_v4_decompressed.pdb	127	1027	0.0326388	0.0320994	pic
pdb/AF-P00128-F1-model_v4.pdb	pulchra/decompressed/AF-P00128-F1-model_v4.rebuilt.pdb	127	1027	0.155499	3.25377	pulchra
pdb/AF-P00128-F1-model_v4.pdb	new_fcz_pdb/AF-P00128-F1-model_v4.pdb	127	1027	0.0546263	0.109622	foldcomp
pdb/AF-P00163-F1-model_v4.pdb	bcif/decompressed/AF-P00163-F1-model_v4.cif	385	3090	0	0	bcif
pdb/AF-P00163-F1-model_v4.pdb	mmtf/decompressed/AF-P00163-F1-model_v4.pdb	385	3090	0	0	mmtf
pdb/AF-P00163-F1-model_v4.pdb	pic/decompressed/AF-P00163-F1-model_v4_decompressed.pdb	385	3090	0.03178	0.0320964	pic
pdb/AF-P00163-F1-model_v4.pdb	pulchra/decompressed/AF-P00163-F1-model_v4.rebuilt.pdb	385	3090	0.196193	3.21666	pulchra
pdb/AF-P00163-F1-model_v4.pdb	new_fcz_pdb/AF-P00163-F1-model_v4.pdb	385	3090	0.0510809	0.102251	foldcomp
pdb/AF-P00175-F1-model_v4.pdb	bcif/decompressed/AF-P00175-F1-model_v4.cif	591	4610	0	0	bcif
pdb/AF-P00175-F1-model_v4.pdb	mmtf/decompressed/AF-P00175-F1-model_v4.pdb	591	4610	0	0	mmtf
pdb/AF-P00175-F1-model_v4.pdb	pic/decompressed/AF-P00175-F1-model_v4_decompressed.pdb	591	4610	0.0347245	0.0348639	pic
pdb/AF-P00175-F1-model_v4.pdb	pulchra/decompressed/AF-P00175-F1-model_v4.rebuilt.pdb	591	4610	0.242466	3.27198	pulchra
pdb/AF-P00175-F1-model_v4.pdb	new_fcz_pdb/AF-P00175-F1-model_v4.pdb	591	4610	0.0771753	0.136288	foldcomp
pdb/AF-P00330-F1-model_v4.pdb	bcif/decompressed/AF-P00330-F1-model_v4.cif	348	2590	0	0	bcif
pdb/AF-P00330-F1-model_v4.pdb	mmtf/decompressed/AF-P00330-F1-model_v4.pdb	348	2590	0	0	mmtf
pdb/AF-P00330-F1-model_v4.pdb	pic/decompressed/AF-P00330-F1-model_v4_decompressed.pdb	348	2590	0.0311962	0.0315986	pic
pdb/AF-P00330-F1-model_v4.pdb	pulchra/decompressed/AF-P00330-F1-model_v4.rebuilt.pdb	348	2590	0.240305	3.12368	pulchra
pdb/AF-P00330-F1-model_v4.pdb	new_fcz_pdb/AF-P00330-F1-model_v4.pdb	348	2590	0.0711784	0.117401	foldcomp
pdb/AF-P00331-F1-model_v4.pdb	bcif/decompressed/AF-P00331-F1-model_v4.cif	348	2584	0	0	bcif
pdb/AF-P00331-F1-model_v4.pdb	mmtf/decompressed/AF-P00331-F1-model_v4.pdb	348	2584	0	0	mmtf
pdb/AF-P00331-F1-model_v4.pdb	pic/decompressed/AF-P00331-F1-model_v4_decompressed.pdb	348	2584	0.0315887	0.0316559	pic
pdb/AF-P00331-F1-model_v4.pdb	pulchra/decompressed/AF-P00331-F1-model_v4.rebuilt.pdb	348	2584	0.238105	3.10936	pulchra
pdb/AF-P00331-F1-model_v4.pdb	new_fcz_pdb/AF-P00331-F1-model_v4.pdb	348	2584	0.075813	0.119478	foldcomp
pdb/AF-P00358-F1-model_v4.pdb	bcif/decompressed/AF-P00358-F1-model_v4.cif	332	2521	0	0	bcif
pdb/AF-P00358-F1-model_v4.pdb	mmtf/decompressed/AF-P00358-F1-model_v4.pdb	332	2521	0	0	mmtf
pdb/AF-P00358-F1-model_v4.pdb	pic/decompressed/AF-P00358-F1-model_v4_decompressed.pdb	332	2521	0.0312278	0.0316259	pic
pdb/AF-P00358-F1-model_v4.pdb	pulchra/decompressed/AF-P00358-F1-model_v4.rebuilt.pdb	332	2521	0.23591	3.10202	pulchra
pdb/AF-P00358-F1-model_v4.pdb	new_fcz_pdb/AF-P00358-F1-model_v4.pdb	332	2521	0.0507187	0.104183	foldcomp
pdb/AF-P00359-F1-model_v4.pdb	bcif/decompressed/AF-P00359-F1-model_v4.cif	332	2515	0	0	bcif
pdb/AF-P00359-F1-model_v4.pdb	mmtf/decompressed/AF-P00359-F1-model_v4.pdb	332	2515	0	0	mmtf
pdb/AF-P00359-F1-model_v4.pdb	pic/decompressed/AF-P00359-F1-model_v4_decompressed.pdb	332	2515	0.0315187	0.031401	pic
pdb/AF-P00359-F1-model_v4.pdb	pulchra/decompressed/AF-P00359-F1-model_v4.rebuilt.pdb	332	2515	0.238729	3.11347	pulchra
pdb/AF-P00359-F1-model_v4.pdb	new_fcz_pdb/AF-P00359-F1-model_v4.pdb	332	2515	0.0537631	0.10866	foldcomp
pdb/AF-P00360-F1-model_v4.pdb	bcif/decompressed/AF-P00360-F1-model_v4.cif	332	2516	0	0	bcif
pdb/AF-P00360-F1-model_v4.pdb	mmtf/decompressed/AF-P00360-F1-model_v4.pdb	332	2516	0	0	mmtf
pdb/AF-P00360-F1-model_v4.pdb	pic/decompressed/AF-P00360-F1-model_v4_decompressed.pdb	332	2516	0.0316992	0.0313884	pic
pdb/AF-P00360-F1-model_v4.pdb	pulchra/decompressed/AF-P00360-F1-model_v4.rebuilt.pdb	332	2516	0.23432	3.11619	pulchra
pdb/AF-P00360-F1-model_v4.pdb	new_fcz_pdb/AF-P00360-F1-model_v4.pdb	332	2516	0.0549595	0.11323	foldcomp
pdb/AF-P00401-F1-model_v4.pdb	bcif/decompressed/AF-P00401-F1-model_v4.cif	534	4162	0	0	bcif
pdb/AF-P00401-F1-model_v4.pdb	mmtf/decompressed/AF-P00401-F1-model_v4.pdb	534	4162	0	0	mmtf
pdb/AF-P00401-F1-model_v4.pdb	pic/decompressed/AF-P00401-F1-model_v4_decompressed.pdb	534	4162	0.0324608	0.0324083	pic
pdb/AF-P00401-F1-model_v4.pdb	pulchra/decompressed/AF-P00401-F1-model_v4.rebuilt.pdb	534	4162	0.171057	3.14267	pulchra
pdb/AF-P00401-F1-model_v4.pdb	new_fcz_pdb/AF-P00401-F1-model_v4.pdb	534	4162	0.0555221	0.108528	foldcomp
pdb/AF-P00410-F1-model_v4.pdb	bcif/decompressed/AF-P00410-F1-model_v4.cif	251	2014	0	0	bcif
pdb/AF-P00410-F1-model_v4.pdb	mmtf/decompressed/AF-P00410-F1-model_v4.pdb	251	2014	0	0	mmtf
pdb/AF-P00410-F1-model_v4.pdb	pic/decompressed/AF-P00410-F1-model_v4_decompressed.pdb	251	2014	0.0330641	0.033187	pic
pdb/AF-P00410-F1-model_v4.pdb	pulchra/decompressed/AF-P00410-F1-model_v4.rebuilt.pdb	251	2014	0.212641	3.20069	pulchra
pdb/AF-P00410-F1-model_v4.pdb	new_fcz_pdb/AF-P00410-F1-model_v4.pdb	251	2014	0.0618405	0.110504	foldcomp
pdb/AF-P00420-F1-model_v4.pdb	bcif/decompressed/AF-P00420-F1-model_v4.cif	269	2147	0	0	bcif
pdb/AF-P00420-F1-model_v4.pdb	mmtf/decompressed/AF-P00420-F1-model_v4.pdb	269	2147	0	0	mmtf
pdb/AF-P00420-F1-model_v4.pdb	pic/decompressed/AF-P00420-F1-model_v4_decompressed.pdb	269	2147	0.0316636	0.0320015	pic
pdb/AF-P00420-F1-model_v4.pdb	pulchra/decompressed/AF-P00420-F1-model_v4.rebuilt.pdb	269	2147	0.187143	3.23227	pulchra
pdb/AF-P00420-F1-model_v4.pdb	new_fcz_pdb/AF-P00420-F1-model_v4.pdb	269	2147	0.0478222	0.0910028	foldcomp
pdb/AF-P00424-F1-model_v4.pdb	bcif/decompressed/AF-P00424-F1-model_v4.cif	153	1208	0	0	bcif
pdb/AF-P00424-F1-model_v4.pdb	mmtf/decompressed/AF-P00424-F1-model_v4.pdb	153	1208	0	0	mmtf
pdb/AF-P00424-F1-model_v4.pdb	pic/decompressed/AF-P00424-F1-model_v4_decompressed.pdb	153	1208	0.038552	0.0385499	pic
pdb/AF-P00424-F1-model_v4.pdb	pulchra/decompressed/AF-P00424-F1-model_v4.rebuilt.pdb	153	1208	0.242854	3.35454	pulchra
pdb/AF-P00424-F1-model_v4.pdb	new_fcz_pdb/AF-P00424-F1-model_v4.pdb	153	1208	0.0529008	0.120104	foldcomp
pdb/AF-P00425-F1-model_v4.pdb	bcif/decompressed/AF-P00425-F1-model_v4.cif	151	1215	0	0	bcif
pdb/AF-P00425-F1-model_v4.pdb	mmtf/decompressed/AF-P00425-F1-model_v4.pdb	151	1215	0	0	mmtf
pdb/AF-P00425-F1-model_v4.pdb	pic/decompressed/AF-P00425-F1-model_v4_decompressed.pdb	151	1215	0.0386836	0.0385752	pic
pdb/AF-P00425-F1-model_v4.pdb	pulchra/decompressed/AF-P00425-F1-model_v4.rebuilt.pdb	151	1215	0.263024	3.32825	pulchra
pdb/AF-P00425-F1-model_v4.pdb	new_fcz_pdb/AF-P00425-F1-model_v4.pdb	151	1215	0.0521371	0.104444	foldcomp
pdb/AF-P00427-F1-model_v4.pdb	bcif/decompressed/AF-P00427-F1-model_v4.cif	148	1226	0	0	bcif
pdb/AF-P00427-F1-model_v4.pdb	mmtf/decompressed/AF-P00427-F1-model_v4.pdb	148	1226	0	0	mmtf
pdb/AF-P00427-F1-model_v4.pdb	pic/decompressed/AF-P00427-F1-model_v4_decompressed.pdb	148	1226	0.0331896	0.0340358	pic
pdb/AF-P00427-F1-model_v4.pdb	pulchra/decompressed/AF-P00427-F1-model_v4.rebuilt.pdb	148	1226	0.261313	3.37293	pulchra
pdb/AF-P00427-F1-model_v4.pdb	new_fcz_pdb/AF-P00427-F1-model_v4.pdb	148	1226	0.0522673	0.12181	foldcomp
pdb/AF-P00431-F1-model_v4.pdb	bcif/decompressed/AF-P00431-F1-model_v4.cif	361	2856	0	0	bcif
pdb/AF-P00431-F1-model_v4.pdb	mmtf/decompressed/AF-P00431-F1-model_v4.pdb	361	2856	0	0	mmtf
pdb/AF-P00431-F1-model_v4.pdb	pic/decompressed/AF-P00431-F1-model_v4_decompressed.pdb	361	2856	0.0325269	0.0324923	pic
pdb/AF-P00431-F1-model_v4.pdb	pulchra/decompressed/AF-P00431-F1-model_v4.rebuilt.pdb	361	2856	0.22144	3.20593	pulchra
pdb/AF-P00431-F1-model_v4.pdb	new_fcz_pdb/AF-P00431-F1-model_v4.pdb	361	2856	0.0536399	0.116987	foldcomp
pdb/AF-P00445-F1-model_v4.pdb	bcif/decompressed/AF-P00445-F1-model_v4.cif	154	1114	0	0	bcif
pdb/AF-P00445-F1-model_v4.pdb	mmtf/decompressed/AF-P00445-F1-model_v4.pdb	154	1114	0	0	mmtf
pdb/AF-P00445-F1-model_v4.pdb	pic/decompressed/AF-P00445-F1-model_v4_decompressed.pdb	154	1114	0.0308334	0.0310956	pic
pdb/AF-P00445-F1-model_v4.pdb	pulchra/decompressed/AF-P00445-F1-model_v4.rebuilt.pdb	154	1114	0.228139	3.01901	pulchra
pdb/AF-P00445-F1-model_v4.pdb	new_fcz_pdb/AF-P00445-F1-model_v4.pdb	154	1114	0.0589814	0.111488	foldcomp
pdb/AF-P00447-F1-model_v4.pdb	bcif/decompressed/AF-P00447-F1-model_v4.cif	233	1825	0	0	bcif
pdb/AF-P00447-F1-model_v4.pdb	mmtf/decompressed/AF-P00447-F1-model_v4.pdb	233	1825	0	0	mmtf
pdb/AF-P00447-F1-model_v4.pdb	pic/decompressed/AF-P00447-F1-model_v4_decompressed.pdb	233	1825	0.0330234	0.0327881	pic
pdb/AF-P00447-F1-model_v4.pdb	pulchra/decompressed/AF-P00447-F1-model_v4.rebuilt.pdb	233	1825	0.268303	3.19602	pulchra
pdb/AF-P00447-F1-model_v4.pdb	new_fcz_pdb/AF-P00447-F1-model_v4.pdb	233	1825	0.067648	0.117573	foldcomp
pdb/AF-P00498-F1-model_v4.pdb	bcif/decompressed/AF-P00498-F1-model_v4.cif	297	2262	0	0	bcif
pdb/AF-P00498-F1-model_v4.pdb	mmtf/decompressed/AF-P00498-F1-model_v4.pdb	297	2262	0	0	mmtf
pdb/AF-P00498-F1-model_v4.pdb	pic/decompressed/AF-P00498-F1-model_v4_decompressed.pdb	297	2262	0.0319586	0.032184	pic
pdb/AF-P00498-F1-model_v4.pdb	pulchra/decompressed/AF-P00498-F1-model_v4.rebuilt.pdb	297	2262	0.224312	3.1643	pulchra
pdb/AF-P00498-F1-model_v4.pdb	new_fcz_pdb/AF-P00498-F1-model_v4.pdb	297	2262	0.0546453	0.106448	foldcomp
pdb/AF-P00546-F1-model_v4.pdb	bcif/decompressed/AF-P00546-F1-model_v4.cif	298	2404	0	0	bcif
pdb/AF-P00546-F1-model_v4.pdb	mmtf/decompressed/AF-P00546-F1-model_v4.pdb	298	2404	0	0	mmtf
pdb/AF-P00546-F1-model_v4.pdb	pic/decompressed/AF-P00546-F1-model_v4_decompressed.pdb	298	2404	0.0319672	0.0317489	pic
pdb/AF-P00546-F1-model_v4.pdb	pulchra/decompressed/AF-P00546-F1-model_v4.rebuilt.pdb	298	2404	0.236245	3.29758	pulchra
pdb/AF-P00546-F1-model_v4.pdb	new_fcz_pdb/AF-P00546-F1-model_v4.pdb	298	2404	0.0688133	0.125231	foldcomp
pdb/AF-P00549-F1-model_v4.pdb	bcif/decompressed/AF-P00549-F1-model_v4.cif	500	3829	0	0	bcif
pdb/AF-P00549-F1-model_v4.pdb	mmtf/decompressed/AF-P00549-F1-model_v4.pdb	500	3829	0	0	mmtf
pdb/AF-P00549-F1-model_v4.pdb	pic/decompressed/AF-P00549-F1-model_v4_decompressed.pdb	500	3829	0.0331038	0.0329651	pic
pdb/AF-P00549-F1-model_v4.pdb	pulchra/decompressed/AF-P00549-F1-model_v4.rebuilt.pdb	500	3829	0.217255	3.15437	pulchra
pdb/AF-P00549-F1-model_v4.pdb	new_fcz_pdb/AF-P00549-F1-model_v4.pdb	500	3829	0.0606774	0.112601	foldcomp
pdb/AF-P00560-F1-model_v4.pdb	bcif/decompressed/AF-P00560-F1-model_v4.cif	416	3156	0	0	bcif
pdb/AF-P00560-F1-model_v4.pdb	mmtf/decompressed/AF-P00560-F1-model_v4.pdb	416	3156	0	0	mmtf
pdb/AF-P00560-F1-model_v4.pdb	pic/decompressed/AF-P00560-F1-model_v4_decompressed.pdb	416	3156	0.0327329	0.0326554	pic
pdb/AF-P00560-F1-model_v4.pdb	pulchra/decompressed/AF-P00560-F1-model_v4.rebuilt.pdb	416	3156	0.221875	3.15797	pulchra
pdb/AF-P00560-F1-model_v4.pdb	new_fcz_pdb/AF-P00560-F1-model_v4.pdb	416	3156	0.0669235	0.119153	foldcomp
pdb/AF-P00572-F1-model_v4.pdb	bcif/decompressed/AF-P00572-F1-model_v4.cif	216	1736	0	0	bcif
pdb/AF-P00572-F1-model_v4.pdb	mmtf/decompressed/AF-P00572-F1-model_v4.pdb	216	1736	0	0	mmtf
pdb/AF-P00572-F1-model_v4.pdb	pic/decompressed/AF-P00572-F1-model_v4_decompressed.pdb	216	1736	0.0305442	0.0313713	pic
pdb/AF-P00572-F1-model_v4.pdb	pulchra/decompressed/AF-P00572-F1-model_v4.rebuilt.pdb	216	1736	0.212553	3.26319	pulchra
pdb/AF-P00572-F1-model_v4.pdb	new_fcz_pdb/AF-P00572-F1-model_v4.pdb	216	1736	0.0590814	0.111154	foldcomp
pdb/AF-P00635-F1-model_v4.pdb	bcif/decompressed/AF-P00635-F1-model_v4.cif	467	3729	0	0	bcif
pdb/AF-P00635-F1-model_v4.pdb	mmtf/decompressed/AF-P00635-F1-model_v4.pdb	467	3729	0	0	mmtf
pdb/AF-P00635-F1-model_v4.pdb	pic/decompressed/AF-P00635-F1-model_v4_decompressed.pdb	467	3729	0.0329776	0.0333634	pic
pdb/AF-P00635-F1-model_v4.pdb	pulchra/decompressed/AF-P00635-F1-model_v4.rebuilt.pdb	467	3729	0.24222	3.2231	pulchra
pdb/AF-P00635-F1-model_v4.pdb	new_fcz_pdb/AF-P00635-F1-model_v4.pdb	467	3729	0.0505072	0.119714	foldcomp
pdb/AF-P00724-F1-model_v4.pdb	bcif/decompressed/AF-P00724-F1-model_v4.cif	532	4296	0	0	bcif
pdb/AF-P00724-F1-model_v4.pdb	mmtf/decompressed/AF-P00724-F1-model_v4.pdb	532	4296	0	0	mmtf
pdb/AF-P00724-F1-model_v4.pdb	pic/decompressed/AF-P00724-F1-model_v4_decompressed.pdb	532	4296	0.0329053	0.0326803	pic
pdb/AF-P00724-F1-model_v4.pdb	pulchra/decompressed/AF-P00724-F1-model_v4.rebuilt.pdb	532	4296	0.278797	3.20564	pulchra
pdb/AF-P00724-F1-model_v4.pdb	new_fcz_pdb/AF-P00724-F1-model_v4.pdb	532	4296	0.0555946	0.117008	foldcomp
pdb/AF-P00729-F1-model_v4.pdb	bcif/decompressed/AF-P00729-F1-model_v4.cif	532	4222	0	0	bcif
pdb/AF-P00729-F1-model_v4.pdb	mmtf/decompressed/AF-P00729-F1-model_v4.pdb	532	4222	0	0	mmtf
pdb/AF-P00729-F1-model_v4.pdb	pic/decompressed/AF-P00729-F1-model_v4_decompressed.pdb	532	4222	0.03297	0.0328098	pic
pdb/AF-P00729-F1-model_v4.pdb	pulchra/decompressed/AF-P00729-F1-model_v4.rebuilt.pdb	532	4222	0.255578	3.23112	pulchra
pdb/AF-P00729-F1-model_v4.pdb	new_fcz_pdb/AF-P00729-F1-model_v4.pdb	532	4222	0.0575574	0.12135	foldcomp
pdb/AF-P00812-F1-model_v4.pdb	bcif/decompressed/AF-P00812-F1-model_v4.cif	333	2501	0	0	bcif
pdb/AF-P00812-F1-model_v4.pdb	mmtf/decompressed/AF-P00812-F1-model_v4.pdb	333	2501	0	0	mmtf
pdb/AF-P00812-F1-model_v4.pdb	pic/decompressed/AF-P00812-F1-model_v4_decompressed.pdb	333	2501	0.0313856	0.0316382	pic
pdb/AF-P00812-F1-model_v4.pdb	pulchra/decompressed/AF-P00812-F1-model_v4.rebuilt.pdb	333	2501	0.237965	3.11746	pulchra
pdb/AF-P00812-F1-model_v4.pdb	new_fcz_pdb/AF-P00812-F1-model_v4.pdb	333	2501	0.0660891	0.113243	foldcomp
pdb/AF-P00815-F1-model_v4.pdb	bcif/decompressed/AF-P00815-F1-model_v4.cif	799	6165	0	0	bcif
pdb/AF-P00815-F1-model_v4.pdb	mmtf/decompressed/AF-P00815-F1-model_v4.pdb	799	6165	0	0	mmtf
pdb/AF-P00815-F1-model_v4.pdb	pic/decompressed/AF-P00815-F1-model_v4_decompressed.pdb	799	6165	0.038212	0.0381859	pic
pdb/AF-P00815-F1-model_v4.pdb	pulchra/decompressed/AF-P00815-F1-model_v4.rebuilt.pdb	799	6165	0.217614	3.1849	pulchra
pdb/AF-P00815-F1-model_v4.pdb	new_fcz_pdb/AF-P00815-F1-model_v4.pdb	799	6165	0.0636224	0.117849	foldcomp
pdb/AF-P00817-F1-model_v4.pdb	bcif/decompressed/AF-P00817-F1-model_v4.cif	287	2284	0	0	bcif
pdb/AF-P00817-F1-model_v4.pdb	mmtf/decompressed/AF-P00817-F1-model_v4.pdb	287	2284	0	0	mmtf
pdb/AF-P00817-F1-model_v4.pdb	pic/decompressed/AF-P00817-F1-model_v4_decompressed.pdb	287	2284	0.0313878	0.0313968	pic
pdb/AF-P00817-F1-model_v4.pdb	pulchra/decompressed/AF-P00817-F1-model_v4.rebuilt.pdb	287	2284	0.204791	3.21032	pulchra
pdb/AF-P00817-F1-model_v4.pdb	new_fcz_pdb/AF-P00817-F1-model_v4.pdb	287	2284	0.0667733	0.120301	foldcomp
pdb/AF-P00830-F1-model_v4.pdb	bcif/decompressed/AF-P00830-F1-model_v4.cif	511	3858	0	0	bcif
pdb/AF-P00830-F1-model_v4.pdb	mmtf/decompressed/AF-P00830-F1-model_v4.pdb	511	3858	0	0	mmtf
pdb/AF-P00830-F1-model_v4.pdb	pic/decompressed/AF-P00830-F1-model_v4_decompressed.pdb	511	3858	0.0338757	0.0343137	pic
pdb/AF-P00830-F1-model_v4.pdb	pulchra/decompressed/AF-P00830-F1-model_v4.rebuilt.pdb	511	3858	0.222339	3.1626	pulchra
pdb/AF-P00830-F1-model_v4.pdb	new_fcz_pdb/AF-P00830-F1-model_v4.pdb	511	3858	0.0605008	0.118049	foldcomp
pdb/AF-P00854-F1-model_v4.pdb	bcif/decompressed/AF-P00854-F1-model_v4.cif	259	2057	0	0	bcif
pdb/AF-P00854-F1-model_v4.pdb	mmtf/decompressed/AF-P00854-F1-model_v4.pdb	259	2057	0	0	mmtf
pdb/AF-P00854-F1-model_v4.pdb	pic/decompressed/AF-P00854-F1-model_v4_decompressed.pdb	259	2057	0.033101	0.0330873	pic
pdb/AF-P00854-F1-model_v4.pdb	pulchra/decompressed/AF-P00854-F1-model_v4.rebuilt.pdb	259	2057	0.176974	3.10836	pulchra
pdb/AF-P00854-F1-model_v4.pdb	new_fcz_pdb/AF-P00854-F1-model_v4.pdb	259	2057	0.0592006	0.109436	foldcomp
pdb/AF-P00856-F1-model_v4.pdb	bcif/decompressed/AF-P00856-F1-model_v4.cif	48	411	0	0	bcif
pdb/AF-P00856-F1-model_v4.pdb	mmtf/decompressed/AF-P00856-F1-model_v4.pdb	48	411	0	0	mmtf
pdb/AF-P00856-F1-model_v4.pdb	pic/decompressed/AF-P00856-F1-model_v4_decompressed.pdb	48	411	0.0326982	0.031823	pic
pdb/AF-P00856-F1-model_v4.pdb	pulchra/decompressed/AF-P00856-F1-model_v4.rebuilt.pdb	48	411	0.264669	3.33137	pulchra
pdb/AF-P00856-F1-model_v4.pdb	new_fcz_pdb/AF-P00856-F1-model_v4.pdb	48	411	0.0727107	0.108104	foldcomp
pdb/AF-P00890-F1-model_v4.pdb	bcif/decompressed/AF-P00890-F1-model_v4.cif	479	3772	0	0	bcif
pdb/AF-P00890-F1-model_v4.pdb	mmtf/decompressed/AF-P00890-F1-model_v4.pdb	479	3772	0	0	mmtf
pdb/AF-P00890-F1-model_v4.pdb	pic/decompressed/AF-P00890-F1-model_v4_decompressed.pdb	479	3772	0.0346962	0.0343596	pic
pdb/AF-P00890-F1-model_v4.pdb	pulchra/decompressed/AF-P00890-F1-model_v4.rebuilt.pdb	479	3772	0.216687	3.24147	pulchra
pdb/AF-P00890-F1-model_v4.pdb	new_fcz_pdb/AF-P00890-F1-model_v4.pdb	479	3772	0.0815635	0.135715	foldcomp
pdb/AF-P00899-F1-model_v4.pdb	bcif/decompressed/AF-P00899-F1-model_v4.cif	507	3993	0	0	bcif
pdb/AF-P00899-F1-model_v4.pdb	mmtf/decompressed/AF-P00899-F1-model_v4.pdb	507	3993	0	0	mmtf
pdb/AF-P00899-F1-model_v4.pdb	pic/decompressed/AF-P00899-F1-model_v4_decompressed.pdb	507	3993	0.0319101	0.0322731	pic
pdb/AF-P00899-F1-model_v4.pdb	pulchra/decompressed/AF-P00899-F1-model_v4.rebuilt.pdb	507	3993	0.229317	3.21869	pulchra
pdb/AF-P00899-F1-model_v4.pdb	new_fcz_pdb/AF-P00899-F1-model_v4.pdb	507	3993	0.0567165	0.111539	foldcomp
pdb/AF-P00912-F1-model_v4.pdb	bcif/decompressed/AF-P00912-F1-model_v4.cif	224	1699	0	0	bcif
pdb/AF-P00912-F1-model_v4.pdb	mmtf/decompressed/AF-P00912-F1-model_v4.pdb	224	1699	0	0	mmtf
pdb/AF-P00912-F1-model_v4.pdb	pic/decompressed/AF-P00912-F1-model_v4_decompressed.pdb	224	1699	0.0301716	0.0304478	pic
pdb/AF-P00912-F1-model_v4.pdb	pulchra/decompressed/AF-P00912-F1-model_v4.rebuilt.pdb	224	1699	0.226809	3.16011	pulchra
pdb/AF-P00912-F1-model_v4.pdb	new_fcz_pdb/AF-P00912-F1-model_v4.pdb	224	1699	0.0617199	0.109607	foldcomp
pdb/AF-P00924-F1-model_v4.pdb	bcif/decompressed/AF-P00924-F1-model_v4.cif	437	3301	0	0	bcif
pdb/AF-P00924-F1-model_v4.pdb	mmtf/decompressed/AF-P00924-F1-model_v4.pdb	437	3301	0	0	mmtf
pdb/AF-P00924-F1-model_v4.pdb	pic/decompressed/AF-P00924-F1-model_v4_decompressed.pdb	437	3301	0.0318318	0.0319898	pic
pdb/AF-P00924-F1-model_v4.pdb	pulchra/decompressed/AF-P00924-F1-model_v4.rebuilt.pdb	437	3301	0.223256	3.14432	pulchra
pdb/AF-P00924-F1-model_v4.pdb	new_fcz_pdb/AF-P00924-F1-model_v4.pdb	437	3301	0.0662913	0.123465	foldcomp
pdb/AF-P00925-F1-model_v4.pdb	bcif/decompressed/AF-P00925-F1-model_v4.cif	437	3302	0	0	bcif
pdb/AF-P00925-F1-model_v4.pdb	mmtf/decompressed/AF-P00925-F1-model_v4.pdb	437	3302	0	0	mmtf
pdb/AF-P00925-F1-model_v4.pdb	pic/decompressed/AF-P00925-F1-model_v4_decompressed.pdb	437	3302	0.0325092	0.0323494	pic
pdb/AF-P00925-F1-model_v4.pdb	pulchra/decompressed/AF-P00925-F1-model_v4.rebuilt.pdb	437	3302	0.226513	3.14527	pulchra
pdb/AF-P00925-F1-model_v4.pdb	new_fcz_pdb/AF-P00925-F1-model_v4.pdb	437	3302	0.0617541	0.121339	foldcomp
pdb/AF-P00927-F1-model_v4.pdb	bcif/decompressed/AF-P00927-F1-model_v4.cif	576	4498	0	0	bcif
pdb/AF-P00927-F1-model_v4.pdb	mmtf/decompressed/AF-P00927-F1-model_v4.pdb	576	4498	0	0	mmtf
pdb/AF-P00927-F1-model_v4.pdb	pic/decompressed/AF-P00927-F1-model_v4_decompressed.pdb	576	4498	0.0347082	0.0347269	pic
pdb/AF-P00927-F1-model_v4.pdb	pulchra/decompressed/AF-P00927-F1-model_v4.rebuilt.pdb	576	4498	0.242354	3.21942	pulchra
pdb/AF-P00927-F1-model_v4.pdb	new_fcz_pdb/AF-P00927-F1-model_v4.pdb	576	4498	0.0656718	0.119183	foldcomp
pdb/AF-P00931-F1-model_v4.pdb	bcif/decompressed/AF-P00931-F1-model_v4.cif	707	5400	0	0	bcif
pdb/AF-P00931-F1-model_v4.pdb	mmtf/decompressed/AF-P00931-F1-model_v4.pdb	707	5400	0	0	mmtf
pdb/AF-P00931-F1-model_v4.pdb	pic/decompressed/AF-P00931-F1-model_v4_decompressed.pdb	707	5400	0.0335219	0.0337764	pic
pdb/AF-P00931-F1-model_v4.pdb	pulchra/decompressed/AF-P00931-F1-model_v4.rebuilt.pdb	707	5400	0.220971	3.16723	pulchra
pdb/AF-P00931-F1-model_v4.pdb	new_fcz_pdb/AF-P00931-F1-model_v4.pdb	707	5400	0.0546908	0.107647	foldcomp
pdb/AF-P00937-F1-model_v4.pdb	bcif/decompressed/AF-P00937-F1-model_v4.cif	484	3763	0	0	bcif
pdb/AF-P00937-F1-model_v4.pdb	mmtf/decompressed/AF-P00937-F1-model_v4.pdb	484	3763	0	0	mmtf
pdb/AF-P00937-F1-model_v4.pdb	pic/decompressed/AF-P00937-F1-model_v4_decompressed.pdb	484	3763	0.0330305	0.0331818	pic
pdb/AF-P00937-F1-model_v4.pdb	pulchra/decompressed/AF-P00937-F1-model_v4.rebuilt.pdb	484	3763	0.223976	3.15697	pulchra
pdb/AF-P00937-F1-model_v4.pdb	new_fcz_pdb/AF-P00937-F1-model_v4.pdb	484	3763	0.0667973	0.114174	foldcomp
pdb/AF-P00942-F1-model_v4.pdb	bcif/decompressed/AF-P00942-F1-model_v4.cif	248	1891	0	0	bcif
pdb/AF-P00942-F1-model_v4.pdb	mmtf/decompressed/AF-P00942-F1-model_v4.pdb	248	1891	0	0	mmtf
pdb/AF-P00942-F1-model_v4.pdb	pic/decompressed/AF-P00942-F1-model_v4_decompressed.pdb	248	1891	0.0307406	0.0310392	pic
pdb/AF-P00942-F1-model_v4.pdb	pulchra/decompressed/AF-P00942-F1-model_v4.rebuilt.pdb	248	1891	0.182318	3.15078	pulchra
pdb/AF-P00942-F1-model_v4.pdb	new_fcz_pdb/AF-P00942-F1-model_v4.pdb	248	1891	0.0520195	0.107532	foldcomp
pdb/AF-P00950-F1-model_v4.pdb	bcif/decompressed/AF-P00950-F1-model_v4.cif	247	1952	0	0	bcif
pdb/AF-P00950-F1-model_v4.pdb	mmtf/decompressed/AF-P00950-F1-model_v4.pdb	247	1952	0	0	mmtf
pdb/AF-P00950-F1-model_v4.pdb	pic/decompressed/AF-P00950-F1-model_v4_decompressed.pdb	247	1952	0.0306408	0.0308972	pic
pdb/AF-P00950-F1-model_v4.pdb	pulchra/decompressed/AF-P00950-F1-model_v4.rebuilt.pdb	247	1952	0.202529	3.31318	pulchra
pdb/AF-P00950-F1-model_v4.pdb	new_fcz_pdb/AF-P00950-F1-model_v4.pdb	247	1952	0.0780049	0.123356	foldcomp
pdb/AF-P00958-F1-model_v4.pdb	bcif/decompressed/AF-P00958-F1-model_v4.cif	751	6050	0	0	bcif
pdb/AF-P00958-F1-model_v4.pdb	mmtf/decompressed/AF-P00958-F1-model_v4.pdb	751	6050	0	0	mmtf
pdb/AF-P00958-F1-model_v4.pdb	pic/decompressed/AF-P00958-F1-model_v4_decompressed.pdb	751	6050	0.0375724	0.0371999	pic
pdb/AF-P00958-F1-model_v4.pdb	pulchra/decompressed/AF-P00958-F1-model_v4.rebuilt.pdb	751	6050	0.193475	3.27246	pulchra
pdb/AF-P00958-F1-model_v4.pdb	new_fcz_pdb/AF-P00958-F1-model_v4.pdb	751	6050	0.0606304	0.115286	foldcomp
pdb/AF-P01094-F1-model_v4.pdb	bcif/decompressed/AF-P01094-F1-model_v4.cif	68	540	0	0	bcif
pdb/AF-P01094-F1-model_v4.pdb	mmtf/decompressed/AF-P01094-F1-model_v4.pdb	68	540	0	0	mmtf
pdb/AF-P01094-F1-model_v4.pdb	pic/decompressed/AF-P01094-F1-model_v4_decompressed.pdb	68	540	0.0336688	0.0329195	pic
pdb/AF-P01094-F1-model_v4.pdb	pulchra/decompressed/AF-P01094-F1-model_v4.rebuilt.pdb	68	540	0.306046	3.4399	pulchra
pdb/AF-P01094-F1-model_v4.pdb	new_fcz_pdb/AF-P01094-F1-model_v4.pdb	68	540	0.0404442	0.11844	foldcomp
pdb/AF-P01097-F1-model_v4.pdb	bcif/decompressed/AF-P01097-F1-model_v4.cif	85	693	0	0	bcif
pdb/AF-P01097-F1-model_v4.pdb	mmtf/decompressed/AF-P01097-F1-model_v4.pdb	85	693	0	0	mmtf
pdb/AF-P01097-F1-model_v4.pdb	pic/decompressed/AF-P01097-F1-model_v4_decompressed.pdb	85	693	0.0370376	0.0369133	pic
pdb/AF-P01097-F1-model_v4.pdb	pulchra/decompressed/AF-P01097-F1-model_v4.rebuilt.pdb	85	693	0.289517	3.4828	pulchra
pdb/AF-P01097-F1-model_v4.pdb	new_fcz_pdb/AF-P01097-F1-model_v4.pdb	85	693	0.0532637	0.122941	foldcomp
pdb/AF-P01098-F1-model_v4.pdb	bcif/decompressed/AF-P01098-F1-model_v4.cif	86	708	0	0	bcif
pdb/AF-P01098-F1-model_v4.pdb	mmtf/decompressed/AF-P01098-F1-model_v4.pdb	86	708	0	0	mmtf
pdb/AF-P01098-F1-model_v4.pdb	pic/decompressed/AF-P01098-F1-model_v4_decompressed.pdb	86	708	0.0378135	0.037061	pic
pdb/AF-P01098-F1-model_v4.pdb	pulchra/decompressed/AF-P01098-F1-model_v4.rebuilt.pdb	86	708	0.253869	3.49634	pulchra
pdb/AF-P01098-F1-model_v4.pdb	new_fcz_pdb/AF-P01098-F1-model_v4.pdb	86	708	0.0302364	0.118381	foldcomp
pdb/AF-P01119-F1-model_v4.pdb	bcif/decompressed/AF-P01119-F1-model_v4.cif	309	2411	0	0	bcif
pdb/AF-P01119-F1-model_v4.pdb	mmtf/decompressed/AF-P01119-F1-model_v4.pdb	309	2411	0	0	mmtf
pdb/AF-P01119-F1-model_v4.pdb	pic/decompressed/AF-P01119-F1-model_v4_decompressed.pdb	309	2411	0.0368047	0.0355815	pic
pdb/AF-P01119-F1-model_v4.pdb	pulchra/decompressed/AF-P01119-F1-model_v4.rebuilt.pdb	309	2411	0.356612	3.28555	pulchra
pdb/AF-P01119-F1-model_v4.pdb	new_fcz_pdb/AF-P01119-F1-model_v4.pdb	309	2411	0.102702	0.158952	foldcomp
pdb/AF-P01120-F1-model_v4.pdb	bcif/decompressed/AF-P01120-F1-model_v4.cif	322	2431	0	0	bcif
pdb/AF-P01120-F1-model_v4.pdb	mmtf/decompressed/AF-P01120-F1-model_v4.pdb	322	2431	0	0	mmtf
pdb/AF-P01120-F1-model_v4.pdb	pic/decompressed/AF-P01120-F1-model_v4_decompressed.pdb	322	2431	0.0363711	0.0366628	pic
pdb/AF-P01120-F1-model_v4.pdb	pulchra/decompressed/AF-P01120-F1-model_v4.rebuilt.pdb	322	2431	0.395334	3.23006	pulchra
pdb/AF-P01120-F1-model_v4.pdb	new_fcz_pdb/AF-P01120-F1-model_v4.pdb	322	2431	0.108473	0.160492	foldcomp
pdb/AF-P01123-F1-model_v4.pdb	bcif/decompressed/AF-P01123-F1-model_v4.cif	206	1628	0	0	bcif
pdb/AF-P01123-F1-model_v4.pdb	mmtf/decompressed/AF-P01123-F1-model_v4.pdb	206	1628	0	0	mmtf
pdb/AF-P01123-F1-model_v4.pdb	pic/decompressed/AF-P01123-F1-model_v4_decompressed.pdb	206	1628	0.0324438	0.0325177	pic
pdb/AF-P01123-F1-model_v4.pdb	pulchra/decompressed/AF-P01123-F1-model_v4.rebuilt.pdb	206	1628	0.271354	3.24336	pulchra
pdb/AF-P01123-F1-model_v4.pdb	new_fcz_pdb/AF-P01123-F1-model_v4.pdb	206	1628	0.0421549	0.104598	foldcomp
pdb/AF-P01149-F1-model_v4.pdb	bcif/decompressed/AF-P01149-F1-model_v4.cif	165	1319	0	0	bcif
pdb/AF-P01149-F1-model_v4.pdb	mmtf/decompressed/AF-P01149-F1-model_v4.pdb	165	1319	0	0	mmtf
pdb/AF-P01149-F1-model_v4.pdb	pic/decompressed/AF-P01149-F1-model_v4_decompressed.pdb	165	1319	0.035498	0.0355149	pic
pdb/AF-P01149-F1-model_v4.pdb	pulchra/decompressed/AF-P01149-F1-model_v4.rebuilt.pdb	165	1319	0.309214	3.29172	pulchra
pdb/AF-P01149-F1-model_v4.pdb	new_fcz_pdb/AF-P01149-F1-model_v4.pdb	165	1319	0.118316	0.254339	foldcomp
pdb/AF-P02293-F1-model_v4.pdb	bcif/decompressed/AF-P02293-F1-model_v4.cif	131	1001	0	0	bcif
pdb/AF-P02293-F1-model_v4.pdb	mmtf/decompressed/AF-P02293-F1-model_v4.pdb	131	1001	0	0	mmtf
pdb/AF-P02293-F1-model_v4.pdb	pic/decompressed/AF-P02293-F1-model_v4_decompressed.pdb	131	1001	0.0347492	0.0343688	pic
pdb/AF-P02293-F1-model_v4.pdb	pulchra/decompressed/AF-P02293-F1-model_v4.rebuilt.pdb	131	1001	0.320432	3.26035	pulchra
pdb/AF-P02293-F1-model_v4.pdb	new_fcz_pdb/AF-P02293-F1-model_v4.pdb	131	1001	0.075093	0.141509	foldcomp
pdb/AF-P02294-F1-model_v4.pdb	bcif/decompressed/AF-P02294-F1-model_v4.cif	131	1000	0	0	bcif
pdb/AF-P02294-F1-model_v4.pdb	mmtf/decompressed/AF-P02294-F1-model_v4.pdb	131	1000	0	0	mmtf
pdb/AF-P02294-F1-model_v4.pdb	pic/decompressed/AF-P02294-F1-model_v4_decompressed.pdb	131	1000	0.0345821	0.034765	pic
pdb/AF-P02294-F1-model_v4.pdb	pulchra/decompressed/AF-P02294-F1-model_v4.rebuilt.pdb	131	1000	0.337975	3.23376	pulchra
pdb/AF-P02294-F1-model_v4.pdb	new_fcz_pdb/AF-P02294-F1-model_v4.pdb	131	1000	0.0766613	0.142253	foldcomp
pdb/AF-P02309-F1-model_v4.pdb	bcif/decompressed/AF-P02309-F1-model_v4.cif	103	801	0	0	bcif
pdb/AF-P02309-F1-model_v4.pdb	mmtf/decompressed/AF-P02309-F1-model_v4.pdb	103	801	0	0	mmtf
pdb/AF-P02309-F1-model_v4.pdb	pic/decompressed/AF-P02309-F1-model_v4_decompressed.pdb	103	801	0.0312478	0.0317604	pic
pdb/AF-P02309-F1-model_v4.pdb	pulchra/decompressed/AF-P02309-F1-model_v4.rebuilt.pdb	103	801	0.274135	3.4305	pulchra
pdb/AF-P02309-F1-model_v4.pdb	new_fcz_pdb/AF-P02309-F1-model_v4.pdb	103	801	0.0397273	0.119214	foldcomp
pdb/AF-P02381-F1-model_v4.pdb	bcif/decompressed/AF-P02381-F1-model_v4.cif	398	3291	0	0	bcif
pdb/AF-P02381-F1-model_v4.pdb	mmtf/decompressed/AF-P02381-F1-model_v4.pdb	398	3291	0	0	mmtf
pdb/AF-P02381-F1-model_v4.pdb	pic/decompressed/AF-P02381-F1-model_v4_decompressed.pdb	398	3291	0.0344778	0.0344582	pic
pdb/AF-P02381-F1-model_v4.pdb	pulchra/decompressed/AF-P02381-F1-model_v4.rebuilt.pdb	398	3291	0.231626	3.35251	pulchra
pdb/AF-P02381-F1-model_v4.pdb	new_fcz_pdb/AF-P02381-F1-model_v4.pdb	398	3291	0.0592532	0.120922	foldcomp
pdb/AF-P02400-F1-model_v4.pdb	bcif/decompressed/AF-P02400-F1-model_v4.cif	110	775	0	0	bcif
pdb/AF-P02400-F1-model_v4.pdb	mmtf/decompressed/AF-P02400-F1-model_v4.pdb	110	775	0	0	mmtf
pdb/AF-P02400-F1-model_v4.pdb	pic/decompressed/AF-P02400-F1-model_v4_decompressed.pdb	110	775	0.0345262	0.0345181	pic
pdb/AF-P02400-F1-model_v4.pdb	pulchra/decompressed/AF-P02400-F1-model_v4.rebuilt.pdb	110	775	0.287534	3.0134	pulchra
pdb/AF-P02400-F1-model_v4.pdb	new_fcz_pdb/AF-P02400-F1-model_v4.pdb	110	775	0.0533669	0.108929	foldcomp
pdb/AF-P02406-F1-model_v4.pdb	bcif/decompressed/AF-P02406-F1-model_v4.cif	149	1182	0	0	bcif
pdb/AF-P02406-F1-model_v4.pdb	mmtf/decompressed/AF-P02406-F1-model_v4.pdb	149	1182	0	0	mmtf
pdb/AF-P02406-F1-model_v4.pdb	pic/decompressed/AF-P02406-F1-model_v4_decompressed.pdb	149	1182	0.0346405	0.0346064	pic
pdb/AF-P02406-F1-model_v4.pdb	pulchra/decompressed/AF-P02406-F1-model_v4.rebuilt.pdb	149	1182	0.288873	3.37	pulchra
pdb/AF-P02406-F1-model_v4.pdb	new_fcz_pdb/AF-P02406-F1-model_v4.pdb	149	1182	0.083675	0.127394	foldcomp
pdb/AF-P02407-F1-model_v4.pdb	bcif/decompressed/AF-P02407-F1-model_v4.cif	136	1109	0	0	bcif
pdb/AF-P02407-F1-model_v4.pdb	mmtf/decompressed/AF-P02407-F1-model_v4.pdb	136	1109	0	0	mmtf
pdb/AF-P02407-F1-model_v4.pdb	pic/decompressed/AF-P02407-F1-model_v4_decompressed.pdb	136	1109	0.0328217	0.0332964	pic
pdb/AF-P02407-F1-model_v4.pdb	pulchra/decompressed/AF-P02407-F1-model_v4.rebuilt.pdb	136	1109	0.246097	3.37078	pulchra
pdb/AF-P02407-F1-model_v4.pdb	new_fcz_pdb/AF-P02407-F1-model_v4.pdb	136	1109	0.0410575	0.122578	foldcomp
pdb/AF-P02557-F1-model_v4.pdb	bcif/decompressed/AF-P02557-F1-model_v4.cif	457	3579	0	0	bcif
pdb/AF-P02557-F1-model_v4.pdb	mmtf/decompressed/AF-P02557-F1-model_v4.pdb	457	3579	0	0	mmtf
pdb/AF-P02557-F1-model_v4.pdb	pic/decompressed/AF-P02557-F1-model_v4_decompressed.pdb	457	3579	0.032	0.0323499	pic
pdb/AF-P02557-F1-model_v4.pdb	pulchra/decompressed/AF-P02557-F1-model_v4.rebuilt.pdb	457	3579	0.195114	3.20856	pulchra
pdb/AF-P02557-F1-model_v4.pdb	new_fcz_pdb/AF-P02557-F1-model_v4.pdb	457	3579	0.0596962	0.113288	foldcomp
pdb/AF-P02829-F1-model_v4.pdb	bcif/decompressed/AF-P02829-F1-model_v4.cif	709	5733	0	0	bcif
pdb/AF-P02829-F1-model_v4.pdb	mmtf/decompressed/AF-P02829-F1-model_v4.pdb	709	5733	0	0	mmtf
pdb/AF-P02829-F1-model_v4.pdb	pic/decompressed/AF-P02829-F1-model_v4_decompressed.pdb	709	5733	0.0388498	0.0390351	pic
pdb/AF-P02829-F1-model_v4.pdb	pulchra/decompressed/AF-P02829-F1-model_v4.rebuilt.pdb	709	5733	0.210873	3.30967	pulchra
pdb/AF-P02829-F1-model_v4.pdb	new_fcz_pdb/AF-P02829-F1-model_v4.pdb	709	5733	0.0665961	0.127068	foldcomp
pdb/AF-P02992-F1-model_v4.pdb	bcif/decompressed/AF-P02992-F1-model_v4.cif	437	3361	0	0	bcif
pdb/AF-P02992-F1-model_v4.pdb	mmtf/decompressed/AF-P02992-F1-model_v4.pdb	437	3361	0	0	mmtf
pdb/AF-P02992-F1-model_v4.pdb	pic/decompressed/AF-P02992-F1-model_v4_decompressed.pdb	437	3361	0.0337263	0.034244	pic
pdb/AF-P02992-F1-model_v4.pdb	pulchra/decompressed/AF-P02992-F1-model_v4.rebuilt.pdb	437	3361	0.280482	3.2599	pulchra
pdb/AF-P02992-F1-model_v4.pdb	new_fcz_pdb/AF-P02992-F1-model_v4.pdb	437	3361	0.0954592	0.185379	foldcomp
pdb/AF-P02994-F1-model_v4.pdb	bcif/decompressed/AF-P02994-F1-model_v4.cif	458	3520	0	0	bcif
pdb/AF-P02994-F1-model_v4.pdb	mmtf/decompressed/AF-P02994-F1-model_v4.pdb	458	3520	0	0	mmtf
pdb/AF-P02994-F1-model_v4.pdb	pic/decompressed/AF-P02994-F1-model_v4_decompressed.pdb	458	3520	0.0330952	0.0323919	pic
pdb/AF-P02994-F1-model_v4.pdb	pulchra/decompressed/AF-P02994-F1-model_v4.rebuilt.pdb	458	3520	0.206373	3.17642	pulchra
pdb/AF-P02994-F1-model_v4.pdb	new_fcz_pdb/AF-P02994-F1-model_v4.pdb	458	3520	0.0584196	0.115289	foldcomp
pdb/AF-P03069-F1-model_v4.pdb	bcif/decompressed/AF-P03069-F1-model_v4.cif	281	2202	0	0	bcif
pdb/AF-P03069-F1-model_v4.pdb	mmtf/decompressed/AF-P03069-F1-model_v4.pdb	281	2202	0	0	mmtf
pdb/AF-P03069-F1-model_v4.pdb	pic/decompressed/AF-P03069-F1-model_v4_decompressed.pdb	281	2202	0.0364289	0.0371502	pic
pdb/AF-P03069-F1-model_v4.pdb	pulchra/decompressed/AF-P03069-F1-model_v4.rebuilt.pdb	281	2202	0.343087	3.21543	pulchra
pdb/AF-P03069-F1-model_v4.pdb	new_fcz_pdb/AF-P03069-F1-model_v4.pdb	281	2202	0.0868081	0.150931	foldcomp
pdb/AF-P03870-F1-model_v4.pdb	bcif/decompressed/AF-P03870-F1-model_v4.cif	423	3431	0	0	bcif
pdb/AF-P03870-F1-model_v4.pdb	mmtf/decompressed/AF-P03870-F1-model_v4.pdb	423	3431	0	0	mmtf
pdb/AF-P03870-F1-model_v4.pdb	pic/decompressed/AF-P03870-F1-model_v4_decompressed.pdb	423	3431	0.0330486	0.033162	pic
pdb/AF-P03870-F1-model_v4.pdb	pulchra/decompressed/AF-P03870-F1-model_v4.rebuilt.pdb	423	3431	0.203188	3.27354	pulchra
pdb/AF-P03870-F1-model_v4.pdb	new_fcz_pdb/AF-P03870-F1-model_v4.pdb	423	3431	0.0650322	0.117212	foldcomp
pdb/AF-P03871-F1-model_v4.pdb	bcif/decompressed/AF-P03871-F1-model_v4.cif	373	3050	0	0	bcif
pdb/AF-P03871-F1-model_v4.pdb	mmtf/decompressed/AF-P03871-F1-model_v4.pdb	373	3050	0	0	mmtf
pdb/AF-P03871-F1-model_v4.pdb	pic/decompressed/AF-P03871-F1-model_v4_decompressed.pdb	373	3050	0.0336093	0.0336015	pic
pdb/AF-P03871-F1-model_v4.pdb	pulchra/decompressed/AF-P03871-F1-model_v4.rebuilt.pdb	373	3050	0.224899	3.29587	pulchra
pdb/AF-P03871-F1-model_v4.pdb	new_fcz_pdb/AF-P03871-F1-model_v4.pdb	373	3050	0.0620716	0.12245	foldcomp
pdb/AF-P03872-F1-model_v4.pdb	bcif/decompressed/AF-P03872-F1-model_v4.cif	296	2323	0	0	bcif
pdb/AF-P03872-F1-model_v4.pdb	mmtf/decompressed/AF-P03872-F1-model_v4.pdb	296	2323	0	0	mmtf
pdb/AF-P03872-F1-model_v4.pdb	pic/decompressed/AF-P03872-F1-model_v4_decompressed.pdb	296	2323	0.0355102	0.0354984	pic
pdb/AF-P03872-F1-model_v4.pdb	pulchra/decompressed/AF-P03872-F1-model_v4.rebuilt.pdb	296	2323	0.289524	3.30194	pulchra
pdb/AF-P03872-F1-model_v4.pdb	new_fcz_pdb/AF-P03872-F1-model_v4.pdb	296	2323	0.0548387	0.142025	foldcomp
pdb/AF-P03873-F1-model_v4.pdb	bcif/decompressed/AF-P03873-F1-model_v4.cif	423	3455	0	0	bcif
pdb/AF-P03873-F1-model_v4.pdb	mmtf/decompressed/AF-P03873-F1-model_v4.pdb	423	3455	0	0	mmtf
pdb/AF-P03873-F1-model_v4.pdb	pic/decompressed/AF-P03873-F1-model_v4_decompressed.pdb	423	3455	0.039565	0.0393047	pic
pdb/AF-P03873-F1-model_v4.pdb	pulchra/decompressed/AF-P03873-F1-model_v4.rebuilt.pdb	423	3455	0.211958	3.31074	pulchra
pdb/AF-P03873-F1-model_v4.pdb	new_fcz_pdb/AF-P03873-F1-model_v4.pdb	423	3455	0.0533325	0.10619	foldcomp
pdb/AF-P03874-F1-model_v4.pdb	bcif/decompressed/AF-P03874-F1-model_v4.cif	630	5206	0	0	bcif
pdb/AF-P03874-F1-model_v4.pdb	mmtf/decompressed/AF-P03874-F1-model_v4.pdb	630	5206	0	0	mmtf
pdb/AF-P03874-F1-model_v4.pdb	pic/decompressed/AF-P03874-F1-model_v4_decompressed.pdb	630	5206	0.0348506	0.0349022	pic
pdb/AF-P03874-F1-model_v4.pdb	pulchra/decompressed/AF-P03874-F1-model_v4.rebuilt.pdb	630	5206	0.231437	3.32078	pulchra
pdb/AF-P03874-F1-model_v4.pdb	new_fcz_pdb/AF-P03874-F1-model_v4.pdb	630	5206	0.0714429	0.132645	foldcomp
pdb/AF-P03875-F1-model_v4.pdb	bcif/decompressed/AF-P03875-F1-model_v4.cif	834	6720	0	0	bcif
pdb/AF-P03875-F1-model_v4.pdb	mmtf/decompressed/AF-P03875-F1-model_v4.pdb	834	6720	0	0	mmtf
pdb/AF-P03875-F1-model_v4.pdb	pic/decompressed/AF-P03875-F1-model_v4_decompressed.pdb	834	6720	0.0361309	0.0362934	pic
pdb/AF-P03875-F1-model_v4.pdb	pulchra/decompressed/AF-P03875-F1-model_v4.rebuilt.pdb	834	6720	0.253597	3.32136	pulchra
pdb/AF-P03875-F1-model_v4.pdb	new_fcz_pdb/AF-P03875-F1-model_v4.pdb	834	6720	0.0825894	0.144048	foldcomp
pdb/AF-P03876-F1-model_v4.pdb	bcif/decompressed/AF-P03876-F1-model_v4.cif	854	6875	0	0	bcif
pdb/AF-P03876-F1-model_v4.pdb	mmtf/decompressed/AF-P03876-F1-model_v4.pdb	854	6875	0	0	mmtf
pdb/AF-P03876-F1-model_v4.pdb	pic/decompressed/AF-P03876-F1-model_v4_decompressed.pdb	854	6875	0.0363488	0.0364042	pic
pdb/AF-P03876-F1-model_v4.pdb	pulchra/decompressed/AF-P03876-F1-model_v4.rebuilt.pdb	854	6875	0.216929	3.29894	pulchra
pdb/AF-P03876-F1-model_v4.pdb	new_fcz_pdb/AF-P03876-F1-model_v4.pdb	854	6875	0.0663137	0.12706	foldcomp
pdb/AF-P03877-F1-model_v4.pdb	bcif/decompressed/AF-P03877-F1-model_v4.cif	415	3371	0	0	bcif
pdb/AF-P03877-F1-model_v4.pdb	mmtf/decompressed/AF-P03877-F1-model_v4.pdb	415	3371	0	0	mmtf
pdb/AF-P03877-F1-model_v4.pdb	pic/decompressed/AF-P03877-F1-model_v4_decompressed.pdb	415	3371	0.0355422	0.0351517	pic
pdb/AF-P03877-F1-model_v4.pdb	pulchra/decompressed/AF-P03877-F1-model_v4.rebuilt.pdb	415	3371	0.226375	3.27759	pulchra
pdb/AF-P03877-F1-model_v4.pdb	new_fcz_pdb/AF-P03877-F1-model_v4.pdb	415	3371	0.051348	0.110414	foldcomp
pdb/AF-P03878-F1-model_v4.pdb	bcif/decompressed/AF-P03878-F1-model_v4.cif	556	4455	0	0	bcif
pdb/AF-P03878-F1-model_v4.pdb	mmtf/decompressed/AF-P03878-F1-model_v4.pdb	556	4455	0	0	mmtf
pdb/AF-P03878-F1-model_v4.pdb	pic/decompressed/AF-P03878-F1-model_v4_decompressed.pdb	556	4455	0.0358462	0.0356941	pic
pdb/AF-P03878-F1-model_v4.pdb	pulchra/decompressed/AF-P03878-F1-model_v4.rebuilt.pdb	556	4455	0.183136	3.27243	pulchra
pdb/AF-P03878-F1-model_v4.pdb	new_fcz_pdb/AF-P03878-F1-model_v4.pdb	556	4455	0.0501464	0.108599	foldcomp
pdb/AF-P03879-F1-model_v4.pdb	bcif/decompressed/AF-P03879-F1-model_v4.cif	638	5269	0	0	bcif
pdb/AF-P03879-F1-model_v4.pdb	mmtf/decompressed/AF-P03879-F1-model_v4.pdb	638	5269	0	0	mmtf
pdb/AF-P03879-F1-model_v4.pdb	pic/decompressed/AF-P03879-F1-model_v4_decompressed.pdb	638	5269	0.0367901	0.0366583	pic
pdb/AF-P03879-F1-model_v4.pdb	pulchra/decompressed/AF-P03879-F1-model_v4.rebuilt.pdb	638	5269	0.253762	3.34677	pulchra
pdb/AF-P03879-F1-model_v4.pdb	new_fcz_pdb/AF-P03879-F1-model_v4.pdb	638	5269	0.0607318	0.126017	foldcomp
pdb/AF-P03881-F1-model_v4.pdb	bcif/decompressed/AF-P03881-F1-model_v4.cif	472	3971	0	0	bcif
pdb/AF-P03881-F1-model_v4.pdb	mmtf/decompressed/AF-P03881-F1-model_v4.pdb	472	3971	0	0	mmtf
pdb/AF-P03881-F1-model_v4.pdb	pic/decompressed/AF-P03881-F1-model_v4_decompressed.pdb	472	3971	0.0350671	0.0348845	pic
pdb/AF-P03881-F1-model_v4.pdb	pulchra/decompressed/AF-P03881-F1-model_v4.rebuilt.pdb	472	3971	0.195755	3.36105	pulchra
pdb/AF-P03881-F1-model_v4.pdb	new_fcz_pdb/AF-P03881-F1-model_v4.pdb	472	3971	0.0527452	0.119163	foldcomp
pdb/AF-P03882-F1-model_v4.pdb	bcif/decompressed/AF-P03882-F1-model_v4.cif	235	1951	0	0	bcif
pdb/AF-P03882-F1-model_v4.pdb	mmtf/decompressed/AF-P03882-F1-model_v4.pdb	235	1951	0	0	mmtf
pdb/AF-P03882-F1-model_v4.pdb	pic/decompressed/AF-P03882-F1-model_v4_decompressed.pdb	235	1951	0.0315197	0.031552	pic
pdb/AF-P03882-F1-model_v4.pdb	pulchra/decompressed/AF-P03882-F1-model_v4.rebuilt.pdb	235	1951	0.203061	3.37234	pulchra
pdb/AF-P03882-F1-model_v4.pdb	new_fcz_pdb/AF-P03882-F1-model_v4.pdb	235	1951	0.051488	0.108512	foldcomp
pdb/AF-P03962-F1-model_v4.pdb	bcif/decompressed/AF-P03962-F1-model_v4.cif	267	2054	0	0	bcif
pdb/AF-P03962-F1-model_v4.pdb	mmtf/decompressed/AF-P03962-F1-model_v4.pdb	267	2054	0	0	mmtf
pdb/AF-P03962-F1-model_v4.pdb	pic/decompressed/AF-P03962-F1-model_v4_decompressed.pdb	267	2054	0.0306213	0.0310825	pic
pdb/AF-P03962-F1-model_v4.pdb	pulchra/decompressed/AF-P03962-F1-model_v4.rebuilt.pdb	267	2054	0.240101	3.2038	pulchra
pdb/AF-P03962-F1-model_v4.pdb	new_fcz_pdb/AF-P03962-F1-model_v4.pdb	267	2054	0.0565353	0.120687	foldcomp
pdb/AF-P03965-F1-model_v4.pdb	bcif/decompressed/AF-P03965-F1-model_v4.cif	1118	8728	0	0	bcif
pdb/AF-P03965-F1-model_v4.pdb	mmtf/decompressed/AF-P03965-F1-model_v4.pdb	1118	8728	0	0	mmtf
pdb/AF-P03965-F1-model_v4.pdb	pic/decompressed/AF-P03965-F1-model_v4_decompressed.pdb	1118	8728	0.0344461	0.0343479	pic
pdb/AF-P03965-F1-model_v4.pdb	pulchra/decompressed/AF-P03965-F1-model_v4.rebuilt.pdb	1118	8728	0.22499	3.17603	pulchra
pdb/AF-P03965-F1-model_v4.pdb	new_fcz_pdb/AF-P03965-F1-model_v4.pdb	1118	8728	0.0619159	0.114909	foldcomp
pdb/AF-P04037-F1-model_v4.pdb	bcif/decompressed/AF-P04037-F1-model_v4.cif	155	1203	0	0	bcif
pdb/AF-P04037-F1-model_v4.pdb	mmtf/decompressed/AF-P04037-F1-model_v4.pdb	155	1203	0	0	mmtf
pdb/AF-P04037-F1-model_v4.pdb	pic/decompressed/AF-P04037-F1-model_v4_decompressed.pdb	155	1203	0.035448	0.0358153	pic
pdb/AF-P04037-F1-model_v4.pdb	pulchra/decompressed/AF-P04037-F1-model_v4.rebuilt.pdb	155	1203	0.267283	3.19077	pulchra
pdb/AF-P04037-F1-model_v4.pdb	new_fcz_pdb/AF-P04037-F1-model_v4.pdb	155	1203	0.0622034	0.104677	foldcomp
pdb/AF-P04039-F1-model_v4.pdb	bcif/decompressed/AF-P04039-F1-model_v4.cif	78	626	0	0	bcif
pdb/AF-P04039-F1-model_v4.pdb	mmtf/decompressed/AF-P04039-F1-model_v4.pdb	78	626	0	0	mmtf
pdb/AF-P04039-F1-model_v4.pdb	pic/decompressed/AF-P04039-F1-model_v4_decompressed.pdb	78	626	0.0323625	0.032554	pic
pdb/AF-P04039-F1-model_v4.pdb	pulchra/decompressed/AF-P04039-F1-model_v4.rebuilt.pdb	78	626	0.206496	3.34935	pulchra
pdb/AF-P04039-F1-model_v4.pdb	new_fcz_pdb/AF-P04039-F1-model_v4.pdb	78	626	0.0720007	0.116035	foldcomp
pdb/AF-P04046-F1-model_v4.pdb	bcif/decompressed/AF-P04046-F1-model_v4.cif	510	3983	0	0	bcif
pdb/AF-P04046-F1-model_v4.pdb	mmtf/decompressed/AF-P04046-F1-model_v4.pdb	510	3983	0	0	mmtf
pdb/AF-P04046-F1-model_v4.pdb	pic/decompressed/AF-P04046-F1-model_v4_decompressed.pdb	510	3983	0.0325826	0.0329516	pic
pdb/AF-P04046-F1-model_v4.pdb	pulchra/decompressed/AF-P04046-F1-model_v4.rebuilt.pdb	510	3983	0.234638	3.23207	pulchra
pdb/AF-P04046-F1-model_v4.pdb	new_fcz_pdb/AF-P04046-F1-model_v4.pdb	510	3983	0.0543421	0.112973	foldcomp
pdb/AF-P04050-F1-model_v4.pdb	bcif/decompressed/AF-P04050-F1-model_v4.cif	1733	13466	0	0	bcif
pdb/AF-P04050-F1-model_v4.pdb	mmtf/decompressed/AF-P04050-F1-model_v4.pdb	1733	13466	0	0	mmtf
pdb/AF-P04050-F1-model_v4.pdb	pic/decompressed/AF-P04050-F1-model_v4_decompressed.pdb	1733	13466	0.0405503	0.0408191	pic
pdb/AF-P04050-F1-model_v4.pdb	pulchra/decompressed/AF-P04050-F1-model_v4.rebuilt.pdb	1733	13466	0.328756	3.24863	pulchra
pdb/AF-P04050-F1-model_v4.pdb	new_fcz_pdb/AF-P04050-F1-model_v4.pdb	1733	13466	0.18085	0.215108	foldcomp
pdb/AF-P04051-F1-model_v4.pdb	bcif/decompressed/AF-P04051-F1-model_v4.cif	1460	11397	0	0	bcif
pdb/AF-P04051-F1-model_v4.pdb	mmtf/decompressed/AF-P04051-F1-model_v4.pdb	1460	11397	0	0	mmtf
pdb/AF-P04051-F1-model_v4.pdb	pic/decompressed/AF-P04051-F1-model_v4_decompressed.pdb	1460	11397	0.0396832	0.0400007	pic
pdb/AF-P04051-F1-model_v4.pdb	pulchra/decompressed/AF-P04051-F1-model_v4.rebuilt.pdb	1460	11397	0.190849	3.26575	pulchra
pdb/AF-P04051-F1-model_v4.pdb	new_fcz_pdb/AF-P04051-F1-model_v4.pdb	1460	11397	0.0707784	0.121696	foldcomp
pdb/AF-P04076-F1-model_v4.pdb	bcif/decompressed/AF-P04076-F1-model_v4.cif	463	3658	0	0	bcif
pdb/AF-P04076-F1-model_v4.pdb	mmtf/decompressed/AF-P04076-F1-model_v4.pdb	463	3658	0	0	mmtf
pdb/AF-P04076-F1-model_v4.pdb	pic/decompressed/AF-P04076-F1-model_v4_decompressed.pdb	463	3658	0.0352867	0.0350952	pic
pdb/AF-P04076-F1-model_v4.pdb	pulchra/decompressed/AF-P04076-F1-model_v4.rebuilt.pdb	463	3658	0.176975	3.24892	pulchra
pdb/AF-P04076-F1-model_v4.pdb	new_fcz_pdb/AF-P04076-F1-model_v4.pdb	463	3658	0.049608	0.112047	foldcomp
pdb/AF-P04147-F1-model_v4.pdb	bcif/decompressed/AF-P04147-F1-model_v4.cif	577	4528	0	0	bcif
pdb/AF-P04147-F1-model_v4.pdb	mmtf/decompressed/AF-P04147-F1-model_v4.pdb	577	4528	0	0	mmtf
pdb/AF-P04147-F1-model_v4.pdb	pic/decompressed/AF-P04147-F1-model_v4_decompressed.pdb	577	4528	0.0366218	0.0363952	pic
pdb/AF-P04147-F1-model_v4.pdb	pulchra/decompressed/AF-P04147-F1-model_v4.rebuilt.pdb	577	4528	0.232437	3.2561	pulchra
pdb/AF-P04147-F1-model_v4.pdb	new_fcz_pdb/AF-P04147-F1-model_v4.pdb	577	4528	0.0822577	0.136063	foldcomp
pdb/AF-P04161-F1-model_v4.pdb	bcif/decompressed/AF-P04161-F1-model_v4.cif	214	1653	0	0	bcif
pdb/AF-P04161-F1-model_v4.pdb	mmtf/decompressed/AF-P04161-F1-model_v4.pdb	214	1653	0	0	mmtf
pdb/AF-P04161-F1-model_v4.pdb	pic/decompressed/AF-P04161-F1-model_v4_decompressed.pdb	214	1653	0.0304988	0.0314303	pic
pdb/AF-P04161-F1-model_v4.pdb	pulchra/decompressed/AF-P04161-F1-model_v4.rebuilt.pdb	214	1653	0.178075	3.17829	pulchra
pdb/AF-P04161-F1-model_v4.pdb	new_fcz_pdb/AF-P04161-F1-model_v4.pdb	214	1653	0.04984	0.101223	foldcomp
pdb/AF-P04173-F1-model_v4.pdb	bcif/decompressed/AF-P04173-F1-model_v4.cif	364	2740	0	0	bcif
pdb/AF-P04173-F1-model_v4.pdb	mmtf/decompressed/AF-P04173-F1-model_v4.pdb	364	2740	0	0	mmtf
pdb/AF-P04173-F1-model_v4.pdb	pic/decompressed/AF-P04173-F1-model_v4_decompressed.pdb	364	2740	0.0319156	0.0321087	pic
pdb/AF-P04173-F1-model_v4.pdb	pulchra/decompressed/AF-P04173-F1-model_v4.rebuilt.pdb	364	2740	0.212897	3.15182	pulchra
pdb/AF-P04173-F1-model_v4.pdb	new_fcz_pdb/AF-P04173-F1-model_v4.pdb	364	2740	0.0719694	0.119776	foldcomp
pdb/AF-P04385-F1-model_v4.pdb	bcif/decompressed/AF-P04385-F1-model_v4.cif	528	4073	0	0	bcif
pdb/AF-P04385-F1-model_v4.pdb	mmtf/decompressed/AF-P04385-F1-model_v4.pdb	528	4073	0	0	mmtf
pdb/AF-P04385-F1-model_v4.pdb	pic/decompressed/AF-P04385-F1-model_v4_decompressed.pdb	528	4073	0.032346	0.032411	pic
pdb/AF-P04385-F1-model_v4.pdb	pulchra/decompressed/AF-P04385-F1-model_v4.rebuilt.pdb	528	4073	0.198713	3.19177	pulchra
pdb/AF-P04385-F1-model_v4.pdb	new_fcz_pdb/AF-P04385-F1-model_v4.pdb	528	4073	0.0587211	0.10861	foldcomp
pdb/AF-P04386-F1-model_v4.pdb	bcif/decompressed/AF-P04386-F1-model_v4.cif	881	6986	0	0	bcif
pdb/AF-P04386-F1-model_v4.pdb	mmtf/decompressed/AF-P04386-F1-model_v4.pdb	881	6986	0	0	mmtf
pdb/AF-P04386-F1-model_v4.pdb	pic/decompressed/AF-P04386-F1-model_v4_decompressed.pdb	881	6986	0.0370257	0.0370824	pic
pdb/AF-P04386-F1-model_v4.pdb	pulchra/decompressed/AF-P04386-F1-model_v4.rebuilt.pdb	881	6986	0.293076	3.22536	pulchra
pdb/AF-P04386-F1-model_v4.pdb	new_fcz_pdb/AF-P04386-F1-model_v4.pdb	881	6986	0.104234	0.173998	foldcomp
pdb/AF-P04387-F1-model_v4.pdb	bcif/decompressed/AF-P04387-F1-model_v4.cif	435	3410	0	0	bcif
pdb/AF-P04387-F1-model_v4.pdb	mmtf/decompressed/AF-P04387-F1-model_v4.pdb	435	3410	0	0	mmtf
pdb/AF-P04387-F1-model_v4.pdb	pic/decompressed/AF-P04387-F1-model_v4_decompressed.pdb	435	3410	0.0321512	0.0324336	pic
pdb/AF-P04387-F1-model_v4.pdb	pulchra/decompressed/AF-P04387-F1-model_v4.rebuilt.pdb	435	3410	0.259152	3.18989	pulchra
pdb/AF-P04387-F1-model_v4.pdb	new_fcz_pdb/AF-P04387-F1-model_v4.pdb	435	3410	0.0602924	0.114055	foldcomp
pdb/AF-P04397-F1-model_v4.pdb	bcif/decompressed/AF-P04397-F1-model_v4.cif	699	5517	0	0	bcif
pdb/AF-P04397-F1-model_v4.pdb	mmtf/decompressed/AF-P04397-F1-model_v4.pdb	699	5517	0	0	mmtf
pdb/AF-P04397-F1-model_v4.pdb	pic/decompressed/AF-P04397-F1-model_v4_decompressed.pdb	699	5517	0.0342846	0.0343483	pic
pdb/AF-P04397-F1-model_v4.pdb	pulchra/decompressed/AF-P04397-F1-model_v4.rebuilt.pdb	699	5517	0.24414	3.20833	pulchra
pdb/AF-P04397-F1-model_v4.pdb	new_fcz_pdb/AF-P04397-F1-model_v4.pdb	699	5517	0.0624704	0.120152	foldcomp
pdb/AF-P04449-F1-model_v4.pdb	bcif/decompressed/AF-P04449-F1-model_v4.cif	155	1242	0	0	bcif
pdb/AF-P04449-F1-model_v4.pdb	mmtf/decompressed/AF-P04449-F1-model_v4.pdb	155	1242	0	0	mmtf
pdb/AF-P04449-F1-model_v4.pdb	pic/decompressed/AF-P04449-F1-model_v4_decompressed.pdb	155	1242	0.040163	0.0395411	pic
pdb/AF-P04449-F1-model_v4.pdb	pulchra/decompressed/AF-P04449-F1-model_v4.rebuilt.pdb	155	1242	0.275689	3.45903	pulchra
pdb/AF-P04449-F1-model_v4.pdb	new_fcz_pdb/AF-P04449-F1-model_v4.pdb	155	1242	0.050282	0.130448	foldcomp
pdb/AF-P04456-F1-model_v4.pdb	bcif/decompressed/AF-P04456-F1-model_v4.cif	142	1109	0	0	bcif
pdb/AF-P04456-F1-model_v4.pdb	mmtf/decompressed/AF-P04456-F1-model_v4.pdb	142	1109	0	0	mmtf
pdb/AF-P04456-F1-model_v4.pdb	pic/decompressed/AF-P04456-F1-model_v4_decompressed.pdb	142	1109	0.0378471	0.0376503	pic
pdb/AF-P04456-F1-model_v4.pdb	pulchra/decompressed/AF-P04456-F1-model_v4.rebuilt.pdb	142	1109	0.277119	3.3549	pulchra
pdb/AF-P04456-F1-model_v4.pdb	new_fcz_pdb/AF-P04456-F1-model_v4.pdb	142	1109	0.062278	0.114325	foldcomp
pdb/AF-P04650-F1-model_v4.pdb	bcif/decompressed/AF-P04650-F1-model_v4.cif	51	445	0	0	bcif
pdb/AF-P04650-F1-model_v4.pdb	mmtf/decompressed/AF-P04650-F1-model_v4.pdb	51	445	0	0	mmtf
pdb/AF-P04650-F1-model_v4.pdb	pic/decompressed/AF-P04650-F1-model_v4_decompressed.pdb	51	445	0.0298076	0.0304016	pic
pdb/AF-P04650-F1-model_v4.pdb	pulchra/decompressed/AF-P04650-F1-model_v4.rebuilt.pdb	51	445	0.33403	3.62862	pulchra
pdb/AF-P04650-F1-model_v4.pdb	new_fcz_pdb/AF-P04650-F1-model_v4.pdb	51	445	0.0600293	0.134903	foldcomp
pdb/AF-P04710-F1-model_v4.pdb	bcif/decompressed/AF-P04710-F1-model_v4.cif	309	2405	0	0	bcif
pdb/AF-P04710-F1-model_v4.pdb	mmtf/decompressed/AF-P04710-F1-model_v4.pdb	309	2405	0	0	mmtf
pdb/AF-P04710-F1-model_v4.pdb	pic/decompressed/AF-P04710-F1-model_v4_decompressed.pdb	309	2405	0.0319705	0.0319672	pic
pdb/AF-P04710-F1-model_v4.pdb	pulchra/decompressed/AF-P04710-F1-model_v4.rebuilt.pdb	309	2405	0.196067	3.24967	pulchra
pdb/AF-P04710-F1-model_v4.pdb	new_fcz_pdb/AF-P04710-F1-model_v4.pdb	309	2405	0.041274	0.107508	foldcomp
pdb/AF-P04786-F1-model_v4.pdb	bcif/decompressed/AF-P04786-F1-model_v4.cif	769	6348	0	0	bcif
pdb/AF-P04786-F1-model_v4.pdb	mmtf/decompressed/AF-P04786-F1-model_v4.pdb	769	6348	0	0	mmtf
pdb/AF-P04786-F1-model_v4.pdb	pic/decompressed/AF-P04786-F1-model_v4_decompressed.pdb	769	6348	0.0361008	0.0363135	pic
pdb/AF-P04786-F1-model_v4.pdb	pulchra/decompressed/AF-P04786-F1-model_v4.rebuilt.pdb	769	6348	0.27982	3.40168	pulchra
pdb/AF-P04786-F1-model_v4.pdb	new_fcz_pdb/AF-P04786-F1-model_v4.pdb	769	6348	0.114104	0.191749	foldcomp
pdb/AF-P04801-F1-model_v4.pdb	bcif/decompressed/AF-P04801-F1-model_v4.cif	734	5948	0	0	bcif
pdb/AF-P04801-F1-model_v4.pdb	mmtf/decompressed/AF-P04801-F1-model_v4.pdb	734	5948	0	0	mmtf
pdb/AF-P04801-F1-model_v4.pdb	pic/decompressed/AF-P04801-F1-model_v4_decompressed.pdb	734	5948	0.0349576	0.0349584	pic
pdb/AF-P04801-F1-model_v4.pdb	pulchra/decompressed/AF-P04801-F1-model_v4.rebuilt.pdb	734	5948	0.214587	3.3272	pulchra
pdb/AF-P04801-F1-model_v4.pdb	new_fcz_pdb/AF-P04801-F1-model_v4.pdb	734	5948	0.0643415	0.121915	foldcomp
pdb/AF-P04802-F1-model_v4.pdb	bcif/decompressed/AF-P04802-F1-model_v4.cif	557	4476	0	0	bcif
pdb/AF-P04802-F1-model_v4.pdb	mmtf/decompressed/AF-P04802-F1-model_v4.pdb	557	4476	0	0	mmtf
pdb/AF-P04802-F1-model_v4.pdb	pic/decompressed/AF-P04802-F1-model_v4_decompressed.pdb	557	4476	0.0367223	0.0366817	pic
pdb/AF-P04802-F1-model_v4.pdb	pulchra/decompressed/AF-P04802-F1-model_v4.rebuilt.pdb	557	4476	0.216988	3.32575	pulchra
pdb/AF-P04802-F1-model_v4.pdb	new_fcz_pdb/AF-P04802-F1-model_v4.pdb	557	4476	0.0578897	0.121249	foldcomp
pdb/AF-P04803-F1-model_v4.pdb	bcif/decompressed/AF-P04803-F1-model_v4.cif	379	3030	0	0	bcif
pdb/AF-P04803-F1-model_v4.pdb	mmtf/decompressed/AF-P04803-F1-model_v4.pdb	379	3030	0	0	mmtf
pdb/AF-P04803-F1-model_v4.pdb	pic/decompressed/AF-P04803-F1-model_v4_decompressed.pdb	379	3030	0.0321049	0.0321077	pic
pdb/AF-P04803-F1-model_v4.pdb	pulchra/decompressed/AF-P04803-F1-model_v4.rebuilt.pdb	379	3030	0.185505	3.25021	pulchra
pdb/AF-P04803-F1-model_v4.pdb	new_fcz_pdb/AF-P04803-F1-model_v4.pdb	379	3030	0.0539646	0.121967	foldcomp
pdb/AF-P04806-F1-model_v4.pdb	bcif/decompressed/AF-P04806-F1-model_v4.cif	485	3779	0	0	bcif
pdb/AF-P04806-F1-model_v4.pdb	mmtf/decompressed/AF-P04806-F1-model_v4.pdb	485	3779	0	0	mmtf
pdb/AF-P04806-F1-model_v4.pdb	pic/decompressed/AF-P04806-F1-model_v4_decompressed.pdb	485	3779	0.0325974	0.0326597	pic
pdb/AF-P04806-F1-model_v4.pdb	pulchra/decompressed/AF-P04806-F1-model_v4.rebuilt.pdb	485	3779	0.199189	3.19709	pulchra
pdb/AF-P04806-F1-model_v4.pdb	new_fcz_pdb/AF-P04806-F1-model_v4.pdb	485	3779	0.0570689	0.114922	foldcomp
pdb/AF-P04807-F1-model_v4.pdb	bcif/decompressed/AF-P04807-F1-model_v4.cif	486	3797	0	0	bcif
pdb/AF-P04807-F1-model_v4.pdb	mmtf/decompressed/AF-P04807-F1-model_v4.pdb	486	3797	0	0	mmtf
pdb/AF-P04807-F1-model_v4.pdb	pic/decompressed/AF-P04807-F1-model_v4_decompressed.pdb	486	3797	0.0325387	0.0328799	pic
pdb/AF-P04807-F1-model_v4.pdb	pulchra/decompressed/AF-P04807-F1-model_v4.rebuilt.pdb	486	3797	0.208243	3.20234	pulchra
pdb/AF-P04807-F1-model_v4.pdb	new_fcz_pdb/AF-P04807-F1-model_v4.pdb	486	3797	0.0601753	0.113241	foldcomp
pdb/AF-P04817-F1-model_v4.pdb	bcif/decompressed/AF-P04817-F1-model_v4.cif	590	4660	0	0	bcif
pdb/AF-P04817-F1-model_v4.pdb	mmtf/decompressed/AF-P04817-F1-model_v4.pdb	590	4660	0	0	mmtf
pdb/AF-P04817-F1-model_v4.pdb	pic/decompressed/AF-P04817-F1-model_v4_decompressed.pdb	590	4660	0.0338843	0.0338747	pic
pdb/AF-P04817-F1-model_v4.pdb	pulchra/decompressed/AF-P04817-F1-model_v4.rebuilt.pdb	590	4660	0.250816	3.23229	pulchra
pdb/AF-P04817-F1-model_v4.pdb	new_fcz_pdb/AF-P04817-F1-model_v4.pdb	590	4660	0.0876251	0.137771	foldcomp
pdb/AF-P04819-F1-model_v4.pdb	bcif/decompressed/AF-P04819-F1-model_v4.cif	755	5944	0	0	bcif
pdb/AF-P04819-F1-model_v4.pdb	mmtf/decompressed/AF-P04819-F1-model_v4.pdb	755	5944	0	0	mmtf
pdb/AF-P04819-F1-model_v4.pdb	pic/decompressed/AF-P04819-F1-model_v4_decompressed.pdb	755	5944	0.0362592	0.0361308	pic
pdb/AF-P04819-F1-model_v4.pdb	pulchra/decompressed/AF-P04819-F1-model_v4.rebuilt.pdb	755	5944	0.290935	3.25946	pulchra
pdb/AF-P04819-F1-model_v4.pdb	new_fcz_pdb/AF-P04819-F1-model_v4.pdb	755	5944	0.105553	0.160299	foldcomp
pdb/AF-P04821-F1-model_v4.pdb	bcif/decompressed/AF-P04821-F1-model_v4.cif	1589	12602	0	0	bcif
pdb/AF-P04821-F1-model_v4.pdb	mmtf/decompressed/AF-P04821-F1-model_v4.pdb	1589	12602	0	0	mmtf
pdb/AF-P04821-F1-model_v4.pdb	pic/decompressed/AF-P04821-F1-model_v4_decompressed.pdb	1589	12602	0.0457011	0.0454261	pic
pdb/AF-P04821-F1-model_v4.pdb	pulchra/decompressed/AF-P04821-F1-model_v4.rebuilt.pdb	1589	12602	0.328793	3.2503	pulchra
pdb/AF-P04821-F1-model_v4.pdb	new_fcz_pdb/AF-P04821-F1-model_v4.pdb	1589	12602	0.102867	0.154925	foldcomp
pdb/AF-P04840-F1-model_v4.pdb	bcif/decompressed/AF-P04840-F1-model_v4.cif	283	2146	0	0	bcif
pdb/AF-P04840-F1-model_v4.pdb	mmtf/decompressed/AF-P04840-F1-model_v4.pdb	283	2146	0	0	mmtf
pdb/AF-P04840-F1-model_v4.pdb	pic/decompressed/AF-P04840-F1-model_v4_decompressed.pdb	283	2146	0.0323892	0.0322043	pic
pdb/AF-P04840-F1-model_v4.pdb	pulchra/decompressed/AF-P04840-F1-model_v4.rebuilt.pdb	283	2146	0.21794	3.07846	pulchra
pdb/AF-P04840-F1-model_v4.pdb	new_fcz_pdb/AF-P04840-F1-model_v4.pdb	283	2146	0.0541456	0.10772	foldcomp
pdb/AF-P04911-F1-model_v4.pdb	bcif/decompressed/AF-P04911-F1-model_v4.cif	132	985	0	0	bcif
pdb/AF-P04911-F1-model_v4.pdb	mmtf/decompressed/AF-P04911-F1-model_v4.pdb	132	985	0	0	mmtf
pdb/AF-P04911-F1-model_v4.pdb	pic/decompressed/AF-P04911-F1-model_v4_decompressed.pdb	132	985	0.0328613	0.0328984	pic
pdb/AF-P04911-F1-model_v4.pdb	pulchra/decompressed/AF-P04911-F1-model_v4.rebuilt.pdb	132	985	0.269458	3.21998	pulchra
pdb/AF-P04911-F1-model_v4.pdb	new_fcz_pdb/AF-P04911-F1-model_v4.pdb	132	985	0.0620754	0.116075	foldcomp
pdb/AF-P04912-F1-model_v4.pdb	bcif/decompressed/AF-P04912-F1-model_v4.cif	132	985	0	0	bcif
pdb/AF-P04912-F1-model_v4.pdb	mmtf/decompressed/AF-P04912-F1-model_v4.pdb	132	985	0	0	mmtf
pdb/AF-P04912-F1-model_v4.pdb	pic/decompressed/AF-P04912-F1-model_v4_decompressed.pdb	132	985	0.0354229	0.034174	pic
pdb/AF-P04912-F1-model_v4.pdb	pulchra/decompressed/AF-P04912-F1-model_v4.rebuilt.pdb	132	985	0.268063	3.19902	pulchra
pdb/AF-P04912-F1-model_v4.pdb	new_fcz_pdb/AF-P04912-F1-model_v4.pdb	132	985	0.0627262	0.12086	foldcomp
pdb/AF-P05030-F1-model_v4.pdb	bcif/decompressed/AF-P05030-F1-model_v4.cif	918	7009	0	0	bcif
pdb/AF-P05030-F1-model_v4.pdb	mmtf/decompressed/AF-P05030-F1-model_v4.pdb	918	7009	0	0	mmtf
pdb/AF-P05030-F1-model_v4.pdb	pic/decompressed/AF-P05030-F1-model_v4_decompressed.pdb	918	7009	0.0373629	0.0376554	pic
pdb/AF-P05030-F1-model_v4.pdb	pulchra/decompressed/AF-P05030-F1-model_v4.rebuilt.pdb	918	7009	0.236711	3.18668	pulchra
pdb/AF-P05030-F1-model_v4.pdb	new_fcz_pdb/AF-P05030-F1-model_v4.pdb	918	7009	0.0869774	0.130313	foldcomp
pdb/AF-P05066-F1-model_v4.pdb	bcif/decompressed/AF-P05066-F1-model_v4.cif	565	4671	0	0	bcif
pdb/AF-P05066-F1-model_v4.pdb	mmtf/decompressed/AF-P05066-F1-model_v4.pdb	565	4671	0	0	mmtf
pdb/AF-P05066-F1-model_v4.pdb	pic/decompressed/AF-P05066-F1-model_v4_decompressed.pdb	565	4671	0.0330503	0.0329378	pic
pdb/AF-P05066-F1-model_v4.pdb	pulchra/decompressed/AF-P05066-F1-model_v4.rebuilt.pdb	565	4671	0.178422	3.30987	pulchra
pdb/AF-P05066-F1-model_v4.pdb	new_fcz_pdb/AF-P05066-F1-model_v4.pdb	565	4671	0.0605945	0.114198	foldcomp
pdb/AF-P05085-F1-model_v4.pdb	bcif/decompressed/AF-P05085-F1-model_v4.cif	880	7057	0	0	bcif
pdb/AF-P05085-F1-model_v4.pdb	mmtf/decompressed/AF-P05085-F1-model_v4.pdb	880	7057	0	0	mmtf
pdb/AF-P05085-F1-model_v4.pdb	pic/decompressed/AF-P05085-F1-model_v4_decompressed.pdb	880	7057	0.036035	0.036231	pic
pdb/AF-P05085-F1-model_v4.pdb	pulchra/decompressed/AF-P05085-F1-model_v4.rebuilt.pdb	880	7057	0.249371	3.28494	pulchra
pdb/AF-P05085-F1-model_v4.pdb	new_fcz_pdb/AF-P05085-F1-model_v4.pdb	880	7057	0.0728782	0.136456	foldcomp
pdb/AF-P05150-F1-model_v4.pdb	bcif/decompressed/AF-P05150-F1-model_v4.cif	338	2657	0	0	bcif
pdb/AF-P05150-F1-model_v4.pdb	mmtf/decompressed/AF-P05150-F1-model_v4.pdb	338	2657	0	0	mmtf
pdb/AF-P05150-F1-model_v4.pdb	pic/decompressed/AF-P05150-F1-model_v4_decompressed.pdb	338	2657	0.0318252	0.0318888	pic
pdb/AF-P05150-F1-model_v4.pdb	pulchra/decompressed/AF-P05150-F1-model_v4.rebuilt.pdb	338	2657	0.237378	3.20883	pulchra
pdb/AF-P05150-F1-model_v4.pdb	new_fcz_pdb/AF-P05150-F1-model_v4.pdb	338	2657	0.052703	0.108056	foldcomp
pdb/AF-P05316-F1-model_v4.pdb	bcif/decompressed/AF-P05316-F1-model_v4.cif	633	5073	0	0	bcif
pdb/AF-P05316-F1-model_v4.pdb	mmtf/decompressed/AF-P05316-F1-model_v4.pdb	633	5073	0	0	mmtf
pdb/AF-P05316-F1-model_v4.pdb	pic/decompressed/AF-P05316-F1-model_v4_decompressed.pdb	633	5073	0.0343555	0.0346999	pic
pdb/AF-P05316-F1-model_v4.pdb	pulchra/decompressed/AF-P05316-F1-model_v4.rebuilt.pdb	633	5073	0.226348	3.25548	pulchra
pdb/AF-P05316-F1-model_v4.pdb	new_fcz_pdb/AF-P05316-F1-model_v4.pdb	633	5073	0.0633107	0.120064	foldcomp
pdb/AF-P05317-F1-model_v4.pdb	bcif/decompressed/AF-P05317-F1-model_v4.cif	312	2377	0	0	bcif
pdb/AF-P05317-F1-model_v4.pdb	mmtf/decompressed/AF-P05317-F1-model_v4.pdb	312	2377	0	0	mmtf
pdb/AF-P05317-F1-model_v4.pdb	pic/decompressed/AF-P05317-F1-model_v4_decompressed.pdb	312	2377	0.0355983	0.0359274	pic
pdb/AF-P05317-F1-model_v4.pdb	pulchra/decompressed/AF-P05317-F1-model_v4.rebuilt.pdb	312	2377	0.263067	3.1888	pulchra
pdb/AF-P05317-F1-model_v4.pdb	new_fcz_pdb/AF-P05317-F1-model_v4.pdb	312	2377	0.0594169	0.116563	foldcomp
pdb/AF-P05318-F1-model_v4.pdb	bcif/decompressed/AF-P05318-F1-model_v4.cif	106	766	0	0	bcif
pdb/AF-P05318-F1-model_v4.pdb	mmtf/decompressed/AF-P05318-F1-model_v4.pdb	106	766	0	0	mmtf
pdb/AF-P05318-F1-model_v4.pdb	pic/decompressed/AF-P05318-F1-model_v4_decompressed.pdb	106	766	0.0344615	0.0341753	pic
pdb/AF-P05318-F1-model_v4.pdb	pulchra/decompressed/AF-P05318-F1-model_v4.rebuilt.pdb	106	766	0.35088	3.08664	pulchra
pdb/AF-P05318-F1-model_v4.pdb	new_fcz_pdb/AF-P05318-F1-model_v4.pdb	106	766	0.0570359	0.120381	foldcomp
pdb/AF-P05319-F1-model_v4.pdb	bcif/decompressed/AF-P05319-F1-model_v4.cif	106	753	0	0	bcif
pdb/AF-P05319-F1-model_v4.pdb	mmtf/decompressed/AF-P05319-F1-model_v4.pdb	106	753	0	0	mmtf
pdb/AF-P05319-F1-model_v4.pdb	pic/decompressed/AF-P05319-F1-model_v4_decompressed.pdb	106	753	0.0344857	0.0347606	pic
pdb/AF-P05319-F1-model_v4.pdb	pulchra/decompressed/AF-P05319-F1-model_v4.rebuilt.pdb	106	753	0.291727	3.03184	pulchra
pdb/AF-P05319-F1-model_v4.pdb	new_fcz_pdb/AF-P05319-F1-model_v4.pdb	106	753	0.0433912	0.106383	foldcomp
pdb/AF-P05373-F1-model_v4.pdb	bcif/decompressed/AF-P05373-F1-model_v4.cif	342	2655	0	0	bcif
pdb/AF-P05373-F1-model_v4.pdb	mmtf/decompressed/AF-P05373-F1-model_v4.pdb	342	2655	0	0	mmtf
pdb/AF-P05373-F1-model_v4.pdb	pic/decompressed/AF-P05373-F1-model_v4_decompressed.pdb	342	2655	0.0320008	0.032211	pic
pdb/AF-P05373-F1-model_v4.pdb	pulchra/decompressed/AF-P05373-F1-model_v4.rebuilt.pdb	342	2655	0.189894	3.20564	pulchra
pdb/AF-P05373-F1-model_v4.pdb	new_fcz_pdb/AF-P05373-F1-model_v4.pdb	342	2655	0.0634525	0.122528	foldcomp
pdb/AF-P05374-F1-model_v4.pdb	bcif/decompressed/AF-P05374-F1-model_v4.cif	869	7166	0	0	bcif
pdb/AF-P05374-F1-model_v4.pdb	mmtf/decompressed/AF-P05374-F1-model_v4.pdb	869	7166	0	0	mmtf
pdb/AF-P05374-F1-model_v4.pdb	pic/decompressed/AF-P05374-F1-model_v4_decompressed.pdb	869	7166	0.0398756	0.0398826	pic
pdb/AF-P05374-F1-model_v4.pdb	pulchra/decompressed/AF-P05374-F1-model_v4.rebuilt.pdb	869	7166	0.203363	3.29397	pulchra
pdb/AF-P05374-F1-model_v4.pdb	new_fcz_pdb/AF-P05374-F1-model_v4.pdb	869	7166	0.0512318	0.110597	foldcomp
pdb/AF-P05375-F1-model_v4.pdb	bcif/decompressed/AF-P05375-F1-model_v4.cif	206	1623	0	0	bcif
pdb/AF-P05375-F1-model_v4.pdb	mmtf/decompressed/AF-P05375-F1-model_v4.pdb	206	1623	0	0	mmtf
pdb/AF-P05375-F1-model_v4.pdb	pic/decompressed/AF-P05375-F1-model_v4_decompressed.pdb	206	1623	0.0311726	0.0314874	pic
pdb/AF-P05375-F1-model_v4.pdb	pulchra/decompressed/AF-P05375-F1-model_v4.rebuilt.pdb	206	1623	0.152522	3.29759	pulchra
pdb/AF-P05375-F1-model_v4.pdb	new_fcz_pdb/AF-P05375-F1-model_v4.pdb	206	1623	0.0367766	0.0866571	foldcomp
pdb/AF-P05453-F1-model_v4.pdb	bcif/decompressed/AF-P05453-F1-model_v4.cif	685	5381	0	0	bcif
pdb/AF-P05453-F1-model_v4.pdb	mmtf/decompressed/AF-P05453-F1-model_v4.pdb	685	5381	0	0	mmtf
pdb/AF-P05453-F1-model_v4.pdb	pic/decompressed/AF-P05453-F1-model_v4_decompressed.pdb	685	5381	0.0378736	0.0381573	pic
pdb/AF-P05453-F1-model_v4.pdb	pulchra/decompressed/AF-P05453-F1-model_v4.rebuilt.pdb	685	5381	0.361099	3.33738	pulchra
pdb/AF-P05453-F1-model_v4.pdb	new_fcz_pdb/AF-P05453-F1-model_v4.pdb	685	5381	0.118351	0.202602	foldcomp
pdb/AF-P05626-F1-model_v4.pdb	bcif/decompressed/AF-P05626-F1-model_v4.cif	244	1890	0	0	bcif
pdb/AF-P05626-F1-model_v4.pdb	mmtf/decompressed/AF-P05626-F1-model_v4.pdb	244	1890	0	0	mmtf
pdb/AF-P05626-F1-model_v4.pdb	pic/decompressed/AF-P05626-F1-model_v4_decompressed.pdb	244	1890	0.04898	0.0494324	pic
pdb/AF-P05626-F1-model_v4.pdb	pulchra/decompressed/AF-P05626-F1-model_v4.rebuilt.pdb	244	1890	0.225267	3.24277	pulchra
pdb/AF-P05626-F1-model_v4.pdb	new_fcz_pdb/AF-P05626-F1-model_v4.pdb	244	1890	0.0493329	0.107533	foldcomp
pdb/AF-P05694-F1-model_v4.pdb	bcif/decompressed/AF-P05694-F1-model_v4.cif	767	6065	0	0	bcif
pdb/AF-P05694-F1-model_v4.pdb	mmtf/decompressed/AF-P05694-F1-model_v4.pdb	767	6065	0	0	mmtf
pdb/AF-P05694-F1-model_v4.pdb	pic/decompressed/AF-P05694-F1-model_v4_decompressed.pdb	767	6065	0.0336363	0.0335364	pic
pdb/AF-P05694-F1-model_v4.pdb	pulchra/decompressed/AF-P05694-F1-model_v4.rebuilt.pdb	767	6065	0.196785	3.24063	pulchra
pdb/AF-P05694-F1-model_v4.pdb	new_fcz_pdb/AF-P05694-F1-model_v4.pdb	767	6065	0.0685669	0.119419	foldcomp
pdb/AF-P05737-F1-model_v4.pdb	bcif/decompressed/AF-P05737-F1-model_v4.cif	244	1955	0	0	bcif
pdb/AF-P05737-F1-model_v4.pdb	mmtf/decompressed/AF-P05737-F1-model_v4.pdb	244	1955	0	0	mmtf
pdb/AF-P05737-F1-model_v4.pdb	pic/decompressed/AF-P05737-F1-model_v4_decompressed.pdb	244	1955	0.0332489	0.0330426	pic
pdb/AF-P05737-F1-model_v4.pdb	pulchra/decompressed/AF-P05737-F1-model_v4.rebuilt.pdb	244	1955	0.180591	3.3434	pulchra
pdb/AF-P05737-F1-model_v4.pdb	new_fcz_pdb/AF-P05737-F1-model_v4.pdb	244	1955	0.0595678	0.117737	foldcomp
pdb/AF-P05738-F1-model_v4.pdb	bcif/decompressed/AF-P05738-F1-model_v4.cif	191	1519	0	0	bcif
pdb/AF-P05738-F1-model_v4.pdb	mmtf/decompressed/AF-P05738-F1-model_v4.pdb	191	1519	0	0	mmtf
pdb/AF-P05738-F1-model_v4.pdb	pic/decompressed/AF-P05738-F1-model_v4_decompressed.pdb	191	1519	0.0313848	0.0314226	pic
pdb/AF-P05738-F1-model_v4.pdb	pulchra/decompressed/AF-P05738-F1-model_v4.rebuilt.pdb	191	1519	0.194426	3.27203	pulchra
pdb/AF-P05738-F1-model_v4.pdb	new_fcz_pdb/AF-P05738-F1-model_v4.pdb	191	1519	0.0500512	0.116746	foldcomp
pdb/AF-P05739-F1-model_v4.pdb	bcif/decompressed/AF-P05739-F1-model_v4.cif	176	1412	0	0	bcif
pdb/AF-P05739-F1-model_v4.pdb	mmtf/decompressed/AF-P05739-F1-model_v4.pdb	176	1412	0	0	mmtf
pdb/AF-P05739-F1-model_v4.pdb	pic/decompressed/AF-P05739-F1-model_v4_decompressed.pdb	176	1412	0.0315623	0.0325285	pic
pdb/AF-P05739-F1-model_v4.pdb	pulchra/decompressed/AF-P05739-F1-model_v4.rebuilt.pdb	176	1412	0.248588	3.39367	pulchra
pdb/AF-P05739-F1-model_v4.pdb	new_fcz_pdb/AF-P05739-F1-model_v4.pdb	176	1412	0.0604076	0.121088	foldcomp
pdb/AF-P05740-F1-model_v4.pdb	bcif/decompressed/AF-P05740-F1-model_v4.cif	184	1451	0	0	bcif
pdb/AF-P05740-F1-model_v4.pdb	mmtf/decompressed/AF-P05740-F1-model_v4.pdb	184	1451	0	0	mmtf
pdb/AF-P05740-F1-model_v4.pdb	pic/decompressed/AF-P05740-F1-model_v4_decompressed.pdb	184	1451	0.0339048	0.0337739	pic
pdb/AF-P05740-F1-model_v4.pdb	pulchra/decompressed/AF-P05740-F1-model_v4.rebuilt.pdb	184	1451	0.217296	3.30493	pulchra
pdb/AF-P05740-F1-model_v4.pdb	new_fcz_pdb/AF-P05740-F1-model_v4.pdb	184	1451	0.0517724	0.116163	foldcomp
pdb/AF-P05743-F1-model_v4.pdb	bcif/decompressed/AF-P05743-F1-model_v4.cif	127	1002	0	0	bcif
pdb/AF-P05743-F1-model_v4.pdb	mmtf/decompressed/AF-P05743-F1-model_v4.pdb	127	1002	0	0	mmtf
pdb/AF-P05743-F1-model_v4.pdb	pic/decompressed/AF-P05743-F1-model_v4_decompressed.pdb	127	1002	0.0315922	0.0310786	pic
pdb/AF-P05743-F1-model_v4.pdb	pulchra/decompressed/AF-P05743-F1-model_v4.rebuilt.pdb	127	1002	0.205458	3.30108	pulchra
pdb/AF-P05743-F1-model_v4.pdb	new_fcz_pdb/AF-P05743-F1-model_v4.pdb	127	1002	0.0564646	0.119267	foldcomp
pdb/AF-P05744-F1-model_v4.pdb	bcif/decompressed/AF-P05744-F1-model_v4.cif	107	859	0	0	bcif
pdb/AF-P05744-F1-model_v4.pdb	mmtf/decompressed/AF-P05744-F1-model_v4.pdb	107	859	0	0	mmtf
pdb/AF-P05744-F1-model_v4.pdb	pic/decompressed/AF-P05744-F1-model_v4_decompressed.pdb	107	859	0.0304924	0.0305913	pic
pdb/AF-P05744-F1-model_v4.pdb	pulchra/decompressed/AF-P05744-F1-model_v4.rebuilt.pdb	107	859	0.279933	3.309	pulchra
pdb/AF-P05744-F1-model_v4.pdb	new_fcz_pdb/AF-P05744-F1-model_v4.pdb	107	859	0.0509465	0.127758	foldcomp
pdb/AF-P05745-F1-model_v4.pdb	bcif/decompressed/AF-P05745-F1-model_v4.cif	100	780	0	0	bcif
pdb/AF-P05745-F1-model_v4.pdb	mmtf/decompressed/AF-P05745-F1-model_v4.pdb	100	780	0	0	mmtf
pdb/AF-P05745-F1-model_v4.pdb	pic/decompressed/AF-P05745-F1-model_v4_decompressed.pdb	100	780	0.0329665	0.0326378	pic
pdb/AF-P05745-F1-model_v4.pdb	pulchra/decompressed/AF-P05745-F1-model_v4.rebuilt.pdb	100	780	0.182149	3.38562	pulchra
pdb/AF-P05745-F1-model_v4.pdb	new_fcz_pdb/AF-P05745-F1-model_v4.pdb	100	780	0.0522386	0.118174	foldcomp
pdb/AF-P05747-F1-model_v4.pdb	bcif/decompressed/AF-P05747-F1-model_v4.cif	59	471	0	0	bcif
pdb/AF-P05747-F1-model_v4.pdb	mmtf/decompressed/AF-P05747-F1-model_v4.pdb	59	471	0	0	mmtf
pdb/AF-P05747-F1-model_v4.pdb	pic/decompressed/AF-P05747-F1-model_v4_decompressed.pdb	59	471	0.0324448	0.0325216	pic
pdb/AF-P05747-F1-model_v4.pdb	pulchra/decompressed/AF-P05747-F1-model_v4.rebuilt.pdb	59	471	0.200819	3.30798	pulchra
pdb/AF-P05747-F1-model_v4.pdb	new_fcz_pdb/AF-P05747-F1-model_v4.pdb	59	471	0.0446407	0.107926	foldcomp
pdb/AF-P05748-F1-model_v4.pdb	bcif/decompressed/AF-P05748-F1-model_v4.cif	204	1729	0	0	bcif
pdb/AF-P05748-F1-model_v4.pdb	mmtf/decompressed/AF-P05748-F1-model_v4.pdb	204	1729	0	0	mmtf
pdb/AF-P05748-F1-model_v4.pdb	pic/decompressed/AF-P05748-F1-model_v4_decompressed.pdb	204	1729	0.0311249	0.0314295	pic
pdb/AF-P05748-F1-model_v4.pdb	pulchra/decompressed/AF-P05748-F1-model_v4.rebuilt.pdb	204	1729	0.258203	3.50296	pulchra
pdb/AF-P05748-F1-model_v4.pdb	new_fcz_pdb/AF-P05748-F1-model_v4.pdb	204	1729	0.0638785	0.143966	foldcomp
pdb/AF-P05749-F1-model_v4.pdb	bcif/decompressed/AF-P05749-F1-model_v4.cif	121	967	0	0	bcif
pdb/AF-P05749-F1-model_v4.pdb	mmtf/decompressed/AF-P05749-F1-model_v4.pdb	121	967	0	0	mmtf
pdb/AF-P05749-F1-model_v4.pdb	pic/decompressed/AF-P05749-F1-model_v4_decompressed.pdb	121	967	0.0306584	0.0311854	pic
pdb/AF-P05749-F1-model_v4.pdb	pulchra/decompressed/AF-P05749-F1-model_v4.rebuilt.pdb	121	967	0.339287	3.27519	pulchra
pdb/AF-P05749-F1-model_v4.pdb	new_fcz_pdb/AF-P05749-F1-model_v4.pdb	121	967	0.0487241	0.122562	foldcomp
pdb/AF-P05750-F1-model_v4.pdb	bcif/decompressed/AF-P05750-F1-model_v4.cif	240	1863	0	0	bcif
pdb/AF-P05750-F1-model_v4.pdb	mmtf/decompressed/AF-P05750-F1-model_v4.pdb	240	1863	0	0	mmtf
pdb/AF-P05750-F1-model_v4.pdb	pic/decompressed/AF-P05750-F1-model_v4_decompressed.pdb	240	1863	0.0361895	0.035787	pic
pdb/AF-P05750-F1-model_v4.pdb	pulchra/decompressed/AF-P05750-F1-model_v4.rebuilt.pdb	240	1863	0.208121	3.28836	pulchra
pdb/AF-P05750-F1-model_v4.pdb	new_fcz_pdb/AF-P05750-F1-model_v4.pdb	240	1863	0.0503075	0.125956	foldcomp
pdb/AF-P05755-F1-model_v4.pdb	bcif/decompressed/AF-P05755-F1-model_v4.cif	195	1573	0	0	bcif
pdb/AF-P05755-F1-model_v4.pdb	mmtf/decompressed/AF-P05755-F1-model_v4.pdb	195	1573	0	0	mmtf
pdb/AF-P05755-F1-model_v4.pdb	pic/decompressed/AF-P05755-F1-model_v4_decompressed.pdb	195	1573	0.032122	0.0326007	pic
pdb/AF-P05755-F1-model_v4.pdb	pulchra/decompressed/AF-P05755-F1-model_v4.rebuilt.pdb	195	1573	0.157579	3.38454	pulchra
pdb/AF-P05755-F1-model_v4.pdb	new_fcz_pdb/AF-P05755-F1-model_v4.pdb	195	1573	0.0672506	0.124407	foldcomp
pdb/AF-P05756-F1-model_v4.pdb	bcif/decompressed/AF-P05756-F1-model_v4.cif	151	1201	0	0	bcif
pdb/AF-P05756-F1-model_v4.pdb	mmtf/decompressed/AF-P05756-F1-model_v4.pdb	151	1201	0	0	mmtf
pdb/AF-P05756-F1-model_v4.pdb	pic/decompressed/AF-P05756-F1-model_v4_decompressed.pdb	151	1201	0.0306467	0.0308851	pic
pdb/AF-P05756-F1-model_v4.pdb	pulchra/decompressed/AF-P05756-F1-model_v4.rebuilt.pdb	151	1201	0.200883	3.30109	pulchra
pdb/AF-P05756-F1-model_v4.pdb	new_fcz_pdb/AF-P05756-F1-model_v4.pdb	151	1201	0.0636916	0.112625	foldcomp
pdb/AF-P05759-F1-model_v4.pdb	bcif/decompressed/AF-P05759-F1-model_v4.cif	152	1209	0	0	bcif
pdb/AF-P05759-F1-model_v4.pdb	mmtf/decompressed/AF-P05759-F1-model_v4.pdb	152	1209	0	0	mmtf
pdb/AF-P05759-F1-model_v4.pdb	pic/decompressed/AF-P05759-F1-model_v4_decompressed.pdb	152	1209	0.0380919	0.0374076	pic
pdb/AF-P05759-F1-model_v4.pdb	pulchra/decompressed/AF-P05759-F1-model_v4.rebuilt.pdb	152	1209	0.299595	3.36296	pulchra
pdb/AF-P05759-F1-model_v4.pdb	new_fcz_pdb/AF-P05759-F1-model_v4.pdb	152	1209	0.053265	0.125887	foldcomp
pdb/AF-P05986-F1-model_v4.pdb	bcif/decompressed/AF-P05986-F1-model_v4.cif	398	3243	0	0	bcif
pdb/AF-P05986-F1-model_v4.pdb	mmtf/decompressed/AF-P05986-F1-model_v4.pdb	398	3243	0	0	mmtf
pdb/AF-P05986-F1-model_v4.pdb	pic/decompressed/AF-P05986-F1-model_v4_decompressed.pdb	398	3243	0.0335762	0.033701	pic
pdb/AF-P05986-F1-model_v4.pdb	pulchra/decompressed/AF-P05986-F1-model_v4.rebuilt.pdb	398	3243	0.27933	3.29919	pulchra
pdb/AF-P05986-F1-model_v4.pdb	new_fcz_pdb/AF-P05986-F1-model_v4.pdb	398	3243	0.0731277	0.130914	foldcomp
pdb/AF-P06100-F1-model_v4.pdb	bcif/decompressed/AF-P06100-F1-model_v4.cif	191	1578	0	0	bcif
pdb/AF-P06100-F1-model_v4.pdb	mmtf/decompressed/AF-P06100-F1-model_v4.pdb	191	1578	0	0	mmtf
pdb/AF-P06100-F1-model_v4.pdb	pic/decompressed/AF-P06100-F1-model_v4_decompressed.pdb	191	1578	0.0333076	0.0333106	pic
pdb/AF-P06100-F1-model_v4.pdb	pulchra/decompressed/AF-P06100-F1-model_v4.rebuilt.pdb	191	1578	0.250896	3.30616	pulchra
pdb/AF-P06100-F1-model_v4.pdb	new_fcz_pdb/AF-P06100-F1-model_v4.pdb	191	1578	0.0628805	0.112922	foldcomp
pdb/AF-P06101-F1-model_v4.pdb	bcif/decompressed/AF-P06101-F1-model_v4.cif	506	4098	0	0	bcif
pdb/AF-P06101-F1-model_v4.pdb	mmtf/decompressed/AF-P06101-F1-model_v4.pdb	506	4098	0	0	mmtf
pdb/AF-P06101-F1-model_v4.pdb	pic/decompressed/AF-P06101-F1-model_v4_decompressed.pdb	506	4098	0.0366592	0.0363381	pic
pdb/AF-P06101-F1-model_v4.pdb	pulchra/decompressed/AF-P06101-F1-model_v4.rebuilt.pdb	506	4098	0.227586	3.32994	pulchra
pdb/AF-P06101-F1-model_v4.pdb	new_fcz_pdb/AF-P06101-F1-model_v4.pdb	506	4098	0.0785573	0.153502	foldcomp
pdb/AF-P06102-F1-model_v4.pdb	bcif/decompressed/AF-P06102-F1-model_v4.cif	836	6641	0	0	bcif
pdb/AF-P06102-F1-model_v4.pdb	mmtf/decompressed/AF-P06102-F1-model_v4.pdb	836	6641	0	0	mmtf
pdb/AF-P06102-F1-model_v4.pdb	pic/decompressed/AF-P06102-F1-model_v4_decompressed.pdb	836	6641	0.0413266	0.0409967	pic
pdb/AF-P06102-F1-model_v4.pdb	pulchra/decompressed/AF-P06102-F1-model_v4.rebuilt.pdb	836	6641	0.373137	3.31444	pulchra
pdb/AF-P06102-F1-model_v4.pdb	new_fcz_pdb/AF-P06102-F1-model_v4.pdb	836	6641	0.161901	0.212341	foldcomp
pdb/AF-P06103-F1-model_v4.pdb	bcif/decompressed/AF-P06103-F1-model_v4.cif	763	6220	0	0	bcif
pdb/AF-P06103-F1-model_v4.pdb	mmtf/decompressed/AF-P06103-F1-model_v4.pdb	763	6220	0	0	mmtf
pdb/AF-P06103-F1-model_v4.pdb	pic/decompressed/AF-P06103-F1-model_v4_decompressed.pdb	763	6220	0.03934	0.0391467	pic
pdb/AF-P06103-F1-model_v4.pdb	pulchra/decompressed/AF-P06103-F1-model_v4.rebuilt.pdb	763	6220	0.23617	3.30183	pulchra
pdb/AF-P06103-F1-model_v4.pdb	new_fcz_pdb/AF-P06103-F1-model_v4.pdb	763	6220	0.0640207	0.126761	foldcomp
pdb/AF-P06104-F1-model_v4.pdb	bcif/decompressed/AF-P06104-F1-model_v4.cif	172	1383	0	0	bcif
pdb/AF-P06104-F1-model_v4.pdb	mmtf/decompressed/AF-P06104-F1-model_v4.pdb	172	1383	0	0	mmtf
pdb/AF-P06104-F1-model_v4.pdb	pic/decompressed/AF-P06104-F1-model_v4_decompressed.pdb	172	1383	0.0308587	0.0314415	pic
pdb/AF-P06104-F1-model_v4.pdb	pulchra/decompressed/AF-P06104-F1-model_v4.rebuilt.pdb	172	1383	0.241563	3.21364	pulchra
pdb/AF-P06104-F1-model_v4.pdb	new_fcz_pdb/AF-P06104-F1-model_v4.pdb	172	1383	0.0684913	0.134742	foldcomp
pdb/AF-P06105-F1-model_v4.pdb	bcif/decompressed/AF-P06105-F1-model_v4.cif	1222	9483	0	0	bcif
pdb/AF-P06105-F1-model_v4.pdb	mmtf/decompressed/AF-P06105-F1-model_v4.pdb	1222	9483	0	0	mmtf
pdb/AF-P06105-F1-model_v4.pdb	pic/decompressed/AF-P06105-F1-model_v4_decompressed.pdb	1222	9483	0.0475277	0.0477883	pic
pdb/AF-P06105-F1-model_v4.pdb	pulchra/decompressed/AF-P06105-F1-model_v4.rebuilt.pdb	1222	9483	0.252663	3.22389	pulchra
pdb/AF-P06105-F1-model_v4.pdb	new_fcz_pdb/AF-P06105-F1-model_v4.pdb	1222	9483	0.111029	0.17351	foldcomp
pdb/AF-P06106-F1-model_v4.pdb	bcif/decompressed/AF-P06106-F1-model_v4.cif	444	3451	0	0	bcif
pdb/AF-P06106-F1-model_v4.pdb	mmtf/decompressed/AF-P06106-F1-model_v4.pdb	444	3451	0	0	mmtf
pdb/AF-P06106-F1-model_v4.pdb	pic/decompressed/AF-P06106-F1-model_v4_decompressed.pdb	444	3451	0.0323127	0.0324386	pic
pdb/AF-P06106-F1-model_v4.pdb	pulchra/decompressed/AF-P06106-F1-model_v4.rebuilt.pdb	444	3451	0.238297	3.18781	pulchra
pdb/AF-P06106-F1-model_v4.pdb	new_fcz_pdb/AF-P06106-F1-model_v4.pdb	444	3451	0.0585324	0.113949	foldcomp
pdb/AF-P06115-F1-model_v4.pdb	bcif/decompressed/AF-P06115-F1-model_v4.cif	562	4568	0	0	bcif
pdb/AF-P06115-F1-model_v4.pdb	mmtf/decompressed/AF-P06115-F1-model_v4.pdb	562	4568	0	0	mmtf
pdb/AF-P06115-F1-model_v4.pdb	pic/decompressed/AF-P06115-F1-model_v4_decompressed.pdb	562	4568	0.0338189	0.0339037	pic
pdb/AF-P06115-F1-model_v4.pdb	pulchra/decompressed/AF-P06115-F1-model_v4.rebuilt.pdb	562	4568	0.224063	3.31499	pulchra
pdb/AF-P06115-F1-model_v4.pdb	new_fcz_pdb/AF-P06115-F1-model_v4.pdb	562	4568	0.0627548	0.115812	foldcomp
pdb/AF-P06168-F1-model_v4.pdb	bcif/decompressed/AF-P06168-F1-model_v4.cif	395	3130	0	0	bcif
pdb/AF-P06168-F1-model_v4.pdb	mmtf/decompressed/AF-P06168-F1-model_v4.pdb	395	3130	0	0	mmtf
pdb/AF-P06168-F1-model_v4.pdb	pic/decompressed/AF-P06168-F1-model_v4_decompressed.pdb	395	3130	0.0338742	0.034017	pic
pdb/AF-P06168-F1-model_v4.pdb	pulchra/decompressed/AF-P06168-F1-model_v4.rebuilt.pdb	395	3130	0.22905	3.28072	pulchra
pdb/AF-P06168-F1-model_v4.pdb	new_fcz_pdb/AF-P06168-F1-model_v4.pdb	395	3130	0.0669294	0.124472	foldcomp
pdb/AF-P06169-F1-model_v4.pdb	bcif/decompressed/AF-P06169-F1-model_v4.cif	563	4332	0	0	bcif
pdb/AF-P06169-F1-model_v4.pdb	mmtf/decompressed/AF-P06169-F1-model_v4.pdb	563	4332	0	0	mmtf
pdb/AF-P06169-F1-model_v4.pdb	pic/decompressed/AF-P06169-F1-model_v4_decompressed.pdb	563	4332	0.032609	0.0328757	pic
pdb/AF-P06169-F1-model_v4.pdb	pulchra/decompressed/AF-P06169-F1-model_v4.rebuilt.pdb	563	4332	0.214223	3.15074	pulchra
pdb/AF-P06169-F1-model_v4.pdb	new_fcz_pdb/AF-P06169-F1-model_v4.pdb	563	4332	0.0603463	0.111206	foldcomp
pdb/AF-P06174-F1-model_v4.pdb	bcif/decompressed/AF-P06174-F1-model_v4.cif	275	2178	0	0	bcif
pdb/AF-P06174-F1-model_v4.pdb	mmtf/decompressed/AF-P06174-F1-model_v4.pdb	275	2178	0	0	mmtf
pdb/AF-P06174-F1-model_v4.pdb	pic/decompressed/AF-P06174-F1-model_v4_decompressed.pdb	275	2178	0.033149	0.0322489	pic
pdb/AF-P06174-F1-model_v4.pdb	pulchra/decompressed/AF-P06174-F1-model_v4.rebuilt.pdb	275	2178	0.219677	3.1992	pulchra
pdb/AF-P06174-F1-model_v4.pdb	new_fcz_pdb/AF-P06174-F1-model_v4.pdb	275	2178	0.0585996	0.113681	foldcomp
pdb/AF-P06182-F1-model_v4.pdb	bcif/decompressed/AF-P06182-F1-model_v4.cif	269	2109	0	0	bcif
pdb/AF-P06182-F1-model_v4.pdb	mmtf/decompressed/AF-P06182-F1-model_v4.pdb	269	2109	0	0	mmtf
pdb/AF-P06182-F1-model_v4.pdb	pic/decompressed/AF-P06182-F1-model_v4_decompressed.pdb	269	2109	0.0319257	0.0318144	pic
pdb/AF-P06182-F1-model_v4.pdb	pulchra/decompressed/AF-P06182-F1-model_v4.rebuilt.pdb	269	2109	0.255274	3.21801	pulchra
pdb/AF-P06182-F1-model_v4.pdb	new_fcz_pdb/AF-P06182-F1-model_v4.pdb	269	2109	0.0888277	0.136455	foldcomp
pdb/AF-P06197-F1-model_v4.pdb	bcif/decompressed/AF-P06197-F1-model_v4.cif	220	1747	0	0	bcif
pdb/AF-P06197-F1-model_v4.pdb	mmtf/decompressed/AF-P06197-F1-model_v4.pdb	220	1747	0	0	mmtf
pdb/AF-P06197-F1-model_v4.pdb	pic/decompressed/AF-P06197-F1-model_v4_decompressed.pdb	220	1747	0.0312148	0.031713	pic
pdb/AF-P06197-F1-model_v4.pdb	pulchra/decompressed/AF-P06197-F1-model_v4.rebuilt.pdb	220	1747	0.164627	3.21643	pulchra
pdb/AF-P06197-F1-model_v4.pdb	new_fcz_pdb/AF-P06197-F1-model_v4.pdb	220	1747	0.0429011	0.103552	foldcomp
pdb/AF-P06208-F1-model_v4.pdb	bcif/decompressed/AF-P06208-F1-model_v4.cif	619	4815	0	0	bcif
pdb/AF-P06208-F1-model_v4.pdb	mmtf/decompressed/AF-P06208-F1-model_v4.pdb	619	4815	0	0	mmtf
pdb/AF-P06208-F1-model_v4.pdb	pic/decompressed/AF-P06208-F1-model_v4_decompressed.pdb	619	4815	0.0365383	0.036434	pic
pdb/AF-P06208-F1-model_v4.pdb	pulchra/decompressed/AF-P06208-F1-model_v4.rebuilt.pdb	619	4815	0.206326	3.17401	pulchra
pdb/AF-P06208-F1-model_v4.pdb	new_fcz_pdb/AF-P06208-F1-model_v4.pdb	619	4815	0.0667335	0.118068	foldcomp
pdb/AF-P06242-F1-model_v4.pdb	bcif/decompressed/AF-P06242-F1-model_v4.cif	306	2479	0	0	bcif
pdb/AF-P06242-F1-model_v4.pdb	mmtf/decompressed/AF-P06242-F1-model_v4.pdb	306	2479	0	0	mmtf
pdb/AF-P06242-F1-model_v4.pdb	pic/decompressed/AF-P06242-F1-model_v4_decompressed.pdb	306	2479	0.0315989	0.0316728	pic
pdb/AF-P06242-F1-model_v4.pdb	pulchra/decompressed/AF-P06242-F1-model_v4.rebuilt.pdb	306	2479	0.225982	3.25652	pulchra
pdb/AF-P06242-F1-model_v4.pdb	new_fcz_pdb/AF-P06242-F1-model_v4.pdb	306	2479	0.053297	0.112864	foldcomp
pdb/AF-P06243-F1-model_v4.pdb	bcif/decompressed/AF-P06243-F1-model_v4.cif	507	4107	0	0	bcif
pdb/AF-P06243-F1-model_v4.pdb	mmtf/decompressed/AF-P06243-F1-model_v4.pdb	507	4107	0	0	mmtf
pdb/AF-P06243-F1-model_v4.pdb	pic/decompressed/AF-P06243-F1-model_v4_decompressed.pdb	507	4107	0.0333923	0.0332239	pic
pdb/AF-P06243-F1-model_v4.pdb	pulchra/decompressed/AF-P06243-F1-model_v4.rebuilt.pdb	507	4107	0.224458	3.30323	pulchra
pdb/AF-P06243-F1-model_v4.pdb	new_fcz_pdb/AF-P06243-F1-model_v4.pdb	507	4107	0.0711463	0.128998	foldcomp
pdb/AF-P06244-F1-model_v4.pdb	bcif/decompressed/AF-P06244-F1-model_v4.cif	397	3254	0	0	bcif
pdb/AF-P06244-F1-model_v4.pdb	mmtf/decompressed/AF-P06244-F1-model_v4.pdb	397	3254	0	0	mmtf
pdb/AF-P06244-F1-model_v4.pdb	pic/decompressed/AF-P06244-F1-model_v4_decompressed.pdb	397	3254	0.0340338	0.0345425	pic
pdb/AF-P06244-F1-model_v4.pdb	pulchra/decompressed/AF-P06244-F1-model_v4.rebuilt.pdb	397	3254	0.284861	3.31139	pulchra
pdb/AF-P06244-F1-model_v4.pdb	new_fcz_pdb/AF-P06244-F1-model_v4.pdb	397	3254	0.065556	0.125369	foldcomp
pdb/AF-P06245-F1-model_v4.pdb	bcif/decompressed/AF-P06245-F1-model_v4.cif	380	3127	0	0	bcif
pdb/AF-P06245-F1-model_v4.pdb	mmtf/decompressed/AF-P06245-F1-model_v4.pdb	380	3127	0	0	mmtf
pdb/AF-P06245-F1-model_v4.pdb	pic/decompressed/AF-P06245-F1-model_v4_decompressed.pdb	380	3127	0.0329394	0.033141	pic
pdb/AF-P06245-F1-model_v4.pdb	pulchra/decompressed/AF-P06245-F1-model_v4.rebuilt.pdb	380	3127	0.218972	3.34157	pulchra
pdb/AF-P06245-F1-model_v4.pdb	new_fcz_pdb/AF-P06245-F1-model_v4.pdb	380	3127	0.0660668	0.121989	foldcomp
pdb/AF-P06367-F1-model_v4.pdb	bcif/decompressed/AF-P06367-F1-model_v4.cif	137	1019	0	0	bcif
pdb/AF-P06367-F1-model_v4.pdb	mmtf/decompressed/AF-P06367-F1-model_v4.pdb	137	1019	0	0	mmtf
pdb/AF-P06367-F1-model_v4.pdb	pic/decompressed/AF-P06367-F1-model_v4_decompressed.pdb	137	1019	0.0309545	0.0312951	pic
pdb/AF-P06367-F1-model_v4.pdb	pulchra/decompressed/AF-P06367-F1-model_v4.rebuilt.pdb	137	1019	0.287798	3.18108	pulchra
pdb/AF-P06367-F1-model_v4.pdb	new_fcz_pdb/AF-P06367-F1-model_v4.pdb	137	1019	0.0516687	0.116736	foldcomp
pdb/AF-P06633-F1-model_v4.pdb	bcif/decompressed/AF-P06633-F1-model_v4.cif	220	1674	0	0	bcif
pdb/AF-P06633-F1-model_v4.pdb	mmtf/decompressed/AF-P06633-F1-model_v4.pdb	220	1674	0	0	mmtf
pdb/AF-P06633-F1-model_v4.pdb	pic/decompressed/AF-P06633-F1-model_v4_decompressed.pdb	220	1674	0.030709	0.0305155	pic
pdb/AF-P06633-F1-model_v4.pdb	pulchra/decompressed/AF-P06633-F1-model_v4.rebuilt.pdb	220	1674	0.25928	3.08591	pulchra
pdb/AF-P06633-F1-model_v4.pdb	new_fcz_pdb/AF-P06633-F1-model_v4.pdb	220	1674	0.0460546	0.103251	foldcomp
pdb/AF-P06634-F1-model_v4.pdb	bcif/decompressed/AF-P06634-F1-model_v4.cif	604	4619	0	0	bcif
pdb/AF-P06634-F1-model_v4.pdb	mmtf/decompressed/AF-P06634-F1-model_v4.pdb	604	4619	0	0	mmtf
pdb/AF-P06634-F1-model_v4.pdb	pic/decompressed/AF-P06634-F1-model_v4_decompressed.pdb	604	4619	0.0356202	0.0357325	pic
pdb/AF-P06634-F1-model_v4.pdb	pulchra/decompressed/AF-P06634-F1-model_v4.rebuilt.pdb	604	4619	0.309564	3.21425	pulchra
pdb/AF-P06634-F1-model_v4.pdb	new_fcz_pdb/AF-P06634-F1-model_v4.pdb	604	4619	0.0762369	0.139587	foldcomp
pdb/AF-P06700-F1-model_v4.pdb	bcif/decompressed/AF-P06700-F1-model_v4.cif	562	4449	0	0	bcif
pdb/AF-P06700-F1-model_v4.pdb	mmtf/decompressed/AF-P06700-F1-model_v4.pdb	562	4449	0	0	mmtf
pdb/AF-P06700-F1-model_v4.pdb	pic/decompressed/AF-P06700-F1-model_v4_decompressed.pdb	562	4449	0.0345328	0.0344928	pic
pdb/AF-P06700-F1-model_v4.pdb	pulchra/decompressed/AF-P06700-F1-model_v4.rebuilt.pdb	562	4449	0.274463	3.23339	pulchra
pdb/AF-P06700-F1-model_v4.pdb	new_fcz_pdb/AF-P06700-F1-model_v4.pdb	562	4449	0.0781199	0.129963	foldcomp
pdb/AF-P06701-F1-model_v4.pdb	bcif/decompressed/AF-P06701-F1-model_v4.cif	978	7828	0	0	bcif
pdb/AF-P06701-F1-model_v4.pdb	mmtf/decompressed/AF-P06701-F1-model_v4.pdb	978	7828	0	0	mmtf
pdb/AF-P06701-F1-model_v4.pdb	pic/decompressed/AF-P06701-F1-model_v4_decompressed.pdb	978	7828	0.0389859	0.0392032	pic
pdb/AF-P06701-F1-model_v4.pdb	pulchra/decompressed/AF-P06701-F1-model_v4.rebuilt.pdb	978	7828	0.347302	3.33012	pulchra
pdb/AF-P06701-F1-model_v4.pdb	new_fcz_pdb/AF-P06701-F1-model_v4.pdb	978	7828	0.125738	0.203175	foldcomp
pdb/AF-P06704-F1-model_v4.pdb	bcif/decompressed/AF-P06704-F1-model_v4.cif	161	1316	0	0	bcif
pdb/AF-P06704-F1-model_v4.pdb	mmtf/decompressed/AF-P06704-F1-model_v4.pdb	161	1316	0	0	mmtf
pdb/AF-P06704-F1-model_v4.pdb	pic/decompressed/AF-P06704-F1-model_v4_decompressed.pdb	161	1316	0.0325336	0.0322221	pic
pdb/AF-P06704-F1-model_v4.pdb	pulchra/decompressed/AF-P06704-F1-model_v4.rebuilt.pdb	161	1316	0.184537	3.27874	pulchra
pdb/AF-P06704-F1-model_v4.pdb	new_fcz_pdb/AF-P06704-F1-model_v4.pdb	161	1316	0.0478285	0.116033	foldcomp
pdb/AF-P06738-F1-model_v4.pdb	bcif/decompressed/AF-P06738-F1-model_v4.cif	902	7293	0	0	bcif
pdb/AF-P06738-F1-model_v4.pdb	mmtf/decompressed/AF-P06738-F1-model_v4.pdb	902	7293	0	0	mmtf
pdb/AF-P06738-F1-model_v4.pdb	pic/decompressed/AF-P06738-F1-model_v4_decompressed.pdb	902	7293	0.0347766	0.0345005	pic
pdb/AF-P06738-F1-model_v4.pdb	pulchra/decompressed/AF-P06738-F1-model_v4.rebuilt.pdb	902	7293	0.204234	3.27939	pulchra
pdb/AF-P06738-F1-model_v4.pdb	new_fcz_pdb/AF-P06738-F1-model_v4.pdb	902	7293	0.0623212	0.121773	foldcomp
pdb/AF-P06773-F1-model_v4.pdb	bcif/decompressed/AF-P06773-F1-model_v4.cif	312	2492	0	0	bcif
pdb/AF-P06773-F1-model_v4.pdb	mmtf/decompressed/AF-P06773-F1-model_v4.pdb	312	2492	0	0	mmtf
pdb/AF-P06773-F1-model_v4.pdb	pic/decompressed/AF-P06773-F1-model_v4_decompressed.pdb	312	2492	0.0333208	0.0332468	pic
pdb/AF-P06773-F1-model_v4.pdb	pulchra/decompressed/AF-P06773-F1-model_v4.rebuilt.pdb	312	2492	0.202241	3.28267	pulchra
pdb/AF-P06773-F1-model_v4.pdb	new_fcz_pdb/AF-P06773-F1-model_v4.pdb	312	2492	0.0456831	0.111282	foldcomp
pdb/AF-P06774-F1-model_v4.pdb	bcif/decompressed/AF-P06774-F1-model_v4.cif	265	2098	0	0	bcif
pdb/AF-P06774-F1-model_v4.pdb	mmtf/decompressed/AF-P06774-F1-model_v4.pdb	265	2098	0	0	mmtf
pdb/AF-P06774-F1-model_v4.pdb	pic/decompressed/AF-P06774-F1-model_v4_decompressed.pdb	265	2098	0.0362524	0.0362699	pic
pdb/AF-P06774-F1-model_v4.pdb	pulchra/decompressed/AF-P06774-F1-model_v4.rebuilt.pdb	265	2098	0.306429	3.25932	pulchra
pdb/AF-P06774-F1-model_v4.pdb	new_fcz_pdb/AF-P06774-F1-model_v4.pdb	265	2098	0.0736282	0.142433	foldcomp
pdb/AF-P06775-F1-model_v4.pdb	bcif/decompressed/AF-P06775-F1-model_v4.cif	603	4653	0	0	bcif
pdb/AF-P06775-F1-model_v4.pdb	mmtf/decompressed/AF-P06775-F1-model_v4.pdb	603	4653	0	0	mmtf
pdb/AF-P06775-F1-model_v4.pdb	pic/decompressed/AF-P06775-F1-model_v4_decompressed.pdb	603	4653	0.0341362	0.0342231	pic
pdb/AF-P06775-F1-model_v4.pdb	pulchra/decompressed/AF-P06775-F1-model_v4.rebuilt.pdb	603	4653	0.209377	3.15686	pulchra
pdb/AF-P06775-F1-model_v4.pdb	new_fcz_pdb/AF-P06775-F1-model_v4.pdb	603	4653	0.0721076	0.12138	foldcomp
pdb/AF-P06776-F1-model_v4.pdb	bcif/decompressed/AF-P06776-F1-model_v4.cif	526	4300	0	0	bcif
pdb/AF-P06776-F1-model_v4.pdb	mmtf/decompressed/AF-P06776-F1-model_v4.pdb	526	4300	0	0	mmtf
pdb/AF-P06776-F1-model_v4.pdb	pic/decompressed/AF-P06776-F1-model_v4_decompressed.pdb	526	4300	0.0324919	0.032783	pic
pdb/AF-P06776-F1-model_v4.pdb	pulchra/decompressed/AF-P06776-F1-model_v4.rebuilt.pdb	526	4300	0.211543	3.25645	pulchra
pdb/AF-P06776-F1-model_v4.pdb	new_fcz_pdb/AF-P06776-F1-model_v4.pdb	526	4300	0.0573983	0.117012	foldcomp
pdb/AF-P06777-F1-model_v4.pdb	bcif/decompressed/AF-P06777-F1-model_v4.cif	1100	8895	0	0	bcif
pdb/AF-P06777-F1-model_v4.pdb	mmtf/decompressed/AF-P06777-F1-model_v4.pdb	1100	8895	0	0	mmtf
pdb/AF-P06777-F1-model_v4.pdb	pic/decompressed/AF-P06777-F1-model_v4_decompressed.pdb	1100	8895	0.0372454	0.0373776	pic
pdb/AF-P06777-F1-model_v4.pdb	pulchra/decompressed/AF-P06777-F1-model_v4.rebuilt.pdb	1100	8895	0.236173	3.30987	pulchra
pdb/AF-P06777-F1-model_v4.pdb	new_fcz_pdb/AF-P06777-F1-model_v4.pdb	1100	8895	0.0769574	0.134401	foldcomp
pdb/AF-P06778-F1-model_v4.pdb	bcif/decompressed/AF-P06778-F1-model_v4.cif	471	3684	0	0	bcif
pdb/AF-P06778-F1-model_v4.pdb	mmtf/decompressed/AF-P06778-F1-model_v4.pdb	471	3684	0	0	mmtf
pdb/AF-P06778-F1-model_v4.pdb	pic/decompressed/AF-P06778-F1-model_v4_decompressed.pdb	471	3684	0.0391894	0.0394363	pic
pdb/AF-P06778-F1-model_v4.pdb	pulchra/decompressed/AF-P06778-F1-model_v4.rebuilt.pdb	471	3684	0.391753	3.29441	pulchra
pdb/AF-P06778-F1-model_v4.pdb	new_fcz_pdb/AF-P06778-F1-model_v4.pdb	471	3684	0.136971	0.190691	foldcomp
pdb/AF-P06779-F1-model_v4.pdb	bcif/decompressed/AF-P06779-F1-model_v4.cif	565	4475	0	0	bcif
pdb/AF-P06779-F1-model_v4.pdb	mmtf/decompressed/AF-P06779-F1-model_v4.pdb	565	4475	0	0	mmtf
pdb/AF-P06779-F1-model_v4.pdb	pic/decompressed/AF-P06779-F1-model_v4_decompressed.pdb	565	4475	0.0381059	0.0379548	pic
pdb/AF-P06779-F1-model_v4.pdb	pulchra/decompressed/AF-P06779-F1-model_v4.rebuilt.pdb	565	4475	0.286661	3.29006	pulchra
pdb/AF-P06779-F1-model_v4.pdb	new_fcz_pdb/AF-P06779-F1-model_v4.pdb	565	4475	0.104101	0.163243	foldcomp
pdb/AF-P06780-F1-model_v4.pdb	bcif/decompressed/AF-P06780-F1-model_v4.cif	209	1624	0	0	bcif
pdb/AF-P06780-F1-model_v4.pdb	mmtf/decompressed/AF-P06780-F1-model_v4.pdb	209	1624	0	0	mmtf
pdb/AF-P06780-F1-model_v4.pdb	pic/decompressed/AF-P06780-F1-model_v4_decompressed.pdb	209	1624	0.0320906	0.0323451	pic
pdb/AF-P06780-F1-model_v4.pdb	pulchra/decompressed/AF-P06780-F1-model_v4.rebuilt.pdb	209	1624	0.253829	3.2264	pulchra
pdb/AF-P06780-F1-model_v4.pdb	new_fcz_pdb/AF-P06780-F1-model_v4.pdb	209	1624	0.0559588	0.129173	foldcomp
pdb/AF-P06781-F1-model_v4.pdb	bcif/decompressed/AF-P06781-F1-model_v4.cif	192	1507	0	0	bcif
pdb/AF-P06781-F1-model_v4.pdb	mmtf/decompressed/AF-P06781-F1-model_v4.pdb	192	1507	0	0	mmtf
pdb/AF-P06781-F1-model_v4.pdb	pic/decompressed/AF-P06781-F1-model_v4_decompressed.pdb	192	1507	0.0316418	0.0311021	pic
pdb/AF-P06781-F1-model_v4.pdb	pulchra/decompressed/AF-P06781-F1-model_v4.rebuilt.pdb	192	1507	0.198312	3.30173	pulchra
pdb/AF-P06781-F1-model_v4.pdb	new_fcz_pdb/AF-P06781-F1-model_v4.pdb	192	1507	0.0552015	0.113671	foldcomp
pdb/AF-P06782-F1-model_v4.pdb	bcif/decompressed/AF-P06782-F1-model_v4.cif	633	5071	0	0	bcif
pdb/AF-P06782-F1-model_v4.pdb	mmtf/decompressed/AF-P06782-F1-model_v4.pdb	633	5071	0	0	mmtf
pdb/AF-P06782-F1-model_v4.pdb	pic/decompressed/AF-P06782-F1-model_v4_decompressed.pdb	633	5071	0.0366025	0.0364303	pic
pdb/AF-P06782-F1-model_v4.pdb	pulchra/decompressed/AF-P06782-F1-model_v4.rebuilt.pdb	633	5071	0.279104	3.27385	pulchra
pdb/AF-P06782-F1-model_v4.pdb	new_fcz_pdb/AF-P06782-F1-model_v4.pdb	633	5071	0.0825184	0.146872	foldcomp
pdb/AF-P06783-F1-model_v4.pdb	bcif/decompressed/AF-P06783-F1-model_v4.cif	470	3789	0	0	bcif
pdb/AF-P06783-F1-model_v4.pdb	mmtf/decompressed/AF-P06783-F1-model_v4.pdb	470	3789	0	0	mmtf
pdb/AF-P06783-F1-model_v4.pdb	pic/decompressed/AF-P06783-F1-model_v4_decompressed.pdb	470	3789	0.0368893	0.036657	pic
pdb/AF-P06783-F1-model_v4.pdb	pulchra/decompressed/AF-P06783-F1-model_v4.rebuilt.pdb	470	3789	0.307978	3.27248	pulchra
pdb/AF-P06783-F1-model_v4.pdb	new_fcz_pdb/AF-P06783-F1-model_v4.pdb	470	3789	0.11404	0.166193	foldcomp
pdb/AF-P06784-F1-model_v4.pdb	bcif/decompressed/AF-P06784-F1-model_v4.cif	515	4057	0	0	bcif
pdb/AF-P06784-F1-model_v4.pdb	mmtf/decompressed/AF-P06784-F1-model_v4.pdb	515	4057	0	0	mmtf
pdb/AF-P06784-F1-model_v4.pdb	pic/decompressed/AF-P06784-F1-model_v4_decompressed.pdb	515	4057	0.0347567	0.0344117	pic
pdb/AF-P06784-F1-model_v4.pdb	pulchra/decompressed/AF-P06784-F1-model_v4.rebuilt.pdb	515	4057	0.323595	3.24925	pulchra
pdb/AF-P06784-F1-model_v4.pdb	new_fcz_pdb/AF-P06784-F1-model_v4.pdb	515	4057	0.0828652	0.139108	foldcomp
pdb/AF-P06785-F1-model_v4.pdb	bcif/decompressed/AF-P06785-F1-model_v4.cif	304	2467	0	0	bcif
pdb/AF-P06785-F1-model_v4.pdb	mmtf/decompressed/AF-P06785-F1-model_v4.pdb	304	2467	0	0	mmtf
pdb/AF-P06785-F1-model_v4.pdb	pic/decompressed/AF-P06785-F1-model_v4_decompressed.pdb	304	2467	0.0311943	0.0316937	pic
pdb/AF-P06785-F1-model_v4.pdb	pulchra/decompressed/AF-P06785-F1-model_v4.rebuilt.pdb	304	2467	0.23977	3.29848	pulchra
pdb/AF-P06785-F1-model_v4.pdb	new_fcz_pdb/AF-P06785-F1-model_v4.pdb	304	2467	0.0562598	0.118911	foldcomp
pdb/AF-P06786-F1-model_v4.pdb	bcif/decompressed/AF-P06786-F1-model_v4.cif	1428	11566	0	0	bcif
pdb/AF-P06786-F1-model_v4.pdb	mmtf/decompressed/AF-P06786-F1-model_v4.pdb	1428	11566	0	0	mmtf
pdb/AF-P06786-F1-model_v4.pdb	pic/decompressed/AF-P06786-F1-model_v4_decompressed.pdb	1428	11566	0.0420755	0.0422598	pic
pdb/AF-P06786-F1-model_v4.pdb	pulchra/decompressed/AF-P06786-F1-model_v4.rebuilt.pdb	1428	11566	0.273616	3.33094	pulchra
pdb/AF-P06786-F1-model_v4.pdb	new_fcz_pdb/AF-P06786-F1-model_v4.pdb	1428	11566	0.0828079	0.145835	foldcomp
pdb/AF-P06787-F1-model_v4.pdb	bcif/decompressed/AF-P06787-F1-model_v4.cif	147	1130	0	0	bcif
pdb/AF-P06787-F1-model_v4.pdb	mmtf/decompressed/AF-P06787-F1-model_v4.pdb	147	1130	0	0	mmtf
pdb/AF-P06787-F1-model_v4.pdb	pic/decompressed/AF-P06787-F1-model_v4_decompressed.pdb	147	1130	0.0315703	0.0312555	pic
pdb/AF-P06787-F1-model_v4.pdb	pulchra/decompressed/AF-P06787-F1-model_v4.rebuilt.pdb	147	1130	0.180648	3.10854	pulchra
pdb/AF-P06787-F1-model_v4.pdb	new_fcz_pdb/AF-P06787-F1-model_v4.pdb	147	1130	0.0311807	0.0987925	foldcomp
pdb/AF-P06838-F1-model_v4.pdb	bcif/decompressed/AF-P06838-F1-model_v4.cif	210	1713	0	0	bcif
pdb/AF-P06838-F1-model_v4.pdb	mmtf/decompressed/AF-P06838-F1-model_v4.pdb	210	1713	0	0	mmtf
pdb/AF-P06838-F1-model_v4.pdb	pic/decompressed/AF-P06838-F1-model_v4_decompressed.pdb	210	1713	0.0334105	0.0335916	pic
pdb/AF-P06838-F1-model_v4.pdb	pulchra/decompressed/AF-P06838-F1-model_v4.rebuilt.pdb	210	1713	0.291119	3.30456	pulchra
pdb/AF-P06838-F1-model_v4.pdb	new_fcz_pdb/AF-P06838-F1-model_v4.pdb	210	1713	0.190815	0.262283	foldcomp
pdb/AF-P06839-F1-model_v4.pdb	bcif/decompressed/AF-P06839-F1-model_v4.cif	778	6303	0	0	bcif
pdb/AF-P06839-F1-model_v4.pdb	mmtf/decompressed/AF-P06839-F1-model_v4.pdb	778	6303	0	0	mmtf
pdb/AF-P06839-F1-model_v4.pdb	pic/decompressed/AF-P06839-F1-model_v4_decompressed.pdb	778	6303	0.0346344	0.0350488	pic
pdb/AF-P06839-F1-model_v4.pdb	pulchra/decompressed/AF-P06839-F1-model_v4.rebuilt.pdb	778	6303	0.176097	3.31133	pulchra
pdb/AF-P06839-F1-model_v4.pdb	new_fcz_pdb/AF-P06839-F1-model_v4.pdb	778	6303	0.0576711	0.116065	foldcomp
pdb/AF-P06843-F1-model_v4.pdb	bcif/decompressed/AF-P06843-F1-model_v4.cif	333	2707	0	0	bcif
pdb/AF-P06843-F1-model_v4.pdb	mmtf/decompressed/AF-P06843-F1-model_v4.pdb	333	2707	0	0	mmtf
pdb/AF-P06843-F1-model_v4.pdb	pic/decompressed/AF-P06843-F1-model_v4_decompressed.pdb	333	2707	0.0392228	0.0389229	pic
pdb/AF-P06843-F1-model_v4.pdb	pulchra/decompressed/AF-P06843-F1-model_v4.rebuilt.pdb	333	2707	0.391287	3.47576	pulchra
pdb/AF-P06843-F1-model_v4.pdb	new_fcz_pdb/AF-P06843-F1-model_v4.pdb	333	2707	0.119892	0.203354	foldcomp
pdb/AF-P06844-F1-model_v4.pdb	bcif/decompressed/AF-P06844-F1-model_v4.cif	337	2723	0	0	bcif
pdb/AF-P06844-F1-model_v4.pdb	mmtf/decompressed/AF-P06844-F1-model_v4.pdb	337	2723	0	0	mmtf
pdb/AF-P06844-F1-model_v4.pdb	pic/decompressed/AF-P06844-F1-model_v4_decompressed.pdb	337	2723	0.0342519	0.034091	pic
pdb/AF-P06844-F1-model_v4.pdb	pulchra/decompressed/AF-P06844-F1-model_v4.rebuilt.pdb	337	2723	0.280255	3.35991	pulchra
pdb/AF-P06844-F1-model_v4.pdb	new_fcz_pdb/AF-P06844-F1-model_v4.pdb	337	2723	0.0634452	0.133238	foldcomp
pdb/AF-P07143-F1-model_v4.pdb	bcif/decompressed/AF-P07143-F1-model_v4.cif	309	2403	0	0	bcif
pdb/AF-P07143-F1-model_v4.pdb	mmtf/decompressed/AF-P07143-F1-model_v4.pdb	309	2403	0	0	mmtf
pdb/AF-P07143-F1-model_v4.pdb	pic/decompressed/AF-P07143-F1-model_v4_decompressed.pdb	309	2403	0.0352685	0.0352819	pic
pdb/AF-P07143-F1-model_v4.pdb	pulchra/decompressed/AF-P07143-F1-model_v4.rebuilt.pdb	309	2403	0.244642	3.22815	pulchra
pdb/AF-P07143-F1-model_v4.pdb	new_fcz_pdb/AF-P07143-F1-model_v4.pdb	309	2403	0.0566589	0.111571	foldcomp
pdb/AF-P07149-F1-model_v4.pdb	bcif/decompressed/AF-P07149-F1-model_v4.cif	2051	16129	0	0	bcif
pdb/AF-P07149-F1-model_v4.pdb	mmtf/decompressed/AF-P07149-F1-model_v4.pdb	2051	16129	0	0	mmtf
pdb/AF-P07149-F1-model_v4.pdb	pic/decompressed/AF-P07149-F1-model_v4_decompressed.pdb	2051	16129	0.0458323	0.0459342	pic
pdb/AF-P07149-F1-model_v4.pdb	pulchra/decompressed/AF-P07149-F1-model_v4.rebuilt.pdb	2051	16129	0.201453	3.20177	pulchra
pdb/AF-P07149-F1-model_v4.pdb	new_fcz_pdb/AF-P07149-F1-model_v4.pdb	2051	16129	0.0715576	0.121022	foldcomp
pdb/AF-P07170-F1-model_v4.pdb	bcif/decompressed/AF-P07170-F1-model_v4.cif	222	1701	0	0	bcif
pdb/AF-P07170-F1-model_v4.pdb	mmtf/decompressed/AF-P07170-F1-model_v4.pdb	222	1701	0	0	mmtf
pdb/AF-P07170-F1-model_v4.pdb	pic/decompressed/AF-P07170-F1-model_v4_decompressed.pdb	222	1701	0.0309164	0.0310302	pic
pdb/AF-P07170-F1-model_v4.pdb	pulchra/decompressed/AF-P07170-F1-model_v4.rebuilt.pdb	222	1701	0.241178	3.21732	pulchra
pdb/AF-P07170-F1-model_v4.pdb	new_fcz_pdb/AF-P07170-F1-model_v4.pdb	222	1701	0.0642288	0.105872	foldcomp
pdb/AF-P07172-F1-model_v4.pdb	bcif/decompressed/AF-P07172-F1-model_v4.cif	385	2991	0	0	bcif
pdb/AF-P07172-F1-model_v4.pdb	mmtf/decompressed/AF-P07172-F1-model_v4.pdb	385	2991	0	0	mmtf
pdb/AF-P07172-F1-model_v4.pdb	pic/decompressed/AF-P07172-F1-model_v4_decompressed.pdb	385	2991	0.0321407	0.0323965	pic
pdb/AF-P07172-F1-model_v4.pdb	pulchra/decompressed/AF-P07172-F1-model_v4.rebuilt.pdb	385	2991	0.217104	3.15539	pulchra
pdb/AF-P07172-F1-model_v4.pdb	new_fcz_pdb/AF-P07172-F1-model_v4.pdb	385	2991	0.0614726	0.106161	foldcomp
pdb/AF-P07213-F1-model_v4.pdb	bcif/decompressed/AF-P07213-F1-model_v4.cif	617	4938	0	0	bcif
pdb/AF-P07213-F1-model_v4.pdb	mmtf/decompressed/AF-P07213-F1-model_v4.pdb	617	4938	0	0	mmtf
pdb/AF-P07213-F1-model_v4.pdb	pic/decompressed/AF-P07213-F1-model_v4_decompressed.pdb	617	4938	0.0358781	0.0355777	pic
pdb/AF-P07213-F1-model_v4.pdb	pulchra/decompressed/AF-P07213-F1-model_v4.rebuilt.pdb	617	4938	0.194094	3.33212	pulchra
pdb/AF-P07213-F1-model_v4.pdb	new_fcz_pdb/AF-P07213-F1-model_v4.pdb	617	4938	0.0651992	0.125834	foldcomp
pdb/AF-P07236-F1-model_v4.pdb	bcif/decompressed/AF-P07236-F1-model_v4.cif	462	3817	0	0	bcif
pdb/AF-P07236-F1-model_v4.pdb	mmtf/decompressed/AF-P07236-F1-model_v4.pdb	462	3817	0	0	mmtf
pdb/AF-P07236-F1-model_v4.pdb	pic/decompressed/AF-P07236-F1-model_v4_decompressed.pdb	462	3817	0.0333248	0.0334574	pic
pdb/AF-P07236-F1-model_v4.pdb	pulchra/decompressed/AF-P07236-F1-model_v4.rebuilt.pdb	462	3817	0.233475	3.33832	pulchra
pdb/AF-P07236-F1-model_v4.pdb	new_fcz_pdb/AF-P07236-F1-model_v4.pdb	462	3817	0.0590048	0.127147	foldcomp
pdb/AF-P07244-F1-model_v4.pdb	bcif/decompressed/AF-P07244-F1-model_v4.cif	802	6057	0	0	bcif
pdb/AF-P07244-F1-model_v4.pdb	mmtf/decompressed/AF-P07244-F1-model_v4.pdb	802	6057	0	0	mmtf
pdb/AF-P07244-F1-model_v4.pdb	pic/decompressed/AF-P07244-F1-model_v4_decompressed.pdb	802	6057	0.0362962	0.0367372	pic
pdb/AF-P07244-F1-model_v4.pdb	pulchra/decompressed/AF-P07244-F1-model_v4.rebuilt.pdb	802	6057	0.242455	3.12735	pulchra
pdb/AF-P07244-F1-model_v4.pdb	new_fcz_pdb/AF-P07244-F1-model_v4.pdb	802	6057	0.0665994	0.112591	foldcomp
pdb/AF-P07245-F1-model_v4.pdb	bcif/decompressed/AF-P07245-F1-model_v4.cif	946	7190	0	0	bcif
pdb/AF-P07245-F1-model_v4.pdb	mmtf/decompressed/AF-P07245-F1-model_v4.pdb	946	7190	0	0	mmtf
pdb/AF-P07245-F1-model_v4.pdb	pic/decompressed/AF-P07245-F1-model_v4_decompressed.pdb	946	7190	0.0366695	0.0368556	pic
pdb/AF-P07245-F1-model_v4.pdb	pulchra/decompressed/AF-P07245-F1-model_v4.rebuilt.pdb	946	7190	0.217792	3.1707	pulchra
pdb/AF-P07245-F1-model_v4.pdb	new_fcz_pdb/AF-P07245-F1-model_v4.pdb	946	7190	0.0660175	0.11571	foldcomp
pdb/AF-P07246-F1-model_v4.pdb	bcif/decompressed/AF-P07246-F1-model_v4.cif	375	2842	0	0	bcif
pdb/AF-P07246-F1-model_v4.pdb	mmtf/decompressed/AF-P07246-F1-model_v4.pdb	375	2842	0	0	mmtf
pdb/AF-P07246-F1-model_v4.pdb	pic/decompressed/AF-P07246-F1-model_v4_decompressed.pdb	375	2842	0.0326576	0.0327233	pic
pdb/AF-P07246-F1-model_v4.pdb	pulchra/decompressed/AF-P07246-F1-model_v4.rebuilt.pdb	375	2842	0.262952	3.17409	pulchra
pdb/AF-P07246-F1-model_v4.pdb	new_fcz_pdb/AF-P07246-F1-model_v4.pdb	375	2842	0.0617249	0.118588	foldcomp
pdb/AF-P07248-F1-model_v4.pdb	bcif/decompressed/AF-P07248-F1-model_v4.cif	1323	10617	0	0	bcif
pdb/AF-P07248-F1-model_v4.pdb	mmtf/decompressed/AF-P07248-F1-model_v4.pdb	1323	10617	0	0	mmtf
pdb/AF-P07248-F1-model_v4.pdb	pic/decompressed/AF-P07248-F1-model_v4_decompressed.pdb	1323	10617	0.0398323	0.0398562	pic
pdb/AF-P07248-F1-model_v4.pdb	pulchra/decompressed/AF-P07248-F1-model_v4.rebuilt.pdb	1323	10617	0.416811	3.34202	pulchra
pdb/AF-P07248-F1-model_v4.pdb	new_fcz_pdb/AF-P07248-F1-model_v4.pdb	1323	10617	0.129287	0.200074	foldcomp
pdb/AF-P07249-F1-model_v4.pdb	bcif/decompressed/AF-P07249-F1-model_v4.cif	177	1367	0	0	bcif
pdb/AF-P07249-F1-model_v4.pdb	mmtf/decompressed/AF-P07249-F1-model_v4.pdb	177	1367	0	0	mmtf
pdb/AF-P07249-F1-model_v4.pdb	pic/decompressed/AF-P07249-F1-model_v4_decompressed.pdb	177	1367	0.0353114	0.0352704	pic
pdb/AF-P07249-F1-model_v4.pdb	pulchra/decompressed/AF-P07249-F1-model_v4.rebuilt.pdb	177	1367	0.368634	3.16481	pulchra
pdb/AF-P07249-F1-model_v4.pdb	new_fcz_pdb/AF-P07249-F1-model_v4.pdb	177	1367	0.0997696	0.170805	foldcomp
pdb/AF-P07250-F1-model_v4.pdb	bcif/decompressed/AF-P07250-F1-model_v4.cif	355	2836	0	0	bcif
pdb/AF-P07250-F1-model_v4.pdb	mmtf/decompressed/AF-P07250-F1-model_v4.pdb	355	2836	0	0	mmtf
pdb/AF-P07250-F1-model_v4.pdb	pic/decompressed/AF-P07250-F1-model_v4_decompressed.pdb	355	2836	0.0327393	0.0325462	pic
pdb/AF-P07250-F1-model_v4.pdb	pulchra/decompressed/AF-P07250-F1-model_v4.rebuilt.pdb	355	2836	0.249259	3.26108	pulchra
pdb/AF-P07250-F1-model_v4.pdb	new_fcz_pdb/AF-P07250-F1-model_v4.pdb	355	2836	0.0604417	0.119155	foldcomp
pdb/AF-P07251-F1-model_v4.pdb	bcif/decompressed/AF-P07251-F1-model_v4.cif	545	4132	0	0	bcif
pdb/AF-P07251-F1-model_v4.pdb	mmtf/decompressed/AF-P07251-F1-model_v4.pdb	545	4132	0	0	mmtf
pdb/AF-P07251-F1-model_v4.pdb	pic/decompressed/AF-P07251-F1-model_v4_decompressed.pdb	545	4132	0.0348954	0.0350493	pic
pdb/AF-P07251-F1-model_v4.pdb	pulchra/decompressed/AF-P07251-F1-model_v4.rebuilt.pdb	545	4132	0.26145	3.19202	pulchra
pdb/AF-P07251-F1-model_v4.pdb	new_fcz_pdb/AF-P07251-F1-model_v4.pdb	545	4132	0.0880281	0.136883	foldcomp
pdb/AF-P07252-F1-model_v4.pdb	bcif/decompressed/AF-P07252-F1-model_v4.cif	654	5362	0	0	bcif
pdb/AF-P07252-F1-model_v4.pdb	mmtf/decompressed/AF-P07252-F1-model_v4.pdb	654	5362	0	0	mmtf
pdb/AF-P07252-F1-model_v4.pdb	pic/decompressed/AF-P07252-F1-model_v4_decompressed.pdb	654	5362	0.0353628	0.0354587	pic
pdb/AF-P07252-F1-model_v4.pdb	pulchra/decompressed/AF-P07252-F1-model_v4.rebuilt.pdb	654	5362	0.170829	3.34427	pulchra
pdb/AF-P07252-F1-model_v4.pdb	new_fcz_pdb/AF-P07252-F1-model_v4.pdb	654	5362	0.0653193	0.128431	foldcomp
pdb/AF-P07253-F1-model_v4.pdb	bcif/decompressed/AF-P07253-F1-model_v4.cif	162	1313	0	0	bcif
pdb/AF-P07253-F1-model_v4.pdb	mmtf/decompressed/AF-P07253-F1-model_v4.pdb	162	1313	0	0	mmtf
pdb/AF-P07253-F1-model_v4.pdb	pic/decompressed/AF-P07253-F1-model_v4_decompressed.pdb	162	1313	0.0319765	0.0323371	pic
pdb/AF-P07253-F1-model_v4.pdb	pulchra/decompressed/AF-P07253-F1-model_v4.rebuilt.pdb	162	1313	0.23626	3.36506	pulchra
pdb/AF-P07253-F1-model_v4.pdb	new_fcz_pdb/AF-P07253-F1-model_v4.pdb	162	1313	0.048266	0.113359	foldcomp
pdb/AF-P07255-F1-model_v4.pdb	bcif/decompressed/AF-P07255-F1-model_v4.cif	59	490	0	0	bcif
pdb/AF-P07255-F1-model_v4.pdb	mmtf/decompressed/AF-P07255-F1-model_v4.pdb	59	490	0	0	mmtf
pdb/AF-P07255-F1-model_v4.pdb	pic/decompressed/AF-P07255-F1-model_v4_decompressed.pdb	59	490	0.0327315	0.032181	pic
pdb/AF-P07255-F1-model_v4.pdb	pulchra/decompressed/AF-P07255-F1-model_v4.rebuilt.pdb	59	490	0.169469	3.43829	pulchra
pdb/AF-P07255-F1-model_v4.pdb	new_fcz_pdb/AF-P07255-F1-model_v4.pdb	59	490	0.0351905	0.0936964	foldcomp
pdb/AF-P07256-F1-model_v4.pdb	bcif/decompressed/AF-P07256-F1-model_v4.cif	457	3542	0	0	bcif
pdb/AF-P07256-F1-model_v4.pdb	mmtf/decompressed/AF-P07256-F1-model_v4.pdb	457	3542	0	0	mmtf
pdb/AF-P07256-F1-model_v4.pdb	pic/decompressed/AF-P07256-F1-model_v4_decompressed.pdb	457	3542	0.0328291	0.0330069	pic
pdb/AF-P07256-F1-model_v4.pdb	pulchra/decompressed/AF-P07256-F1-model_v4.rebuilt.pdb	457	3542	0.225229	3.17144	pulchra
pdb/AF-P07256-F1-model_v4.pdb	new_fcz_pdb/AF-P07256-F1-model_v4.pdb	457	3542	0.0508923	0.120887	foldcomp
pdb/AF-P07257-F1-model_v4.pdb	bcif/decompressed/AF-P07257-F1-model_v4.cif	368	2859	0	0	bcif
pdb/AF-P07257-F1-model_v4.pdb	mmtf/decompressed/AF-P07257-F1-model_v4.pdb	368	2859	0	0	mmtf
pdb/AF-P07257-F1-model_v4.pdb	pic/decompressed/AF-P07257-F1-model_v4_decompressed.pdb	368	2859	0.0322746	0.0323996	pic
pdb/AF-P07257-F1-model_v4.pdb	pulchra/decompressed/AF-P07257-F1-model_v4.rebuilt.pdb	368	2859	0.207756	3.22849	pulchra
pdb/AF-P07257-F1-model_v4.pdb	new_fcz_pdb/AF-P07257-F1-model_v4.pdb	368	2859	0.0497663	0.107818	foldcomp
pdb/AF-P07258-F1-model_v4.pdb	bcif/decompressed/AF-P07258-F1-model_v4.cif	411	3198	NA	NA	bcif
pdb/AF-P07258-F1-model_v4.pdb	mmtf/decompressed/AF-P07258-F1-model_v4.pdb	411	3198	0	0	mmtf
pdb/AF-P07258-F1-model_v4.pdb	pic/decompressed/AF-P07258-F1-model_v4_decompressed.pdb	411	3198	0.0331721	0.0332	pic
pdb/AF-P07258-F1-model_v4.pdb	pulchra/decompressed/AF-P07258-F1-model_v4.rebuilt.pdb	411	3198	0.263644	3.2091	pulchra
pdb/AF-P07258-F1-model_v4.pdb	new_fcz_pdb/AF-P07258-F1-model_v4.pdb	411	3198	0.072491	0.124656	foldcomp
pdb/AF-P07259-F1-model_v4.pdb	bcif/decompressed/AF-P07259-F1-model_v4.cif	2214	17245	0	0	bcif
pdb/AF-P07259-F1-model_v4.pdb	mmtf/decompressed/AF-P07259-F1-model_v4.pdb	2214	17245	0	0	mmtf
pdb/AF-P07259-F1-model_v4.pdb	pic/decompressed/AF-P07259-F1-model_v4_decompressed.pdb	2214	17245	0.0409917	0.0408725	pic
pdb/AF-P07259-F1-model_v4.pdb	pulchra/decompressed/AF-P07259-F1-model_v4.rebuilt.pdb	2214	17245	0.215002	3.18955	pulchra
pdb/AF-P07259-F1-model_v4.pdb	new_fcz_pdb/AF-P07259-F1-model_v4.pdb	2214	17245	0.0672627	0.120235	foldcomp
pdb/AF-P07260-F1-model_v4.pdb	bcif/decompressed/AF-P07260-F1-model_v4.cif	213	1718	0	0	bcif
pdb/AF-P07260-F1-model_v4.pdb	mmtf/decompressed/AF-P07260-F1-model_v4.pdb	213	1718	0	0	mmtf
pdb/AF-P07260-F1-model_v4.pdb	pic/decompressed/AF-P07260-F1-model_v4_decompressed.pdb	213	1718	0.0314321	0.0318448	pic
pdb/AF-P07260-F1-model_v4.pdb	pulchra/decompressed/AF-P07260-F1-model_v4.rebuilt.pdb	213	1718	0.273912	3.28694	pulchra
pdb/AF-P07260-F1-model_v4.pdb	new_fcz_pdb/AF-P07260-F1-model_v4.pdb	213	1718	0.0494673	0.112542	foldcomp
pdb/AF-P07261-F1-model_v4.pdb	bcif/decompressed/AF-P07261-F1-model_v4.cif	785	6178	0	0	bcif
pdb/AF-P07261-F1-model_v4.pdb	mmtf/decompressed/AF-P07261-F1-model_v4.pdb	785	6178	0	0	mmtf
pdb/AF-P07261-F1-model_v4.pdb	pic/decompressed/AF-P07261-F1-model_v4_decompressed.pdb	785	6178	0.0406343	0.0404854	pic
pdb/AF-P07261-F1-model_v4.pdb	pulchra/decompressed/AF-P07261-F1-model_v4.rebuilt.pdb	785	6178	0.477197	3.34394	pulchra
pdb/AF-P07261-F1-model_v4.pdb	new_fcz_pdb/AF-P07261-F1-model_v4.pdb	785	6178	0.170934	0.217535	foldcomp
pdb/AF-P07262-F1-model_v4.pdb	bcif/decompressed/AF-P07262-F1-model_v4.cif	454	3490	0	0	bcif
pdb/AF-P07262-F1-model_v4.pdb	mmtf/decompressed/AF-P07262-F1-model_v4.pdb	454	3490	0	0	mmtf
pdb/AF-P07262-F1-model_v4.pdb	pic/decompressed/AF-P07262-F1-model_v4_decompressed.pdb	454	3490	0.0322648	0.0323191	pic
pdb/AF-P07262-F1-model_v4.pdb	pulchra/decompressed/AF-P07262-F1-model_v4.rebuilt.pdb	454	3490	0.192403	3.17922	pulchra
pdb/AF-P07262-F1-model_v4.pdb	new_fcz_pdb/AF-P07262-F1-model_v4.pdb	454	3490	0.0592192	0.118178	foldcomp
pdb/AF-P07263-F1-model_v4.pdb	bcif/decompressed/AF-P07263-F1-model_v4.cif	546	4213	0	0	bcif
pdb/AF-P07263-F1-model_v4.pdb	mmtf/decompressed/AF-P07263-F1-model_v4.pdb	546	4213	0	0	mmtf
pdb/AF-P07263-F1-model_v4.pdb	pic/decompressed/AF-P07263-F1-model_v4_decompressed.pdb	546	4213	0.0357926	0.0359379	pic
pdb/AF-P07263-F1-model_v4.pdb	pulchra/decompressed/AF-P07263-F1-model_v4.rebuilt.pdb	546	4213	0.262191	3.25151	pulchra
pdb/AF-P07263-F1-model_v4.pdb	new_fcz_pdb/AF-P07263-F1-model_v4.pdb	546	4213	0.0558682	0.122584	foldcomp
pdb/AF-P07264-F1-model_v4.pdb	bcif/decompressed/AF-P07264-F1-model_v4.cif	779	6035	0	0	bcif
pdb/AF-P07264-F1-model_v4.pdb	mmtf/decompressed/AF-P07264-F1-model_v4.pdb	779	6035	0	0	mmtf
pdb/AF-P07264-F1-model_v4.pdb	pic/decompressed/AF-P07264-F1-model_v4_decompressed.pdb	779	6035	0.0335733	0.0336747	pic
pdb/AF-P07264-F1-model_v4.pdb	pulchra/decompressed/AF-P07264-F1-model_v4.rebuilt.pdb	779	6035	0.223907	3.19532	pulchra
pdb/AF-P07264-F1-model_v4.pdb	new_fcz_pdb/AF-P07264-F1-model_v4.pdb	779	6035	0.0629902	0.117043	foldcomp
pdb/AF-P07266-F1-model_v4.pdb	bcif/decompressed/AF-P07266-F1-model_v4.cif	363	2898	0	0	bcif
pdb/AF-P07266-F1-model_v4.pdb	mmtf/decompressed/AF-P07266-F1-model_v4.pdb	363	2898	0	0	mmtf
pdb/AF-P07266-F1-model_v4.pdb	pic/decompressed/AF-P07266-F1-model_v4_decompressed.pdb	363	2898	0.0321996	0.0319595	pic
pdb/AF-P07266-F1-model_v4.pdb	pulchra/decompressed/AF-P07266-F1-model_v4.rebuilt.pdb	363	2898	0.187937	3.23961	pulchra
pdb/AF-P07266-F1-model_v4.pdb	new_fcz_pdb/AF-P07266-F1-model_v4.pdb	363	2898	0.0555786	0.122184	foldcomp
pdb/AF-P07267-F1-model_v4.pdb	bcif/decompressed/AF-P07267-F1-model_v4.cif	405	3147	0	0	bcif
pdb/AF-P07267-F1-model_v4.pdb	mmtf/decompressed/AF-P07267-F1-model_v4.pdb	405	3147	0	0	mmtf
pdb/AF-P07267-F1-model_v4.pdb	pic/decompressed/AF-P07267-F1-model_v4_decompressed.pdb	405	3147	0.0330831	0.0333572	pic
pdb/AF-P07267-F1-model_v4.pdb	pulchra/decompressed/AF-P07267-F1-model_v4.rebuilt.pdb	405	3147	0.283043	3.15219	pulchra
pdb/AF-P07267-F1-model_v4.pdb	new_fcz_pdb/AF-P07267-F1-model_v4.pdb	405	3147	0.0771957	0.126982	foldcomp
pdb/AF-P07269-F1-model_v4.pdb	bcif/decompressed/AF-P07269-F1-model_v4.cif	559	4461	0	0	bcif
pdb/AF-P07269-F1-model_v4.pdb	mmtf/decompressed/AF-P07269-F1-model_v4.pdb	559	4461	0	0	mmtf
pdb/AF-P07269-F1-model_v4.pdb	pic/decompressed/AF-P07269-F1-model_v4_decompressed.pdb	559	4461	0.0399012	0.0397369	pic
pdb/AF-P07269-F1-model_v4.pdb	pulchra/decompressed/AF-P07269-F1-model_v4.rebuilt.pdb	559	4461	0.397814	3.28596	pulchra
pdb/AF-P07269-F1-model_v4.pdb	new_fcz_pdb/AF-P07269-F1-model_v4.pdb	559	4461	0.147076	0.202604	foldcomp
pdb/AF-P07270-F1-model_v4.pdb	bcif/decompressed/AF-P07270-F1-model_v4.cif	312	2396	0	0	bcif
pdb/AF-P07270-F1-model_v4.pdb	mmtf/decompressed/AF-P07270-F1-model_v4.pdb	312	2396	0	0	mmtf
pdb/AF-P07270-F1-model_v4.pdb	pic/decompressed/AF-P07270-F1-model_v4_decompressed.pdb	312	2396	0.0390918	0.0393282	pic
pdb/AF-P07270-F1-model_v4.pdb	pulchra/decompressed/AF-P07270-F1-model_v4.rebuilt.pdb	312	2396	0.382235	3.21321	pulchra
pdb/AF-P07270-F1-model_v4.pdb	new_fcz_pdb/AF-P07270-F1-model_v4.pdb	312	2396	0.0926008	0.166869	foldcomp
pdb/AF-P07271-F1-model_v4.pdb	bcif/decompressed/AF-P07271-F1-model_v4.cif	859	6863	0	0	bcif
pdb/AF-P07271-F1-model_v4.pdb	mmtf/decompressed/AF-P07271-F1-model_v4.pdb	859	6863	0	0	mmtf
pdb/AF-P07271-F1-model_v4.pdb	pic/decompressed/AF-P07271-F1-model_v4_decompressed.pdb	859	6863	0.0378754	0.038111	pic
pdb/AF-P07271-F1-model_v4.pdb	pulchra/decompressed/AF-P07271-F1-model_v4.rebuilt.pdb	859	6863	0.395066	3.37745	pulchra
pdb/AF-P07271-F1-model_v4.pdb	new_fcz_pdb/AF-P07271-F1-model_v4.pdb	859	6863	0.154991	0.220616	foldcomp
pdb/AF-P07272-F1-model_v4.pdb	bcif/decompressed/AF-P07272-F1-model_v4.cif	904	7228	0	0	bcif
pdb/AF-P07272-F1-model_v4.pdb	mmtf/decompressed/AF-P07272-F1-model_v4.pdb	904	7228	0	0	mmtf
pdb/AF-P07272-F1-model_v4.pdb	pic/decompressed/AF-P07272-F1-model_v4_decompressed.pdb	904	7228	0.0377488	0.0377991	pic
pdb/AF-P07272-F1-model_v4.pdb	pulchra/decompressed/AF-P07272-F1-model_v4.rebuilt.pdb	904	7228	0.262193	3.26701	pulchra
pdb/AF-P07272-F1-model_v4.pdb	new_fcz_pdb/AF-P07272-F1-model_v4.pdb	904	7228	0.0749838	0.13922	foldcomp
pdb/AF-P07273-F1-model_v4.pdb	bcif/decompressed/AF-P07273-F1-model_v4.cif	309	2445	0	0	bcif
pdb/AF-P07273-F1-model_v4.pdb	mmtf/decompressed/AF-P07273-F1-model_v4.pdb	309	2445	0	0	mmtf
pdb/AF-P07273-F1-model_v4.pdb	pic/decompressed/AF-P07273-F1-model_v4_decompressed.pdb	309	2445	0.0359399	0.0364279	pic
pdb/AF-P07273-F1-model_v4.pdb	pulchra/decompressed/AF-P07273-F1-model_v4.rebuilt.pdb	309	2445	0.240627	3.27129	pulchra
pdb/AF-P07273-F1-model_v4.pdb	new_fcz_pdb/AF-P07273-F1-model_v4.pdb	309	2445	0.0710457	0.132873	foldcomp
pdb/AF-P07274-F1-model_v4.pdb	bcif/decompressed/AF-P07274-F1-model_v4.cif	126	964	0	0	bcif
pdb/AF-P07274-F1-model_v4.pdb	mmtf/decompressed/AF-P07274-F1-model_v4.pdb	126	964	0	0	mmtf
pdb/AF-P07274-F1-model_v4.pdb	pic/decompressed/AF-P07274-F1-model_v4_decompressed.pdb	126	964	0.0304544	0.0303953	pic
pdb/AF-P07274-F1-model_v4.pdb	pulchra/decompressed/AF-P07274-F1-model_v4.rebuilt.pdb	126	964	0.261582	3.17474	pulchra
pdb/AF-P07274-F1-model_v4.pdb	new_fcz_pdb/AF-P07274-F1-model_v4.pdb	126	964	0.0372571	0.109602	foldcomp
pdb/AF-P07275-F1-model_v4.pdb	bcif/decompressed/AF-P07275-F1-model_v4.cif	575	4550	0	0	bcif
pdb/AF-P07275-F1-model_v4.pdb	mmtf/decompressed/AF-P07275-F1-model_v4.pdb	575	4550	0	0	mmtf
pdb/AF-P07275-F1-model_v4.pdb	pic/decompressed/AF-P07275-F1-model_v4_decompressed.pdb	575	4550	0.0335714	0.033657	pic
pdb/AF-P07275-F1-model_v4.pdb	pulchra/decompressed/AF-P07275-F1-model_v4.rebuilt.pdb	575	4550	0.228301	3.23129	pulchra
pdb/AF-P07275-F1-model_v4.pdb	new_fcz_pdb/AF-P07275-F1-model_v4.pdb	575	4550	0.0663128	0.120559	foldcomp
pdb/AF-P07276-F1-model_v4.pdb	bcif/decompressed/AF-P07276-F1-model_v4.cif	1031	8286	0	0	bcif
pdb/AF-P07276-F1-model_v4.pdb	mmtf/decompressed/AF-P07276-F1-model_v4.pdb	1031	8286	0	0	mmtf
pdb/AF-P07276-F1-model_v4.pdb	pic/decompressed/AF-P07276-F1-model_v4_decompressed.pdb	1031	8286	0.041	0.0411956	pic
pdb/AF-P07276-F1-model_v4.pdb	pulchra/decompressed/AF-P07276-F1-model_v4.rebuilt.pdb	1031	8286	0.271171	3.32684	pulchra
pdb/AF-P07276-F1-model_v4.pdb	new_fcz_pdb/AF-P07276-F1-model_v4.pdb	1031	8286	0.0753677	0.147519	foldcomp
pdb/AF-P07277-F1-model_v4.pdb	bcif/decompressed/AF-P07277-F1-model_v4.cif	443	3406	0	0	bcif
pdb/AF-P07277-F1-model_v4.pdb	mmtf/decompressed/AF-P07277-F1-model_v4.pdb	443	3406	0	0	mmtf
pdb/AF-P07277-F1-model_v4.pdb	pic/decompressed/AF-P07277-F1-model_v4_decompressed.pdb	443	3406	0.031991	0.0321829	pic
pdb/AF-P07277-F1-model_v4.pdb	pulchra/decompressed/AF-P07277-F1-model_v4.rebuilt.pdb	443	3406	0.201027	3.12099	pulchra
pdb/AF-P07277-F1-model_v4.pdb	new_fcz_pdb/AF-P07277-F1-model_v4.pdb	443	3406	0.0571451	0.108638	foldcomp
pdb/AF-P07278-F1-model_v4.pdb	bcif/decompressed/AF-P07278-F1-model_v4.cif	416	3331	0	0	bcif
pdb/AF-P07278-F1-model_v4.pdb	mmtf/decompressed/AF-P07278-F1-model_v4.pdb	416	3331	0	0	mmtf
pdb/AF-P07278-F1-model_v4.pdb	pic/decompressed/AF-P07278-F1-model_v4_decompressed.pdb	416	3331	0.0360342	0.0358317	pic
pdb/AF-P07278-F1-model_v4.pdb	pulchra/decompressed/AF-P07278-F1-model_v4.rebuilt.pdb	416	3331	0.229762	3.28904	pulchra
pdb/AF-P07278-F1-model_v4.pdb	new_fcz_pdb/AF-P07278-F1-model_v4.pdb	416	3331	0.0574133	0.12558	foldcomp
pdb/AF-P07280-F1-model_v4.pdb	bcif/decompressed/AF-P07280-F1-model_v4.cif	144	1121	0	0	bcif
pdb/AF-P07280-F1-model_v4.pdb	mmtf/decompressed/AF-P07280-F1-model_v4.pdb	144	1121	0	0	mmtf
pdb/AF-P07280-F1-model_v4.pdb	pic/decompressed/AF-P07280-F1-model_v4_decompressed.pdb	144	1121	0.0306444	0.0305192	pic
pdb/AF-P07280-F1-model_v4.pdb	pulchra/decompressed/AF-P07280-F1-model_v4.rebuilt.pdb	144	1121	0.207169	3.29146	pulchra
pdb/AF-P07280-F1-model_v4.pdb	new_fcz_pdb/AF-P07280-F1-model_v4.pdb	144	1121	0.0567451	0.127802	foldcomp
pdb/AF-P07281-F1-model_v4.pdb	bcif/decompressed/AF-P07281-F1-model_v4.cif	144	1119	0	0	bcif
pdb/AF-P07281-F1-model_v4.pdb	mmtf/decompressed/AF-P07281-F1-model_v4.pdb	144	1119	0	0	mmtf
pdb/AF-P07281-F1-model_v4.pdb	pic/decompressed/AF-P07281-F1-model_v4_decompressed.pdb	144	1119	0.0296997	0.0304464	pic
pdb/AF-P07281-F1-model_v4.pdb	pulchra/decompressed/AF-P07281-F1-model_v4.rebuilt.pdb	144	1119	0.197052	3.26368	pulchra
pdb/AF-P07281-F1-model_v4.pdb	new_fcz_pdb/AF-P07281-F1-model_v4.pdb	144	1119	0.0516008	0.11468	foldcomp
pdb/AF-P07283-F1-model_v4.pdb	bcif/decompressed/AF-P07283-F1-model_v4.cif	254	2053	0	0	bcif
pdb/AF-P07283-F1-model_v4.pdb	mmtf/decompressed/AF-P07283-F1-model_v4.pdb	254	2053	0	0	mmtf
pdb/AF-P07283-F1-model_v4.pdb	pic/decompressed/AF-P07283-F1-model_v4_decompressed.pdb	254	2053	0.0314014	0.0314303	pic
pdb/AF-P07283-F1-model_v4.pdb	pulchra/decompressed/AF-P07283-F1-model_v4.rebuilt.pdb	254	2053	0.230838	3.26837	pulchra
pdb/AF-P07283-F1-model_v4.pdb	new_fcz_pdb/AF-P07283-F1-model_v4.pdb	254	2053	0.0516505	0.111451	foldcomp
pdb/AF-P07284-F1-model_v4.pdb	bcif/decompressed/AF-P07284-F1-model_v4.cif	462	3758	0	0	bcif
pdb/AF-P07284-F1-model_v4.pdb	mmtf/decompressed/AF-P07284-F1-model_v4.pdb	462	3758	0	0	mmtf
pdb/AF-P07284-F1-model_v4.pdb	pic/decompressed/AF-P07284-F1-model_v4_decompressed.pdb	462	3758	0.0333498	0.0336086	pic
pdb/AF-P07284-F1-model_v4.pdb	pulchra/decompressed/AF-P07284-F1-model_v4.rebuilt.pdb	462	3758	0.206553	3.32757	pulchra
pdb/AF-P07284-F1-model_v4.pdb	new_fcz_pdb/AF-P07284-F1-model_v4.pdb	462	3758	0.0466474	0.113242	foldcomp
pdb/AF-P07285-F1-model_v4.pdb	bcif/decompressed/AF-P07285-F1-model_v4.cif	380	2915	0	0	bcif
pdb/AF-P07285-F1-model_v4.pdb	mmtf/decompressed/AF-P07285-F1-model_v4.pdb	380	2915	0	0	mmtf
pdb/AF-P07285-F1-model_v4.pdb	pic/decompressed/AF-P07285-F1-model_v4_decompressed.pdb	380	2915	0.031262	0.0314256	pic
pdb/AF-P07285-F1-model_v4.pdb	pulchra/decompressed/AF-P07285-F1-model_v4.rebuilt.pdb	380	2915	0.222072	3.16997	pulchra
pdb/AF-P07285-F1-model_v4.pdb	new_fcz_pdb/AF-P07285-F1-model_v4.pdb	380	2915	0.0608113	0.113857	foldcomp
pdb/AF-P07286-F1-model_v4.pdb	bcif/decompressed/AF-P07286-F1-model_v4.cif	448	3553	0	0	bcif
pdb/AF-P07286-F1-model_v4.pdb	mmtf/decompressed/AF-P07286-F1-model_v4.pdb	448	3553	0	0	mmtf
pdb/AF-P07286-F1-model_v4.pdb	pic/decompressed/AF-P07286-F1-model_v4_decompressed.pdb	448	3553	0.0335086	0.033257	pic
pdb/AF-P07286-F1-model_v4.pdb	pulchra/decompressed/AF-P07286-F1-model_v4.rebuilt.pdb	448	3553	0.184931	3.2077	pulchra
pdb/AF-P07286-F1-model_v4.pdb	new_fcz_pdb/AF-P07286-F1-model_v4.pdb	448	3553	0.0551776	0.109594	foldcomp
pdb/AF-P07342-F1-model_v4.pdb	bcif/decompressed/AF-P07342-F1-model_v4.cif	687	5272	0	0	bcif
pdb/AF-P07342-F1-model_v4.pdb	mmtf/decompressed/AF-P07342-F1-model_v4.pdb	687	5272	0	0	mmtf
pdb/AF-P07342-F1-model_v4.pdb	pic/decompressed/AF-P07342-F1-model_v4_decompressed.pdb	687	5272	0.0336062	0.0342053	pic
pdb/AF-P07342-F1-model_v4.pdb	pulchra/decompressed/AF-P07342-F1-model_v4.rebuilt.pdb	687	5272	0.246834	3.15392	pulchra
pdb/AF-P07342-F1-model_v4.pdb	new_fcz_pdb/AF-P07342-F1-model_v4.pdb	687	5272	0.085412	0.132436	foldcomp
pdb/AF-P07347-F1-model_v4.pdb	bcif/decompressed/AF-P07347-F1-model_v4.cif	238	1935	0	0	bcif
pdb/AF-P07347-F1-model_v4.pdb	mmtf/decompressed/AF-P07347-F1-model_v4.pdb	238	1935	0	0	mmtf
pdb/AF-P07347-F1-model_v4.pdb	pic/decompressed/AF-P07347-F1-model_v4_decompressed.pdb	238	1935	0.0328257	0.0325114	pic
pdb/AF-P07347-F1-model_v4.pdb	pulchra/decompressed/AF-P07347-F1-model_v4.rebuilt.pdb	238	1935	0.242779	3.276	pulchra
pdb/AF-P07347-F1-model_v4.pdb	new_fcz_pdb/AF-P07347-F1-model_v4.pdb	238	1935	0.0611357	0.128364	foldcomp
pdb/AF-P07390-F1-model_v4.pdb	bcif/decompressed/AF-P07390-F1-model_v4.cif	489	4053	0	0	bcif
pdb/AF-P07390-F1-model_v4.pdb	mmtf/decompressed/AF-P07390-F1-model_v4.pdb	489	4053	0	0	mmtf
pdb/AF-P07390-F1-model_v4.pdb	pic/decompressed/AF-P07390-F1-model_v4_decompressed.pdb	489	4053	0.035615	0.0353997	pic
pdb/AF-P07390-F1-model_v4.pdb	pulchra/decompressed/AF-P07390-F1-model_v4.rebuilt.pdb	489	4053	0.236502	3.36485	pulchra
pdb/AF-P07390-F1-model_v4.pdb	new_fcz_pdb/AF-P07390-F1-model_v4.pdb	489	4053	0.0689863	0.134973	foldcomp
pdb/AF-P07560-F1-model_v4.pdb	bcif/decompressed/AF-P07560-F1-model_v4.cif	215	1650	0	0	bcif
pdb/AF-P07560-F1-model_v4.pdb	mmtf/decompressed/AF-P07560-F1-model_v4.pdb	215	1650	0	0	mmtf
pdb/AF-P07560-F1-model_v4.pdb	pic/decompressed/AF-P07560-F1-model_v4_decompressed.pdb	215	1650	0.0320052	0.0323692	pic
pdb/AF-P07560-F1-model_v4.pdb	pulchra/decompressed/AF-P07560-F1-model_v4.rebuilt.pdb	215	1650	0.305978	3.13952	pulchra
pdb/AF-P07560-F1-model_v4.pdb	new_fcz_pdb/AF-P07560-F1-model_v4.pdb	215	1650	0.0631526	0.117955	foldcomp
pdb/AF-P07702-F1-model_v4.pdb	bcif/decompressed/AF-P07702-F1-model_v4.cif	1392	10958	0	0	bcif
pdb/AF-P07702-F1-model_v4.pdb	mmtf/decompressed/AF-P07702-F1-model_v4.pdb	1392	10958	0	0	mmtf
pdb/AF-P07702-F1-model_v4.pdb	pic/decompressed/AF-P07702-F1-model_v4_decompressed.pdb	1392	10958	0.03604	0.036404	pic
pdb/AF-P07702-F1-model_v4.pdb	pulchra/decompressed/AF-P07702-F1-model_v4.rebuilt.pdb	1392	10958	0.214633	3.1989	pulchra
pdb/AF-P07702-F1-model_v4.pdb	new_fcz_pdb/AF-P07702-F1-model_v4.pdb	1392	10958	0.0720096	0.120491	foldcomp
pdb/AF-P07703-F1-model_v4.pdb	bcif/decompressed/AF-P07703-F1-model_v4.cif	335	2656	0	0	bcif
pdb/AF-P07703-F1-model_v4.pdb	mmtf/decompressed/AF-P07703-F1-model_v4.pdb	335	2656	0	0	mmtf
pdb/AF-P07703-F1-model_v4.pdb	pic/decompressed/AF-P07703-F1-model_v4_decompressed.pdb	335	2656	0.0332433	0.0335686	pic
pdb/AF-P07703-F1-model_v4.pdb	pulchra/decompressed/AF-P07703-F1-model_v4.rebuilt.pdb	335	2656	0.215221	3.19014	pulchra
pdb/AF-P07703-F1-model_v4.pdb	new_fcz_pdb/AF-P07703-F1-model_v4.pdb	335	2656	0.0605776	0.107914	foldcomp
pdb/AF-P07806-F1-model_v4.pdb	bcif/decompressed/AF-P07806-F1-model_v4.cif	1104	8872	0	0	bcif
pdb/AF-P07806-F1-model_v4.pdb	mmtf/decompressed/AF-P07806-F1-model_v4.pdb	1104	8872	0	0	mmtf
pdb/AF-P07806-F1-model_v4.pdb	pic/decompressed/AF-P07806-F1-model_v4_decompressed.pdb	1104	8872	0.0371016	0.0371307	pic
pdb/AF-P07806-F1-model_v4.pdb	pulchra/decompressed/AF-P07806-F1-model_v4.rebuilt.pdb	1104	8872	0.231123	3.29319	pulchra
pdb/AF-P07806-F1-model_v4.pdb	new_fcz_pdb/AF-P07806-F1-model_v4.pdb	1104	8872	0.0728281	0.132015	foldcomp
pdb/AF-P07807-F1-model_v4.pdb	bcif/decompressed/AF-P07807-F1-model_v4.cif	211	1707	0	0	bcif
pdb/AF-P07807-F1-model_v4.pdb	mmtf/decompressed/AF-P07807-F1-model_v4.pdb	211	1707	0	0	mmtf
pdb/AF-P07807-F1-model_v4.pdb	pic/decompressed/AF-P07807-F1-model_v4_decompressed.pdb	211	1707	0.0309692	0.0312113	pic
pdb/AF-P07807-F1-model_v4.pdb	pulchra/decompressed/AF-P07807-F1-model_v4.rebuilt.pdb	211	1707	0.268888	3.27864	pulchra
pdb/AF-P07807-F1-model_v4.pdb	new_fcz_pdb/AF-P07807-F1-model_v4.pdb	211	1707	0.0677685	0.11984	foldcomp
pdb/AF-P07834-F1-model_v4.pdb	bcif/decompressed/AF-P07834-F1-model_v4.cif	779	6065	0	0	bcif
pdb/AF-P07834-F1-model_v4.pdb	mmtf/decompressed/AF-P07834-F1-model_v4.pdb	779	6065	0	0	mmtf
pdb/AF-P07834-F1-model_v4.pdb	pic/decompressed/AF-P07834-F1-model_v4_decompressed.pdb	779	6065	0.0388403	0.0385564	pic
pdb/AF-P07834-F1-model_v4.pdb	pulchra/decompressed/AF-P07834-F1-model_v4.rebuilt.pdb	779	6065	0.342467	3.18723	pulchra
pdb/AF-P07834-F1-model_v4.pdb	new_fcz_pdb/AF-P07834-F1-model_v4.pdb	779	6065	0.104938	0.153138	foldcomp
pdb/AF-P07866-F1-model_v4.pdb	bcif/decompressed/AF-P07866-F1-model_v4.cif	1435	11470	0	0	bcif
pdb/AF-P07866-F1-model_v4.pdb	mmtf/decompressed/AF-P07866-F1-model_v4.pdb	1435	11470	0	0	mmtf
pdb/AF-P07866-F1-model_v4.pdb	pic/decompressed/AF-P07866-F1-model_v4_decompressed.pdb	1435	11470	0.0431414	0.0432253	pic
pdb/AF-P07866-F1-model_v4.pdb	pulchra/decompressed/AF-P07866-F1-model_v4.rebuilt.pdb	1435	11470	0.498127	3.34841	pulchra
pdb/AF-P07866-F1-model_v4.pdb	new_fcz_pdb/AF-P07866-F1-model_v4.pdb	1435	11470	0.17269	0.233896	foldcomp
pdb/AF-P07884-F1-model_v4.pdb	bcif/decompressed/AF-P07884-F1-model_v4.cif	428	3535	0	0	bcif
pdb/AF-P07884-F1-model_v4.pdb	mmtf/decompressed/AF-P07884-F1-model_v4.pdb	428	3535	0	0	mmtf
pdb/AF-P07884-F1-model_v4.pdb	pic/decompressed/AF-P07884-F1-model_v4_decompressed.pdb	428	3535	0.0334927	0.0335518	pic
pdb/AF-P07884-F1-model_v4.pdb	pulchra/decompressed/AF-P07884-F1-model_v4.rebuilt.pdb	428	3535	0.205875	3.36926	pulchra
pdb/AF-P07884-F1-model_v4.pdb	new_fcz_pdb/AF-P07884-F1-model_v4.pdb	428	3535	0.0578984	0.123649	foldcomp
pdb/AF-P07991-F1-model_v4.pdb	bcif/decompressed/AF-P07991-F1-model_v4.cif	424	3248	0	0	bcif
pdb/AF-P07991-F1-model_v4.pdb	mmtf/decompressed/AF-P07991-F1-model_v4.pdb	424	3248	0	0	mmtf
pdb/AF-P07991-F1-model_v4.pdb	pic/decompressed/AF-P07991-F1-model_v4_decompressed.pdb	424	3248	0.0327029	0.0323798	pic
pdb/AF-P07991-F1-model_v4.pdb	pulchra/decompressed/AF-P07991-F1-model_v4.rebuilt.pdb	424	3248	0.219376	3.15405	pulchra
pdb/AF-P07991-F1-model_v4.pdb	new_fcz_pdb/AF-P07991-F1-model_v4.pdb	424	3248	0.0738857	0.118205	foldcomp
pdb/AF-P08004-F1-model_v4.pdb	bcif/decompressed/AF-P08004-F1-model_v4.cif	1131	9156	0	0	bcif
pdb/AF-P08004-F1-model_v4.pdb	mmtf/decompressed/AF-P08004-F1-model_v4.pdb	1131	9156	0	0	mmtf
pdb/AF-P08004-F1-model_v4.pdb	pic/decompressed/AF-P08004-F1-model_v4_decompressed.pdb	1131	9156	0.0397014	0.0398432	pic
pdb/AF-P08004-F1-model_v4.pdb	pulchra/decompressed/AF-P08004-F1-model_v4.rebuilt.pdb	1131	9156	0.308517	3.29202	pulchra
pdb/AF-P08004-F1-model_v4.pdb	new_fcz_pdb/AF-P08004-F1-model_v4.pdb	1131	9156	0.0885404	0.147113	foldcomp
pdb/AF-P08018-F1-model_v4.pdb	bcif/decompressed/AF-P08018-F1-model_v4.cif	668	5108	0	0	bcif
pdb/AF-P08018-F1-model_v4.pdb	mmtf/decompressed/AF-P08018-F1-model_v4.pdb	668	5108	0	0	mmtf
pdb/AF-P08018-F1-model_v4.pdb	pic/decompressed/AF-P08018-F1-model_v4_decompressed.pdb	668	5108	0.0382506	0.0382994	pic
pdb/AF-P08018-F1-model_v4.pdb	pulchra/decompressed/AF-P08018-F1-model_v4.rebuilt.pdb	668	5108	0.395522	3.22507	pulchra
pdb/AF-P08018-F1-model_v4.pdb	new_fcz_pdb/AF-P08018-F1-model_v4.pdb	668	5108	0.13926	0.199558	foldcomp
pdb/AF-P08019-F1-model_v4.pdb	bcif/decompressed/AF-P08019-F1-model_v4.cif	549	4349	0	0	bcif
pdb/AF-P08019-F1-model_v4.pdb	mmtf/decompressed/AF-P08019-F1-model_v4.pdb	549	4349	0	0	mmtf
pdb/AF-P08019-F1-model_v4.pdb	pic/decompressed/AF-P08019-F1-model_v4_decompressed.pdb	549	4349	0.0332485	0.0328874	pic
pdb/AF-P08019-F1-model_v4.pdb	pulchra/decompressed/AF-P08019-F1-model_v4.rebuilt.pdb	549	4349	0.233293	3.19782	pulchra
pdb/AF-P08019-F1-model_v4.pdb	new_fcz_pdb/AF-P08019-F1-model_v4.pdb	549	4349	0.0574105	0.112911	foldcomp
pdb/AF-P08067-F1-model_v4.pdb	bcif/decompressed/AF-P08067-F1-model_v4.cif	215	1637	0	0	bcif
pdb/AF-P08067-F1-model_v4.pdb	mmtf/decompressed/AF-P08067-F1-model_v4.pdb	215	1637	0	0	mmtf
pdb/AF-P08067-F1-model_v4.pdb	pic/decompressed/AF-P08067-F1-model_v4_decompressed.pdb	215	1637	0.0379201	0.038322	pic
pdb/AF-P08067-F1-model_v4.pdb	pulchra/decompressed/AF-P08067-F1-model_v4.rebuilt.pdb	215	1637	0.272222	3.1213	pulchra
pdb/AF-P08067-F1-model_v4.pdb	new_fcz_pdb/AF-P08067-F1-model_v4.pdb	215	1637	0.0636311	0.128351	foldcomp
pdb/AF-P08153-F1-model_v4.pdb	bcif/decompressed/AF-P08153-F1-model_v4.cif	709	5600	0	0	bcif
pdb/AF-P08153-F1-model_v4.pdb	mmtf/decompressed/AF-P08153-F1-model_v4.pdb	709	5600	0	0	mmtf
pdb/AF-P08153-F1-model_v4.pdb	pic/decompressed/AF-P08153-F1-model_v4_decompressed.pdb	709	5600	0.0430232	0.0431	pic
pdb/AF-P08153-F1-model_v4.pdb	pulchra/decompressed/AF-P08153-F1-model_v4.rebuilt.pdb	709	5600	0.461612	3.36482	pulchra
pdb/AF-P08153-F1-model_v4.pdb	new_fcz_pdb/AF-P08153-F1-model_v4.pdb	709	5600	0.160499	0.227664	foldcomp
pdb/AF-P08417-F1-model_v4.pdb	bcif/decompressed/AF-P08417-F1-model_v4.cif	488	3734	0	0	bcif
pdb/AF-P08417-F1-model_v4.pdb	mmtf/decompressed/AF-P08417-F1-model_v4.pdb	488	3734	0	0	mmtf
pdb/AF-P08417-F1-model_v4.pdb	pic/decompressed/AF-P08417-F1-model_v4_decompressed.pdb	488	3734	0.0348956	0.0347629	pic
pdb/AF-P08417-F1-model_v4.pdb	pulchra/decompressed/AF-P08417-F1-model_v4.rebuilt.pdb	488	3734	0.227167	3.18737	pulchra
pdb/AF-P08417-F1-model_v4.pdb	new_fcz_pdb/AF-P08417-F1-model_v4.pdb	488	3734	0.057696	0.107571	foldcomp
pdb/AF-P08425-F1-model_v4.pdb	bcif/decompressed/AF-P08425-F1-model_v4.cif	469	3860	0	0	bcif
pdb/AF-P08425-F1-model_v4.pdb	mmtf/decompressed/AF-P08425-F1-model_v4.pdb	469	3860	0	0	mmtf
pdb/AF-P08425-F1-model_v4.pdb	pic/decompressed/AF-P08425-F1-model_v4_decompressed.pdb	469	3860	0.0333155	0.0333547	pic
pdb/AF-P08425-F1-model_v4.pdb	pulchra/decompressed/AF-P08425-F1-model_v4.rebuilt.pdb	469	3860	0.234527	3.32324	pulchra
pdb/AF-P08425-F1-model_v4.pdb	new_fcz_pdb/AF-P08425-F1-model_v4.pdb	469	3860	0.0579382	0.132004	foldcomp
pdb/AF-P08431-F1-model_v4.pdb	bcif/decompressed/AF-P08431-F1-model_v4.cif	366	2993	0	0	bcif
pdb/AF-P08431-F1-model_v4.pdb	mmtf/decompressed/AF-P08431-F1-model_v4.pdb	366	2993	0	0	mmtf
pdb/AF-P08431-F1-model_v4.pdb	pic/decompressed/AF-P08431-F1-model_v4_decompressed.pdb	366	2993	0.0323678	0.0322743	pic
pdb/AF-P08431-F1-model_v4.pdb	pulchra/decompressed/AF-P08431-F1-model_v4.rebuilt.pdb	366	2993	0.18134	3.30255	pulchra
pdb/AF-P08431-F1-model_v4.pdb	new_fcz_pdb/AF-P08431-F1-model_v4.pdb	366	2993	0.0687538	0.124037	foldcomp
pdb/AF-P08432-F1-model_v4.pdb	bcif/decompressed/AF-P08432-F1-model_v4.cif	466	3682	0	0	bcif
pdb/AF-P08432-F1-model_v4.pdb	mmtf/decompressed/AF-P08432-F1-model_v4.pdb	466	3682	0	0	mmtf
pdb/AF-P08432-F1-model_v4.pdb	pic/decompressed/AF-P08432-F1-model_v4_decompressed.pdb	466	3682	0.0335101	0.0332766	pic
pdb/AF-P08432-F1-model_v4.pdb	pulchra/decompressed/AF-P08432-F1-model_v4.rebuilt.pdb	466	3682	0.247088	3.17383	pulchra
pdb/AF-P08432-F1-model_v4.pdb	new_fcz_pdb/AF-P08432-F1-model_v4.pdb	466	3682	0.0595342	0.113653	foldcomp
pdb/AF-P08456-F1-model_v4.pdb	bcif/decompressed/AF-P08456-F1-model_v4.cif	276	2167	0	0	bcif
pdb/AF-P08456-F1-model_v4.pdb	mmtf/decompressed/AF-P08456-F1-model_v4.pdb	276	2167	0	0	mmtf
pdb/AF-P08456-F1-model_v4.pdb	pic/decompressed/AF-P08456-F1-model_v4_decompressed.pdb	276	2167	0.0330884	0.0335564	pic
pdb/AF-P08456-F1-model_v4.pdb	pulchra/decompressed/AF-P08456-F1-model_v4.rebuilt.pdb	276	2167	0.281705	3.17704	pulchra
pdb/AF-P08456-F1-model_v4.pdb	new_fcz_pdb/AF-P08456-F1-model_v4.pdb	276	2167	0.0797818	0.152659	foldcomp
pdb/AF-P08458-F1-model_v4.pdb	bcif/decompressed/AF-P08458-F1-model_v4.cif	490	3915	0	0	bcif
pdb/AF-P08458-F1-model_v4.pdb	mmtf/decompressed/AF-P08458-F1-model_v4.pdb	490	3915	0	0	mmtf
pdb/AF-P08458-F1-model_v4.pdb	pic/decompressed/AF-P08458-F1-model_v4_decompressed.pdb	490	3915	0.033968	0.0344585	pic
pdb/AF-P08458-F1-model_v4.pdb	pulchra/decompressed/AF-P08458-F1-model_v4.rebuilt.pdb	490	3915	0.362714	3.30398	pulchra
pdb/AF-P08458-F1-model_v4.pdb	new_fcz_pdb/AF-P08458-F1-model_v4.pdb	490	3915	0.291418	0.341622	foldcomp
pdb/AF-P08459-F1-model_v4.pdb	bcif/decompressed/AF-P08459-F1-model_v4.cif	502	3934	0	0	bcif
pdb/AF-P08459-F1-model_v4.pdb	mmtf/decompressed/AF-P08459-F1-model_v4.pdb	502	3934	0	0	mmtf
pdb/AF-P08459-F1-model_v4.pdb	pic/decompressed/AF-P08459-F1-model_v4_decompressed.pdb	502	3934	0.0365078	0.0365942	pic
pdb/AF-P08459-F1-model_v4.pdb	pulchra/decompressed/AF-P08459-F1-model_v4.rebuilt.pdb	502	3934	0.273594	3.2138	pulchra
pdb/AF-P08459-F1-model_v4.pdb	new_fcz_pdb/AF-P08459-F1-model_v4.pdb	502	3934	0.0541012	0.126288	foldcomp
pdb/AF-P08465-F1-model_v4.pdb	bcif/decompressed/AF-P08465-F1-model_v4.cif	486	3776	0	0	bcif
pdb/AF-P08465-F1-model_v4.pdb	mmtf/decompressed/AF-P08465-F1-model_v4.pdb	486	3776	0	0	mmtf
pdb/AF-P08465-F1-model_v4.pdb	pic/decompressed/AF-P08465-F1-model_v4_decompressed.pdb	486	3776	0.0325337	0.0325985	pic
pdb/AF-P08465-F1-model_v4.pdb	pulchra/decompressed/AF-P08465-F1-model_v4.rebuilt.pdb	486	3776	0.241542	3.18403	pulchra
pdb/AF-P08465-F1-model_v4.pdb	new_fcz_pdb/AF-P08465-F1-model_v4.pdb	486	3776	0.0565297	0.114787	foldcomp
pdb/AF-P08466-F1-model_v4.pdb	bcif/decompressed/AF-P08466-F1-model_v4.cif	329	2628	0	0	bcif
pdb/AF-P08466-F1-model_v4.pdb	mmtf/decompressed/AF-P08466-F1-model_v4.pdb	329	2628	0	0	mmtf
pdb/AF-P08466-F1-model_v4.pdb	pic/decompressed/AF-P08466-F1-model_v4_decompressed.pdb	329	2628	0.0337705	0.0337622	pic
pdb/AF-P08466-F1-model_v4.pdb	pulchra/decompressed/AF-P08466-F1-model_v4.rebuilt.pdb	329	2628	0.303635	3.28102	pulchra
pdb/AF-P08466-F1-model_v4.pdb	new_fcz_pdb/AF-P08466-F1-model_v4.pdb	329	2628	0.0744957	0.12884	foldcomp
pdb/AF-P08468-F1-model_v4.pdb	bcif/decompressed/AF-P08468-F1-model_v4.cif	800	6659	0	0	bcif
pdb/AF-P08468-F1-model_v4.pdb	mmtf/decompressed/AF-P08468-F1-model_v4.pdb	800	6659	0	0	mmtf
pdb/AF-P08468-F1-model_v4.pdb	pic/decompressed/AF-P08468-F1-model_v4_decompressed.pdb	800	6659	0.0353664	0.0353732	pic
pdb/AF-P08468-F1-model_v4.pdb	pulchra/decompressed/AF-P08468-F1-model_v4.rebuilt.pdb	800	6659	0.172159	3.32845	pulchra
pdb/AF-P08468-F1-model_v4.pdb	new_fcz_pdb/AF-P08468-F1-model_v4.pdb	800	6659	0.0566755	0.124483	foldcomp
pdb/AF-P08518-F1-model_v4.pdb	bcif/decompressed/AF-P08518-F1-model_v4.cif	1224	9747	0	0	bcif
pdb/AF-P08518-F1-model_v4.pdb	mmtf/decompressed/AF-P08518-F1-model_v4.pdb	1224	9747	0	0	mmtf
pdb/AF-P08518-F1-model_v4.pdb	pic/decompressed/AF-P08518-F1-model_v4_decompressed.pdb	1224	9747	0.0375827	0.0376631	pic
pdb/AF-P08518-F1-model_v4.pdb	pulchra/decompressed/AF-P08518-F1-model_v4.rebuilt.pdb	1224	9747	0.217233	3.28622	pulchra
pdb/AF-P08518-F1-model_v4.pdb	new_fcz_pdb/AF-P08518-F1-model_v4.pdb	1224	9747	0.069063	0.13593	foldcomp
pdb/AF-P08521-F1-model_v4.pdb	bcif/decompressed/AF-P08521-F1-model_v4.cif	25	209	0	0	bcif
pdb/AF-P08521-F1-model_v4.pdb	mmtf/decompressed/AF-P08521-F1-model_v4.pdb	25	209	0	0	mmtf
pdb/AF-P08521-F1-model_v4.pdb	pic/decompressed/AF-P08521-F1-model_v4_decompressed.pdb	25	209	0.0316082	0.0307559	pic
pdb/AF-P08521-F1-model_v4.pdb	pulchra/decompressed/AF-P08521-F1-model_v4.rebuilt.pdb	25	209	0.296313	3.38006	pulchra
pdb/AF-P08521-F1-model_v4.pdb	new_fcz_pdb/AF-P08521-F1-model_v4.pdb	25	209	0.0200003	0.0943205	foldcomp
pdb/AF-P08524-F1-model_v4.pdb	bcif/decompressed/AF-P08524-F1-model_v4.cif	352	2852	0	0	bcif
pdb/AF-P08524-F1-model_v4.pdb	mmtf/decompressed/AF-P08524-F1-model_v4.pdb	352	2852	0	0	mmtf
pdb/AF-P08524-F1-model_v4.pdb	pic/decompressed/AF-P08524-F1-model_v4_decompressed.pdb	352	2852	0.0314034	0.0316859	pic
pdb/AF-P08524-F1-model_v4.pdb	pulchra/decompressed/AF-P08524-F1-model_v4.rebuilt.pdb	352	2852	0.166263	3.31635	pulchra
pdb/AF-P08524-F1-model_v4.pdb	new_fcz_pdb/AF-P08524-F1-model_v4.pdb	352	2852	0.0518905	0.120245	foldcomp
pdb/AF-P08525-F1-model_v4.pdb	bcif/decompressed/AF-P08525-F1-model_v4.cif	94	781	0	0	bcif
pdb/AF-P08525-F1-model_v4.pdb	mmtf/decompressed/AF-P08525-F1-model_v4.pdb	94	781	0	0	mmtf
pdb/AF-P08525-F1-model_v4.pdb	pic/decompressed/AF-P08525-F1-model_v4_decompressed.pdb	94	781	0.033341	0.0334697	pic
pdb/AF-P08525-F1-model_v4.pdb	pulchra/decompressed/AF-P08525-F1-model_v4.rebuilt.pdb	94	781	0.25589	3.43562	pulchra
pdb/AF-P08525-F1-model_v4.pdb	new_fcz_pdb/AF-P08525-F1-model_v4.pdb	94	781	0.0812733	0.125926	foldcomp
pdb/AF-P08536-F1-model_v4.pdb	bcif/decompressed/AF-P08536-F1-model_v4.cif	511	4083	0	0	bcif
pdb/AF-P08536-F1-model_v4.pdb	mmtf/decompressed/AF-P08536-F1-model_v4.pdb	511	4083	0	0	mmtf
pdb/AF-P08536-F1-model_v4.pdb	pic/decompressed/AF-P08536-F1-model_v4_decompressed.pdb	511	4083	0.0332016	0.0335766	pic
pdb/AF-P08536-F1-model_v4.pdb	pulchra/decompressed/AF-P08536-F1-model_v4.rebuilt.pdb	511	4083	0.218205	3.28113	pulchra
pdb/AF-P08536-F1-model_v4.pdb	new_fcz_pdb/AF-P08536-F1-model_v4.pdb	511	4083	0.0670566	0.116993	foldcomp
pdb/AF-P08539-F1-model_v4.pdb	bcif/decompressed/AF-P08539-F1-model_v4.cif	472	3801	0	0	bcif
pdb/AF-P08539-F1-model_v4.pdb	mmtf/decompressed/AF-P08539-F1-model_v4.pdb	472	3801	0	0	mmtf
pdb/AF-P08539-F1-model_v4.pdb	pic/decompressed/AF-P08539-F1-model_v4_decompressed.pdb	472	3801	0.0337094	0.0338521	pic
pdb/AF-P08539-F1-model_v4.pdb	pulchra/decompressed/AF-P08539-F1-model_v4.rebuilt.pdb	472	3801	0.251294	3.30632	pulchra
pdb/AF-P08539-F1-model_v4.pdb	new_fcz_pdb/AF-P08539-F1-model_v4.pdb	472	3801	0.0623646	0.11973	foldcomp
pdb/AF-P08566-F1-model_v4.pdb	bcif/decompressed/AF-P08566-F1-model_v4.cif	1588	12294	0	0	bcif
pdb/AF-P08566-F1-model_v4.pdb	mmtf/decompressed/AF-P08566-F1-model_v4.pdb	1588	12294	0	0	mmtf
pdb/AF-P08566-F1-model_v4.pdb	pic/decompressed/AF-P08566-F1-model_v4_decompressed.pdb	1588	12294	0.0387796	0.0389195	pic
pdb/AF-P08566-F1-model_v4.pdb	pulchra/decompressed/AF-P08566-F1-model_v4.rebuilt.pdb	1588	12294	0.205921	3.17604	pulchra
pdb/AF-P08566-F1-model_v4.pdb	new_fcz_pdb/AF-P08566-F1-model_v4.pdb	1588	12294	0.0678243	0.120066	foldcomp
pdb/AF-P08593-F1-model_v4.pdb	bcif/decompressed/AF-P08593-F1-model_v4.cif	268	2179	0	0	bcif
pdb/AF-P08593-F1-model_v4.pdb	mmtf/decompressed/AF-P08593-F1-model_v4.pdb	268	2179	0	0	mmtf
pdb/AF-P08593-F1-model_v4.pdb	pic/decompressed/AF-P08593-F1-model_v4_decompressed.pdb	268	2179	0.0315103	0.0320428	pic
pdb/AF-P08593-F1-model_v4.pdb	pulchra/decompressed/AF-P08593-F1-model_v4.rebuilt.pdb	268	2179	0.326746	3.33876	pulchra
pdb/AF-P08593-F1-model_v4.pdb	new_fcz_pdb/AF-P08593-F1-model_v4.pdb	268	2179	0.0678135	0.139147	foldcomp
pdb/AF-P08638-F1-model_v4.pdb	bcif/decompressed/AF-P08638-F1-model_v4.cif	886	7032	0	0	bcif
pdb/AF-P08638-F1-model_v4.pdb	mmtf/decompressed/AF-P08638-F1-model_v4.pdb	886	7032	0	0	mmtf
pdb/AF-P08638-F1-model_v4.pdb	pic/decompressed/AF-P08638-F1-model_v4_decompressed.pdb	886	7032	0.0387255	0.038771	pic
pdb/AF-P08638-F1-model_v4.pdb	pulchra/decompressed/AF-P08638-F1-model_v4.rebuilt.pdb	886	7032	0.24244	3.24224	pulchra
pdb/AF-P08638-F1-model_v4.pdb	new_fcz_pdb/AF-P08638-F1-model_v4.pdb	886	7032	0.0643588	0.13112	foldcomp
pdb/AF-P08640-F1-model_v4.pdb	bcif/decompressed/AF-P08640-F1-model_v4.cif	1367	9514	0	0	bcif
pdb/AF-P08640-F1-model_v4.pdb	mmtf/decompressed/AF-P08640-F1-model_v4.pdb	1367	9514	0	0	mmtf
pdb/AF-P08640-F1-model_v4.pdb	pic/decompressed/AF-P08640-F1-model_v4_decompressed.pdb	1367	9514	0.0457099	0.0457851	pic
pdb/AF-P08640-F1-model_v4.pdb	pulchra/decompressed/AF-P08640-F1-model_v4.rebuilt.pdb	1367	9514	0.620111	2.85104	pulchra
pdb/AF-P08640-F1-model_v4.pdb	new_fcz_pdb/AF-P08640-F1-model_v4.pdb	1367	9514	0.274553	0.29522	foldcomp
pdb/AF-P08678-F1-model_v4.pdb	bcif/decompressed/AF-P08678-F1-model_v4.cif	2026	16002	0	0	bcif
pdb/AF-P08678-F1-model_v4.pdb	mmtf/decompressed/AF-P08678-F1-model_v4.pdb	2026	16002	0	0	mmtf
pdb/AF-P08678-F1-model_v4.pdb	pic/decompressed/AF-P08678-F1-model_v4_decompressed.pdb	2026	16002	0.042737	0.0426411	pic
pdb/AF-P08678-F1-model_v4.pdb	pulchra/decompressed/AF-P08678-F1-model_v4.rebuilt.pdb	2026	16002	0.448956	3.31423	pulchra
pdb/AF-P08678-F1-model_v4.pdb	new_fcz_pdb/AF-P08678-F1-model_v4.pdb	2026	16002	0.171291	0.229946	foldcomp
pdb/AF-P08679-F1-model_v4.pdb	bcif/decompressed/AF-P08679-F1-model_v4.cif	460	3632	0	0	bcif
pdb/AF-P08679-F1-model_v4.pdb	mmtf/decompressed/AF-P08679-F1-model_v4.pdb	460	3632	0	0	mmtf
pdb/AF-P08679-F1-model_v4.pdb	pic/decompressed/AF-P08679-F1-model_v4_decompressed.pdb	460	3632	0.033313	0.0333993	pic
pdb/AF-P08679-F1-model_v4.pdb	pulchra/decompressed/AF-P08679-F1-model_v4.rebuilt.pdb	460	3632	0.188495	3.23305	pulchra
pdb/AF-P08679-F1-model_v4.pdb	new_fcz_pdb/AF-P08679-F1-model_v4.pdb	460	3632	0.0706985	0.116754	foldcomp
pdb/AF-P08964-F1-model_v4.pdb	bcif/decompressed/AF-P08964-F1-model_v4.cif	1928	15722	0	0	bcif
pdb/AF-P08964-F1-model_v4.pdb	mmtf/decompressed/AF-P08964-F1-model_v4.pdb	1928	15722	0	0	mmtf
pdb/AF-P08964-F1-model_v4.pdb	pic/decompressed/AF-P08964-F1-model_v4_decompressed.pdb	1928	15722	0.0475829	0.0477226	pic
pdb/AF-P08964-F1-model_v4.pdb	pulchra/decompressed/AF-P08964-F1-model_v4.rebuilt.pdb	1928	15722	0.2186	3.35709	pulchra
pdb/AF-P08964-F1-model_v4.pdb	new_fcz_pdb/AF-P08964-F1-model_v4.pdb	1928	15722	0.0758096	0.147781	foldcomp
pdb/AF-P09007-F1-model_v4.pdb	bcif/decompressed/AF-P09007-F1-model_v4.cif	221	1786	0	0	bcif
pdb/AF-P09007-F1-model_v4.pdb	mmtf/decompressed/AF-P09007-F1-model_v4.pdb	221	1786	0	0	mmtf
pdb/AF-P09007-F1-model_v4.pdb	pic/decompressed/AF-P09007-F1-model_v4_decompressed.pdb	221	1786	0.0352213	0.0354573	pic
pdb/AF-P09007-F1-model_v4.pdb	pulchra/decompressed/AF-P09007-F1-model_v4.rebuilt.pdb	221	1786	0.34995	3.42569	pulchra
pdb/AF-P09007-F1-model_v4.pdb	new_fcz_pdb/AF-P09007-F1-model_v4.pdb	221	1786	0.0779946	0.167079	foldcomp
pdb/AF-P09032-F1-model_v4.pdb	bcif/decompressed/AF-P09032-F1-model_v4.cif	578	4621	0	0	bcif
pdb/AF-P09032-F1-model_v4.pdb	mmtf/decompressed/AF-P09032-F1-model_v4.pdb	578	4621	0	0	mmtf
pdb/AF-P09032-F1-model_v4.pdb	pic/decompressed/AF-P09032-F1-model_v4_decompressed.pdb	578	4621	0.0345756	0.0346075	pic
pdb/AF-P09032-F1-model_v4.pdb	pulchra/decompressed/AF-P09032-F1-model_v4.rebuilt.pdb	578	4621	0.259652	3.25611	pulchra
pdb/AF-P09032-F1-model_v4.pdb	new_fcz_pdb/AF-P09032-F1-model_v4.pdb	578	4621	0.062377	0.127809	foldcomp
pdb/AF-P09064-F1-model_v4.pdb	bcif/decompressed/AF-P09064-F1-model_v4.cif	285	2215	0	0	bcif
pdb/AF-P09064-F1-model_v4.pdb	mmtf/decompressed/AF-P09064-F1-model_v4.pdb	285	2215	0	0	mmtf
pdb/AF-P09064-F1-model_v4.pdb	pic/decompressed/AF-P09064-F1-model_v4_decompressed.pdb	285	2215	0.0363177	0.0365481	pic
pdb/AF-P09064-F1-model_v4.pdb	pulchra/decompressed/AF-P09064-F1-model_v4.rebuilt.pdb	285	2215	0.367975	3.32148	pulchra
pdb/AF-P09064-F1-model_v4.pdb	new_fcz_pdb/AF-P09064-F1-model_v4.pdb	285	2215	0.106682	0.17848	foldcomp
pdb/AF-P09119-F1-model_v4.pdb	bcif/decompressed/AF-P09119-F1-model_v4.cif	513	4080	0	0	bcif
pdb/AF-P09119-F1-model_v4.pdb	mmtf/decompressed/AF-P09119-F1-model_v4.pdb	513	4080	0	0	mmtf
pdb/AF-P09119-F1-model_v4.pdb	pic/decompressed/AF-P09119-F1-model_v4_decompressed.pdb	513	4080	0.0374537	0.0378568	pic
pdb/AF-P09119-F1-model_v4.pdb	pulchra/decompressed/AF-P09119-F1-model_v4.rebuilt.pdb	513	4080	0.259581	3.27864	pulchra
pdb/AF-P09119-F1-model_v4.pdb	new_fcz_pdb/AF-P09119-F1-model_v4.pdb	513	4080	0.0928486	0.147896	foldcomp
pdb/AF-P09201-F1-model_v4.pdb	bcif/decompressed/AF-P09201-F1-model_v4.cif	348	2694	0	0	bcif
pdb/AF-P09201-F1-model_v4.pdb	mmtf/decompressed/AF-P09201-F1-model_v4.pdb	348	2694	0	0	mmtf
pdb/AF-P09201-F1-model_v4.pdb	pic/decompressed/AF-P09201-F1-model_v4_decompressed.pdb	348	2694	0.0324548	0.0322437	pic
pdb/AF-P09201-F1-model_v4.pdb	pulchra/decompressed/AF-P09201-F1-model_v4.rebuilt.pdb	348	2694	0.212606	3.14638	pulchra
pdb/AF-P09201-F1-model_v4.pdb	new_fcz_pdb/AF-P09201-F1-model_v4.pdb	348	2694	0.0577597	0.114776	foldcomp
pdb/AF-P09232-F1-model_v4.pdb	bcif/decompressed/AF-P09232-F1-model_v4.cif	635	4908	0	0	bcif
pdb/AF-P09232-F1-model_v4.pdb	mmtf/decompressed/AF-P09232-F1-model_v4.pdb	635	4908	0	0	mmtf
pdb/AF-P09232-F1-model_v4.pdb	pic/decompressed/AF-P09232-F1-model_v4_decompressed.pdb	635	4908	0.0383403	0.0387388	pic
pdb/AF-P09232-F1-model_v4.pdb	pulchra/decompressed/AF-P09232-F1-model_v4.rebuilt.pdb	635	4908	0.368902	3.25727	pulchra
pdb/AF-P09232-F1-model_v4.pdb	new_fcz_pdb/AF-P09232-F1-model_v4.pdb	635	4908	0.115854	0.192031	foldcomp
pdb/AF-P09368-F1-model_v4.pdb	bcif/decompressed/AF-P09368-F1-model_v4.cif	476	3753	0	0	bcif
pdb/AF-P09368-F1-model_v4.pdb	mmtf/decompressed/AF-P09368-F1-model_v4.pdb	476	3753	0	0	mmtf
pdb/AF-P09368-F1-model_v4.pdb	pic/decompressed/AF-P09368-F1-model_v4_decompressed.pdb	476	3753	0.0336051	0.0335892	pic
pdb/AF-P09368-F1-model_v4.pdb	pulchra/decompressed/AF-P09368-F1-model_v4.rebuilt.pdb	476	3753	0.244083	3.21518	pulchra
pdb/AF-P09368-F1-model_v4.pdb	new_fcz_pdb/AF-P09368-F1-model_v4.pdb	476	3753	0.0653579	0.123596	foldcomp
pdb/AF-P09435-F1-model_v4.pdb	bcif/decompressed/AF-P09435-F1-model_v4.cif	649	4962	0	0	bcif
pdb/AF-P09435-F1-model_v4.pdb	mmtf/decompressed/AF-P09435-F1-model_v4.pdb	649	4962	0	0	mmtf
pdb/AF-P09435-F1-model_v4.pdb	pic/decompressed/AF-P09435-F1-model_v4_decompressed.pdb	649	4962	0.0349067	0.0344376	pic
pdb/AF-P09435-F1-model_v4.pdb	pulchra/decompressed/AF-P09435-F1-model_v4.rebuilt.pdb	649	4962	0.224207	3.16691	pulchra
pdb/AF-P09435-F1-model_v4.pdb	new_fcz_pdb/AF-P09435-F1-model_v4.pdb	649	4962	0.0738427	0.120624	foldcomp
pdb/AF-P09436-F1-model_v4.pdb	bcif/decompressed/AF-P09436-F1-model_v4.cif	1072	8687	0	0	bcif
pdb/AF-P09436-F1-model_v4.pdb	mmtf/decompressed/AF-P09436-F1-model_v4.pdb	1072	8687	0	0	mmtf
pdb/AF-P09436-F1-model_v4.pdb	pic/decompressed/AF-P09436-F1-model_v4_decompressed.pdb	1072	8687	0.0383668	0.0384516	pic
pdb/AF-P09436-F1-model_v4.pdb	pulchra/decompressed/AF-P09436-F1-model_v4.rebuilt.pdb	1072	8687	0.196894	3.2961	pulchra
pdb/AF-P09436-F1-model_v4.pdb	new_fcz_pdb/AF-P09436-F1-model_v4.pdb	1072	8687	0.0632379	0.12105	foldcomp
pdb/AF-P09440-F1-model_v4.pdb	bcif/decompressed/AF-P09440-F1-model_v4.cif	975	7471	0	0	bcif
pdb/AF-P09440-F1-model_v4.pdb	mmtf/decompressed/AF-P09440-F1-model_v4.pdb	975	7471	0	0	mmtf
pdb/AF-P09440-F1-model_v4.pdb	pic/decompressed/AF-P09440-F1-model_v4_decompressed.pdb	975	7471	0.0375709	0.0375658	pic
pdb/AF-P09440-F1-model_v4.pdb	pulchra/decompressed/AF-P09440-F1-model_v4.rebuilt.pdb	975	7471	0.243737	3.20031	pulchra
pdb/AF-P09440-F1-model_v4.pdb	new_fcz_pdb/AF-P09440-F1-model_v4.pdb	975	7471	0.0717321	0.131429	foldcomp
pdb/AF-P09457-F1-model_v4.pdb	bcif/decompressed/AF-P09457-F1-model_v4.cif	212	1607	0	0	bcif
pdb/AF-P09457-F1-model_v4.pdb	mmtf/decompressed/AF-P09457-F1-model_v4.pdb	212	1607	0	0	mmtf
pdb/AF-P09457-F1-model_v4.pdb	pic/decompressed/AF-P09457-F1-model_v4_decompressed.pdb	212	1607	0.0325664	0.0325888	pic
pdb/AF-P09457-F1-model_v4.pdb	pulchra/decompressed/AF-P09457-F1-model_v4.rebuilt.pdb	212	1607	0.207451	3.24239	pulchra
pdb/AF-P09457-F1-model_v4.pdb	new_fcz_pdb/AF-P09457-F1-model_v4.pdb	212	1607	0.0707468	0.12209	foldcomp
pdb/AF-P09547-F1-model_v4.pdb	bcif/decompressed/AF-P09547-F1-model_v4.cif	1314	10414	0	0	bcif
pdb/AF-P09547-F1-model_v4.pdb	mmtf/decompressed/AF-P09547-F1-model_v4.pdb	1314	10414	0	0	mmtf
pdb/AF-P09547-F1-model_v4.pdb	pic/decompressed/AF-P09547-F1-model_v4_decompressed.pdb	1314	10414	0.0437012	0.0432721	pic
pdb/AF-P09547-F1-model_v4.pdb	pulchra/decompressed/AF-P09547-F1-model_v4.rebuilt.pdb	1314	10414	0.400711	3.26065	pulchra
pdb/AF-P09547-F1-model_v4.pdb	new_fcz_pdb/AF-P09547-F1-model_v4.pdb	1314	10414	0.145354	0.191001	foldcomp
pdb/AF-P09620-F1-model_v4.pdb	bcif/decompressed/AF-P09620-F1-model_v4.cif	729	5790	0	0	bcif
pdb/AF-P09620-F1-model_v4.pdb	mmtf/decompressed/AF-P09620-F1-model_v4.pdb	729	5790	0	0	mmtf
pdb/AF-P09620-F1-model_v4.pdb	pic/decompressed/AF-P09620-F1-model_v4_decompressed.pdb	729	5790	0.0376645	0.0378479	pic
pdb/AF-P09620-F1-model_v4.pdb	pulchra/decompressed/AF-P09620-F1-model_v4.rebuilt.pdb	729	5790	0.344874	3.26658	pulchra
pdb/AF-P09620-F1-model_v4.pdb	new_fcz_pdb/AF-P09620-F1-model_v4.pdb	729	5790	0.101314	0.175126	foldcomp
pdb/AF-P09624-F1-model_v4.pdb	bcif/decompressed/AF-P09624-F1-model_v4.cif	499	3797	0	0	bcif
pdb/AF-P09624-F1-model_v4.pdb	mmtf/decompressed/AF-P09624-F1-model_v4.pdb	499	3797	0	0	mmtf
pdb/AF-P09624-F1-model_v4.pdb	pic/decompressed/AF-P09624-F1-model_v4_decompressed.pdb	499	3797	0.033943	0.0342439	pic
pdb/AF-P09624-F1-model_v4.pdb	pulchra/decompressed/AF-P09624-F1-model_v4.rebuilt.pdb	499	3797	0.275741	3.17188	pulchra
pdb/AF-P09624-F1-model_v4.pdb	new_fcz_pdb/AF-P09624-F1-model_v4.pdb	499	3797	0.0628642	0.118298	foldcomp
pdb/AF-P09733-F1-model_v4.pdb	bcif/decompressed/AF-P09733-F1-model_v4.cif	447	3503	0	0	bcif
pdb/AF-P09733-F1-model_v4.pdb	mmtf/decompressed/AF-P09733-F1-model_v4.pdb	447	3503	0	0	mmtf
pdb/AF-P09733-F1-model_v4.pdb	pic/decompressed/AF-P09733-F1-model_v4_decompressed.pdb	447	3503	0.032159	0.0321087	pic
pdb/AF-P09733-F1-model_v4.pdb	pulchra/decompressed/AF-P09733-F1-model_v4.rebuilt.pdb	447	3503	0.206608	3.23861	pulchra
pdb/AF-P09733-F1-model_v4.pdb	new_fcz_pdb/AF-P09733-F1-model_v4.pdb	447	3503	0.0633301	0.112776	foldcomp
pdb/AF-P09734-F1-model_v4.pdb	bcif/decompressed/AF-P09734-F1-model_v4.cif	445	3494	0	0	bcif
pdb/AF-P09734-F1-model_v4.pdb	mmtf/decompressed/AF-P09734-F1-model_v4.pdb	445	3494	0	0	mmtf
pdb/AF-P09734-F1-model_v4.pdb	pic/decompressed/AF-P09734-F1-model_v4_decompressed.pdb	445	3494	0.0319303	0.0321326	pic
pdb/AF-P09734-F1-model_v4.pdb	pulchra/decompressed/AF-P09734-F1-model_v4.rebuilt.pdb	445	3494	0.201812	3.23893	pulchra
pdb/AF-P09734-F1-model_v4.pdb	new_fcz_pdb/AF-P09734-F1-model_v4.pdb	445	3494	0.0558235	0.110482	foldcomp
pdb/AF-P09798-F1-model_v4.pdb	bcif/decompressed/AF-P09798-F1-model_v4.cif	840	6670	0	0	bcif
pdb/AF-P09798-F1-model_v4.pdb	mmtf/decompressed/AF-P09798-F1-model_v4.pdb	840	6670	0	0	mmtf
pdb/AF-P09798-F1-model_v4.pdb	pic/decompressed/AF-P09798-F1-model_v4_decompressed.pdb	840	6670	0.0386982	0.0387314	pic
pdb/AF-P09798-F1-model_v4.pdb	pulchra/decompressed/AF-P09798-F1-model_v4.rebuilt.pdb	840	6670	0.282479	3.26422	pulchra
pdb/AF-P09798-F1-model_v4.pdb	new_fcz_pdb/AF-P09798-F1-model_v4.pdb	840	6670	0.1139	0.181258	foldcomp
pdb/AF-P09880-F1-model_v4.pdb	bcif/decompressed/AF-P09880-F1-model_v4.cif	827	6707	0	0	bcif
pdb/AF-P09880-F1-model_v4.pdb	mmtf/decompressed/AF-P09880-F1-model_v4.pdb	827	6707	0	0	mmtf
pdb/AF-P09880-F1-model_v4.pdb	pic/decompressed/AF-P09880-F1-model_v4_decompressed.pdb	827	6707	0.0368729	0.0368867	pic
pdb/AF-P09880-F1-model_v4.pdb	pulchra/decompressed/AF-P09880-F1-model_v4.rebuilt.pdb	827	6707	0.209435	3.31232	pulchra
pdb/AF-P09880-F1-model_v4.pdb	new_fcz_pdb/AF-P09880-F1-model_v4.pdb	827	6707	0.0597811	0.129621	foldcomp
pdb/AF-P09932-F1-model_v4.pdb	bcif/decompressed/AF-P09932-F1-model_v4.cif	586	4637	0	0	bcif
pdb/AF-P09932-F1-model_v4.pdb	mmtf/decompressed/AF-P09932-F1-model_v4.pdb	586	4637	0	0	mmtf
pdb/AF-P09932-F1-model_v4.pdb	pic/decompressed/AF-P09932-F1-model_v4_decompressed.pdb	586	4637	0.0336738	0.0337495	pic
pdb/AF-P09932-F1-model_v4.pdb	pulchra/decompressed/AF-P09932-F1-model_v4.rebuilt.pdb	586	4637	0.228208	3.26861	pulchra
pdb/AF-P09932-F1-model_v4.pdb	new_fcz_pdb/AF-P09932-F1-model_v4.pdb	586	4637	0.0527684	0.122553	foldcomp
pdb/AF-P09937-F1-model_v4.pdb	bcif/decompressed/AF-P09937-F1-model_v4.cif	338	2721	0	0	bcif
pdb/AF-P09937-F1-model_v4.pdb	mmtf/decompressed/AF-P09937-F1-model_v4.pdb	338	2721	0	0	mmtf
pdb/AF-P09937-F1-model_v4.pdb	pic/decompressed/AF-P09937-F1-model_v4_decompressed.pdb	338	2721	0.0382606	0.038336	pic
pdb/AF-P09937-F1-model_v4.pdb	pulchra/decompressed/AF-P09937-F1-model_v4.rebuilt.pdb	338	2721	0.286065	3.33263	pulchra
pdb/AF-P09937-F1-model_v4.pdb	new_fcz_pdb/AF-P09937-F1-model_v4.pdb	338	2721	0.113857	0.163305	foldcomp
pdb/AF-P09938-F1-model_v4.pdb	bcif/decompressed/AF-P09938-F1-model_v4.cif	399	3257	0	0	bcif
pdb/AF-P09938-F1-model_v4.pdb	mmtf/decompressed/AF-P09938-F1-model_v4.pdb	399	3257	0	0	mmtf
pdb/AF-P09938-F1-model_v4.pdb	pic/decompressed/AF-P09938-F1-model_v4_decompressed.pdb	399	3257	0.0333268	0.0333738	pic
pdb/AF-P09938-F1-model_v4.pdb	pulchra/decompressed/AF-P09938-F1-model_v4.rebuilt.pdb	399	3257	0.221231	3.29337	pulchra
pdb/AF-P09938-F1-model_v4.pdb	new_fcz_pdb/AF-P09938-F1-model_v4.pdb	399	3257	0.0602154	0.120185	foldcomp
pdb/AF-P09950-F1-model_v4.pdb	bcif/decompressed/AF-P09950-F1-model_v4.cif	548	4181	0	0	bcif
pdb/AF-P09950-F1-model_v4.pdb	mmtf/decompressed/AF-P09950-F1-model_v4.pdb	548	4181	0	0	mmtf
pdb/AF-P09950-F1-model_v4.pdb	pic/decompressed/AF-P09950-F1-model_v4_decompressed.pdb	548	4181	0.0332126	0.0332197	pic
pdb/AF-P09950-F1-model_v4.pdb	pulchra/decompressed/AF-P09950-F1-model_v4.rebuilt.pdb	548	4181	0.275559	3.1481	pulchra
pdb/AF-P09950-F1-model_v4.pdb	new_fcz_pdb/AF-P09950-F1-model_v4.pdb	548	4181	0.0909226	0.142018	foldcomp
pdb/AF-P09959-F1-model_v4.pdb	bcif/decompressed/AF-P09959-F1-model_v4.cif	803	6359	0	0	bcif
pdb/AF-P09959-F1-model_v4.pdb	mmtf/decompressed/AF-P09959-F1-model_v4.pdb	803	6359	0	0	mmtf
pdb/AF-P09959-F1-model_v4.pdb	pic/decompressed/AF-P09959-F1-model_v4_decompressed.pdb	803	6359	0.0387708	0.0389674	pic
pdb/AF-P09959-F1-model_v4.pdb	pulchra/decompressed/AF-P09959-F1-model_v4.rebuilt.pdb	803	6359	0.264343	3.27421	pulchra
pdb/AF-P09959-F1-model_v4.pdb	new_fcz_pdb/AF-P09959-F1-model_v4.pdb	803	6359	0.0870023	0.140948	foldcomp
pdb/AF-P0C074-F1-model_v4.pdb	bcif/decompressed/AF-P0C074-F1-model_v4.cif	85	705	0	0	bcif
pdb/AF-P0C074-F1-model_v4.pdb	mmtf/decompressed/AF-P0C074-F1-model_v4.pdb	85	705	0	0	mmtf
pdb/AF-P0C074-F1-model_v4.pdb	pic/decompressed/AF-P0C074-F1-model_v4_decompressed.pdb	85	705	0.0301969	0.0312297	pic
pdb/AF-P0C074-F1-model_v4.pdb	pulchra/decompressed/AF-P0C074-F1-model_v4.rebuilt.pdb	85	705	0.137026	3.3664	pulchra
pdb/AF-P0C074-F1-model_v4.pdb	new_fcz_pdb/AF-P0C074-F1-model_v4.pdb	85	705	0.0407051	0.105505	foldcomp
pdb/AF-P0C0T4-F1-model_v4.pdb	bcif/decompressed/AF-P0C0T4-F1-model_v4.cif	108	845	0	0	bcif
pdb/AF-P0C0T4-F1-model_v4.pdb	mmtf/decompressed/AF-P0C0T4-F1-model_v4.pdb	108	845	0	0	mmtf
pdb/AF-P0C0T4-F1-model_v4.pdb	pic/decompressed/AF-P0C0T4-F1-model_v4_decompressed.pdb	108	845	0.0347637	0.034014	pic
pdb/AF-P0C0T4-F1-model_v4.pdb	pulchra/decompressed/AF-P0C0T4-F1-model_v4.rebuilt.pdb	108	845	0.25389	3.35282	pulchra
pdb/AF-P0C0T4-F1-model_v4.pdb	new_fcz_pdb/AF-P0C0T4-F1-model_v4.pdb	108	845	0.0673452	0.11279	foldcomp
pdb/AF-P0C0V2-F1-model_v4.pdb	bcif/decompressed/AF-P0C0V2-F1-model_v4.cif	99	807	0	0	bcif
pdb/AF-P0C0V2-F1-model_v4.pdb	mmtf/decompressed/AF-P0C0V2-F1-model_v4.pdb	99	807	0	0	mmtf
pdb/AF-P0C0V2-F1-model_v4.pdb	pic/decompressed/AF-P0C0V2-F1-model_v4_decompressed.pdb	99	807	0.033254	0.0327805	pic
pdb/AF-P0C0V2-F1-model_v4.pdb	pulchra/decompressed/AF-P0C0V2-F1-model_v4.rebuilt.pdb	99	807	0.332893	3.24254	pulchra
pdb/AF-P0C0V2-F1-model_v4.pdb	new_fcz_pdb/AF-P0C0V2-F1-model_v4.pdb	99	807	0.0529257	0.132956	foldcomp
pdb/AF-P0C0V8-F1-model_v4.pdb	bcif/decompressed/AF-P0C0V8-F1-model_v4.cif	87	685	0	0	bcif
pdb/AF-P0C0V8-F1-model_v4.pdb	mmtf/decompressed/AF-P0C0V8-F1-model_v4.pdb	87	685	0	0	mmtf
pdb/AF-P0C0V8-F1-model_v4.pdb	pic/decompressed/AF-P0C0V8-F1-model_v4_decompressed.pdb	87	685	0.0294142	0.0303003	pic
pdb/AF-P0C0V8-F1-model_v4.pdb	pulchra/decompressed/AF-P0C0V8-F1-model_v4.rebuilt.pdb	87	685	0.242205	3.32937	pulchra
pdb/AF-P0C0V8-F1-model_v4.pdb	new_fcz_pdb/AF-P0C0V8-F1-model_v4.pdb	87	685	0.0584041	0.110062	foldcomp
pdb/AF-P0C0W1-F1-model_v4.pdb	bcif/decompressed/AF-P0C0W1-F1-model_v4.cif	130	1030	0	0	bcif
pdb/AF-P0C0W1-F1-model_v4.pdb	mmtf/decompressed/AF-P0C0W1-F1-model_v4.pdb	130	1030	0	0	mmtf
pdb/AF-P0C0W1-F1-model_v4.pdb	pic/decompressed/AF-P0C0W1-F1-model_v4_decompressed.pdb	130	1030	0.0309121	0.0305054	pic
pdb/AF-P0C0W1-F1-model_v4.pdb	pulchra/decompressed/AF-P0C0W1-F1-model_v4.rebuilt.pdb	130	1030	0.27233	3.31423	pulchra
pdb/AF-P0C0W1-F1-model_v4.pdb	new_fcz_pdb/AF-P0C0W1-F1-model_v4.pdb	130	1030	0.0335211	0.104997	foldcomp
pdb/AF-P0C0W9-F1-model_v4.pdb	bcif/decompressed/AF-P0C0W9-F1-model_v4.cif	174	1387	0	0	bcif
pdb/AF-P0C0W9-F1-model_v4.pdb	mmtf/decompressed/AF-P0C0W9-F1-model_v4.pdb	174	1387	0	0	mmtf
pdb/AF-P0C0W9-F1-model_v4.pdb	pic/decompressed/AF-P0C0W9-F1-model_v4_decompressed.pdb	174	1387	0.0310593	0.0314644	pic
pdb/AF-P0C0W9-F1-model_v4.pdb	pulchra/decompressed/AF-P0C0W9-F1-model_v4.rebuilt.pdb	174	1387	0.274186	3.30556	pulchra
pdb/AF-P0C0W9-F1-model_v4.pdb	new_fcz_pdb/AF-P0C0W9-F1-model_v4.pdb	174	1387	0.0548038	0.114024	foldcomp
pdb/AF-P0C0X0-F1-model_v4.pdb	bcif/decompressed/AF-P0C0X0-F1-model_v4.cif	67	529	0	0	bcif
pdb/AF-P0C0X0-F1-model_v4.pdb	mmtf/decompressed/AF-P0C0X0-F1-model_v4.pdb	67	529	0	0	mmtf
pdb/AF-P0C0X0-F1-model_v4.pdb	pic/decompressed/AF-P0C0X0-F1-model_v4_decompressed.pdb	67	529	0.0309645	0.0308469	pic
pdb/AF-P0C0X0-F1-model_v4.pdb	pulchra/decompressed/AF-P0C0X0-F1-model_v4.rebuilt.pdb	67	529	0.259123	3.39157	pulchra
pdb/AF-P0C0X0-F1-model_v4.pdb	new_fcz_pdb/AF-P0C0X0-F1-model_v4.pdb	67	529	0.0444479	0.118891	foldcomp
pdb/AF-P0C1Z1-F1-model_v4.pdb	bcif/decompressed/AF-P0C1Z1-F1-model_v4.cif	29	252	0	0	bcif
pdb/AF-P0C1Z1-F1-model_v4.pdb	mmtf/decompressed/AF-P0C1Z1-F1-model_v4.pdb	29	252	0	0	mmtf
pdb/AF-P0C1Z1-F1-model_v4.pdb	pic/decompressed/AF-P0C1Z1-F1-model_v4_decompressed.pdb	29	252	0.0324461	0.0315988	pic
pdb/AF-P0C1Z1-F1-model_v4.pdb	pulchra/decompressed/AF-P0C1Z1-F1-model_v4.rebuilt.pdb	29	252	0.187925	3.45082	pulchra
pdb/AF-P0C1Z1-F1-model_v4.pdb	new_fcz_pdb/AF-P0C1Z1-F1-model_v4.pdb	29	252	0.0462051	0.110747	foldcomp
pdb/AF-P0C268-F1-model_v4.pdb	bcif/decompressed/AF-P0C268-F1-model_v4.cif	59	483	0	0	bcif
pdb/AF-P0C268-F1-model_v4.pdb	mmtf/decompressed/AF-P0C268-F1-model_v4.pdb	59	483	0	0	mmtf
pdb/AF-P0C268-F1-model_v4.pdb	pic/decompressed/AF-P0C268-F1-model_v4_decompressed.pdb	59	483	0.0319466	0.0307911	pic
pdb/AF-P0C268-F1-model_v4.pdb	pulchra/decompressed/AF-P0C268-F1-model_v4.rebuilt.pdb	59	483	0.36875	3.18829	pulchra
pdb/AF-P0C268-F1-model_v4.pdb	new_fcz_pdb/AF-P0C268-F1-model_v4.pdb	59	483	0.0404539	0.129304	foldcomp
pdb/AF-P0C269-F1-model_v4.pdb	bcif/decompressed/AF-P0C269-F1-model_v4.cif	39	329	0	0	bcif
pdb/AF-P0C269-F1-model_v4.pdb	mmtf/decompressed/AF-P0C269-F1-model_v4.pdb	39	329	0	0	mmtf
pdb/AF-P0C269-F1-model_v4.pdb	pic/decompressed/AF-P0C269-F1-model_v4_decompressed.pdb	39	329	0.0317109	0.0313619	pic
pdb/AF-P0C269-F1-model_v4.pdb	pulchra/decompressed/AF-P0C269-F1-model_v4.rebuilt.pdb	39	329	0.275523	3.45387	pulchra
pdb/AF-P0C269-F1-model_v4.pdb	new_fcz_pdb/AF-P0C269-F1-model_v4.pdb	39	329	0.0386204	0.101545	foldcomp
pdb/AF-P0C270-F1-model_v4.pdb	bcif/decompressed/AF-P0C270-F1-model_v4.cif	34	277	0	0	bcif
pdb/AF-P0C270-F1-model_v4.pdb	mmtf/decompressed/AF-P0C270-F1-model_v4.pdb	34	277	0	0	mmtf
pdb/AF-P0C270-F1-model_v4.pdb	pic/decompressed/AF-P0C270-F1-model_v4_decompressed.pdb	34	277	0.0304647	0.0300771	pic
pdb/AF-P0C270-F1-model_v4.pdb	pulchra/decompressed/AF-P0C270-F1-model_v4.rebuilt.pdb	34	277	0.214156	3.18709	pulchra
pdb/AF-P0C270-F1-model_v4.pdb	new_fcz_pdb/AF-P0C270-F1-model_v4.pdb	34	277	0.0503743	0.157484	foldcomp
pdb/AF-P0C271-F1-model_v4.pdb	bcif/decompressed/AF-P0C271-F1-model_v4.cif	40	327	0	0	bcif
pdb/AF-P0C271-F1-model_v4.pdb	mmtf/decompressed/AF-P0C271-F1-model_v4.pdb	40	327	0	0	mmtf
pdb/AF-P0C271-F1-model_v4.pdb	pic/decompressed/AF-P0C271-F1-model_v4_decompressed.pdb	40	327	0.0354194	0.0343317	pic
pdb/AF-P0C271-F1-model_v4.pdb	pulchra/decompressed/AF-P0C271-F1-model_v4.rebuilt.pdb	40	327	0.395137	3.45362	pulchra
pdb/AF-P0C271-F1-model_v4.pdb	new_fcz_pdb/AF-P0C271-F1-model_v4.pdb	40	327	0.0403236	0.139127	foldcomp
pdb/AF-P0C272-F1-model_v4.pdb	bcif/decompressed/AF-P0C272-F1-model_v4.cif	63	493	0	0	bcif
pdb/AF-P0C272-F1-model_v4.pdb	mmtf/decompressed/AF-P0C272-F1-model_v4.pdb	63	493	0	0	mmtf
pdb/AF-P0C272-F1-model_v4.pdb	pic/decompressed/AF-P0C272-F1-model_v4_decompressed.pdb	63	493	0.0324534	0.0322438	pic
pdb/AF-P0C272-F1-model_v4.pdb	pulchra/decompressed/AF-P0C272-F1-model_v4.rebuilt.pdb	63	493	0.342465	3.34258	pulchra
pdb/AF-P0C272-F1-model_v4.pdb	new_fcz_pdb/AF-P0C272-F1-model_v4.pdb	63	493	0.0479673	0.144861	foldcomp
pdb/AF-P0C289-F1-model_v4.pdb	bcif/decompressed/AF-P0C289-F1-model_v4.cif	58	459	0	0	bcif
pdb/AF-P0C289-F1-model_v4.pdb	mmtf/decompressed/AF-P0C289-F1-model_v4.pdb	58	459	0	0	mmtf
pdb/AF-P0C289-F1-model_v4.pdb	pic/decompressed/AF-P0C289-F1-model_v4_decompressed.pdb	58	459	0.0303378	0.0303445	pic
pdb/AF-P0C289-F1-model_v4.pdb	pulchra/decompressed/AF-P0C289-F1-model_v4.rebuilt.pdb	58	459	0.193283	3.04045	pulchra
pdb/AF-P0C289-F1-model_v4.pdb	new_fcz_pdb/AF-P0C289-F1-model_v4.pdb	58	459	0.032795	0.0764349	foldcomp
pdb/AF-P0C2H6-F1-model_v4.pdb	bcif/decompressed/AF-P0C2H6-F1-model_v4.cif	136	1101	0	0	bcif
pdb/AF-P0C2H6-F1-model_v4.pdb	mmtf/decompressed/AF-P0C2H6-F1-model_v4.pdb	136	1101	0	0	mmtf
pdb/AF-P0C2H6-F1-model_v4.pdb	pic/decompressed/AF-P0C2H6-F1-model_v4_decompressed.pdb	136	1101	0.0303945	0.0302602	pic
pdb/AF-P0C2H6-F1-model_v4.pdb	pulchra/decompressed/AF-P0C2H6-F1-model_v4.rebuilt.pdb	136	1101	0.210859	3.41905	pulchra
pdb/AF-P0C2H6-F1-model_v4.pdb	new_fcz_pdb/AF-P0C2H6-F1-model_v4.pdb	136	1101	0.0561864	0.125684	foldcomp
pdb/AF-P0C2H7-F1-model_v4.pdb	bcif/decompressed/AF-P0C2H7-F1-model_v4.cif	136	1099	0	0	bcif
pdb/AF-P0C2H7-F1-model_v4.pdb	mmtf/decompressed/AF-P0C2H7-F1-model_v4.pdb	136	1099	0	0	mmtf
pdb/AF-P0C2H7-F1-model_v4.pdb	pic/decompressed/AF-P0C2H7-F1-model_v4_decompressed.pdb	136	1099	0.0309837	0.0307312	pic
pdb/AF-P0C2H7-F1-model_v4.pdb	pulchra/decompressed/AF-P0C2H7-F1-model_v4.rebuilt.pdb	136	1099	0.214038	3.43169	pulchra
pdb/AF-P0C2H7-F1-model_v4.pdb	new_fcz_pdb/AF-P0C2H7-F1-model_v4.pdb	136	1099	0.0532237	0.136025	foldcomp
pdb/AF-P0C2H8-F1-model_v4.pdb	bcif/decompressed/AF-P0C2H8-F1-model_v4.cif	113	913	0	0	bcif
pdb/AF-P0C2H8-F1-model_v4.pdb	mmtf/decompressed/AF-P0C2H8-F1-model_v4.pdb	113	913	0	0	mmtf
pdb/AF-P0C2H8-F1-model_v4.pdb	pic/decompressed/AF-P0C2H8-F1-model_v4_decompressed.pdb	113	913	0.0304523	0.0304969	pic
pdb/AF-P0C2H8-F1-model_v4.pdb	pulchra/decompressed/AF-P0C2H8-F1-model_v4.rebuilt.pdb	113	913	0.261678	3.43278	pulchra
pdb/AF-P0C2H8-F1-model_v4.pdb	new_fcz_pdb/AF-P0C2H8-F1-model_v4.pdb	113	913	0.0446339	0.134089	foldcomp
pdb/AF-P0C2H9-F1-model_v4.pdb	bcif/decompressed/AF-P0C2H9-F1-model_v4.cif	113	914	0	0	bcif
pdb/AF-P0C2H9-F1-model_v4.pdb	mmtf/decompressed/AF-P0C2H9-F1-model_v4.pdb	113	914	0	0	mmtf
pdb/AF-P0C2H9-F1-model_v4.pdb	pic/decompressed/AF-P0C2H9-F1-model_v4_decompressed.pdb	113	914	0.0306571	0.0308182	pic
pdb/AF-P0C2H9-F1-model_v4.pdb	pulchra/decompressed/AF-P0C2H9-F1-model_v4.rebuilt.pdb	113	914	0.270802	3.45342	pulchra
pdb/AF-P0C2H9-F1-model_v4.pdb	new_fcz_pdb/AF-P0C2H9-F1-model_v4.pdb	113	914	0.0431418	0.133689	foldcomp
pdb/AF-P0C2I2-F1-model_v4.pdb	bcif/decompressed/AF-P0C2I2-F1-model_v4.cif	1755	13988	0	0	bcif
pdb/AF-P0C2I2-F1-model_v4.pdb	mmtf/decompressed/AF-P0C2I2-F1-model_v4.pdb	1755	13988	0	0	mmtf
pdb/AF-P0C2I2-F1-model_v4.pdb	pic/decompressed/AF-P0C2I2-F1-model_v4_decompressed.pdb	1755	13988	0.0411241	0.041064	pic
pdb/AF-P0C2I2-F1-model_v4.pdb	pulchra/decompressed/AF-P0C2I2-F1-model_v4.rebuilt.pdb	1755	13988	0.410192	3.30107	pulchra
pdb/AF-P0C2I2-F1-model_v4.pdb	new_fcz_pdb/AF-P0C2I2-F1-model_v4.pdb	1755	13988	0.158069	0.219074	foldcomp
pdb/AF-P0C2I3-F1-model_v4.pdb	bcif/decompressed/AF-P0C2I3-F1-model_v4.cif	1755	13995	0	0	bcif
pdb/AF-P0C2I3-F1-model_v4.pdb	mmtf/decompressed/AF-P0C2I3-F1-model_v4.pdb	1755	13995	0	0	mmtf
pdb/AF-P0C2I3-F1-model_v4.pdb	pic/decompressed/AF-P0C2I3-F1-model_v4_decompressed.pdb	1755	13995	0.0409354	0.041104	pic
pdb/AF-P0C2I3-F1-model_v4.pdb	pulchra/decompressed/AF-P0C2I3-F1-model_v4.rebuilt.pdb	1755	13995	0.4242	3.31246	pulchra
pdb/AF-P0C2I3-F1-model_v4.pdb	new_fcz_pdb/AF-P0C2I3-F1-model_v4.pdb	1755	13995	0.180649	0.23006	foldcomp
pdb/AF-P0C2I4-F1-model_v4.pdb	bcif/decompressed/AF-P0C2I4-F1-model_v4.cif	478	3753	0	0	bcif
pdb/AF-P0C2I4-F1-model_v4.pdb	mmtf/decompressed/AF-P0C2I4-F1-model_v4.pdb	478	3753	0	0	mmtf
pdb/AF-P0C2I4-F1-model_v4.pdb	pic/decompressed/AF-P0C2I4-F1-model_v4_decompressed.pdb	478	3753	0.0398569	0.0397458	pic
pdb/AF-P0C2I4-F1-model_v4.pdb	pulchra/decompressed/AF-P0C2I4-F1-model_v4.rebuilt.pdb	478	3753	0.384804	3.23967	pulchra
pdb/AF-P0C2I4-F1-model_v4.pdb	new_fcz_pdb/AF-P0C2I4-F1-model_v4.pdb	478	3753	0.205467	0.243687	foldcomp
pdb/AF-P0C2I5-F1-model_v4.pdb	bcif/decompressed/AF-P0C2I5-F1-model_v4.cif	1755	13988	0	0	bcif
pdb/AF-P0C2I5-F1-model_v4.pdb	mmtf/decompressed/AF-P0C2I5-F1-model_v4.pdb	1755	13988	0	0	mmtf
pdb/AF-P0C2I5-F1-model_v4.pdb	pic/decompressed/AF-P0C2I5-F1-model_v4_decompressed.pdb	1755	13988	0.0411991	0.041287	pic
pdb/AF-P0C2I5-F1-model_v4.pdb	pulchra/decompressed/AF-P0C2I5-F1-model_v4.rebuilt.pdb	1755	13988	0.4218	3.31106	pulchra
pdb/AF-P0C2I5-F1-model_v4.pdb	new_fcz_pdb/AF-P0C2I5-F1-model_v4.pdb	1755	13988	0.156698	0.223719	foldcomp
pdb/AF-P0C2I6-F1-model_v4.pdb	bcif/decompressed/AF-P0C2I6-F1-model_v4.cif	1755	13978	0	0	bcif
pdb/AF-P0C2I6-F1-model_v4.pdb	mmtf/decompressed/AF-P0C2I6-F1-model_v4.pdb	1755	13978	0	0	mmtf
pdb/AF-P0C2I6-F1-model_v4.pdb	pic/decompressed/AF-P0C2I6-F1-model_v4_decompressed.pdb	1755	13978	0.0412184	0.0413911	pic
pdb/AF-P0C2I6-F1-model_v4.pdb	pulchra/decompressed/AF-P0C2I6-F1-model_v4.rebuilt.pdb	1755	13978	0.425611	3.30769	pulchra
pdb/AF-P0C2I6-F1-model_v4.pdb	new_fcz_pdb/AF-P0C2I6-F1-model_v4.pdb	1755	13978	0.167531	0.233888	foldcomp
pdb/AF-P0C2I8-F1-model_v4.pdb	bcif/decompressed/AF-P0C2I8-F1-model_v4.cif	440	3445	0	0	bcif
pdb/AF-P0C2I8-F1-model_v4.pdb	mmtf/decompressed/AF-P0C2I8-F1-model_v4.pdb	440	3445	0	0	mmtf
pdb/AF-P0C2I8-F1-model_v4.pdb	pic/decompressed/AF-P0C2I8-F1-model_v4_decompressed.pdb	440	3445	0.0406256	0.0404505	pic
pdb/AF-P0C2I8-F1-model_v4.pdb	pulchra/decompressed/AF-P0C2I8-F1-model_v4.rebuilt.pdb	440	3445	0.388066	3.25164	pulchra
pdb/AF-P0C2I8-F1-model_v4.pdb	new_fcz_pdb/AF-P0C2I8-F1-model_v4.pdb	440	3445	0.144605	0.200174	foldcomp
pdb/AF-P0C2I9-F1-model_v4.pdb	bcif/decompressed/AF-P0C2I9-F1-model_v4.cif	1755	13990	0	0	bcif
pdb/AF-P0C2I9-F1-model_v4.pdb	mmtf/decompressed/AF-P0C2I9-F1-model_v4.pdb	1755	13990	0	0	mmtf
pdb/AF-P0C2I9-F1-model_v4.pdb	pic/decompressed/AF-P0C2I9-F1-model_v4_decompressed.pdb	1755	13990	0.041449	0.0414371	pic
pdb/AF-P0C2I9-F1-model_v4.pdb	pulchra/decompressed/AF-P0C2I9-F1-model_v4.rebuilt.pdb	1755	13990	0.435463	3.31785	pulchra
pdb/AF-P0C2I9-F1-model_v4.pdb	new_fcz_pdb/AF-P0C2I9-F1-model_v4.pdb	1755	13990	0.166344	0.227044	foldcomp
pdb/AF-P0C2J0-F1-model_v4.pdb	bcif/decompressed/AF-P0C2J0-F1-model_v4.cif	1756	13996	0	0	bcif
pdb/AF-P0C2J0-F1-model_v4.pdb	mmtf/decompressed/AF-P0C2J0-F1-model_v4.pdb	1756	13996	0	0	mmtf
pdb/AF-P0C2J0-F1-model_v4.pdb	pic/decompressed/AF-P0C2J0-F1-model_v4_decompressed.pdb	1756	13996	0.0408253	0.0407848	pic
pdb/AF-P0C2J0-F1-model_v4.pdb	pulchra/decompressed/AF-P0C2J0-F1-model_v4.rebuilt.pdb	1756	13996	0.433506	3.33376	pulchra
pdb/AF-P0C2J0-F1-model_v4.pdb	new_fcz_pdb/AF-P0C2J0-F1-model_v4.pdb	1756	13996	0.184452	0.24323	foldcomp
pdb/AF-P0C2J1-F1-model_v4.pdb	bcif/decompressed/AF-P0C2J1-F1-model_v4.cif	1755	13974	0	0	bcif
pdb/AF-P0C2J1-F1-model_v4.pdb	mmtf/decompressed/AF-P0C2J1-F1-model_v4.pdb	1755	13974	0	0	mmtf
pdb/AF-P0C2J1-F1-model_v4.pdb	pic/decompressed/AF-P0C2J1-F1-model_v4_decompressed.pdb	1755	13974	0.0409994	0.0410033	pic
pdb/AF-P0C2J1-F1-model_v4.pdb	pulchra/decompressed/AF-P0C2J1-F1-model_v4.rebuilt.pdb	1755	13974	0.428737	3.3159	pulchra
pdb/AF-P0C2J1-F1-model_v4.pdb	new_fcz_pdb/AF-P0C2J1-F1-model_v4.pdb	1755	13974	0.190917	0.244762	foldcomp
pdb/AF-P0C2J3-F1-model_v4.pdb	bcif/decompressed/AF-P0C2J3-F1-model_v4.cif	1770	14241	0	0	bcif
pdb/AF-P0C2J3-F1-model_v4.pdb	mmtf/decompressed/AF-P0C2J3-F1-model_v4.pdb	1770	14241	0	0	mmtf
pdb/AF-P0C2J3-F1-model_v4.pdb	pic/decompressed/AF-P0C2J3-F1-model_v4_decompressed.pdb	1770	14241	0.0406653	0.0410351	pic
pdb/AF-P0C2J3-F1-model_v4.pdb	pulchra/decompressed/AF-P0C2J3-F1-model_v4.rebuilt.pdb	1770	14241	0.419727	3.32664	pulchra
pdb/AF-P0C2J3-F1-model_v4.pdb	new_fcz_pdb/AF-P0C2J3-F1-model_v4.pdb	1770	14241	0.150304	0.219396	foldcomp
pdb/AF-P0C2J4-F1-model_v4.pdb	bcif/decompressed/AF-P0C2J4-F1-model_v4.cif	438	3506	0	0	bcif
pdb/AF-P0C2J4-F1-model_v4.pdb	mmtf/decompressed/AF-P0C2J4-F1-model_v4.pdb	438	3506	0	0	mmtf
pdb/AF-P0C2J4-F1-model_v4.pdb	pic/decompressed/AF-P0C2J4-F1-model_v4_decompressed.pdb	438	3506	0.0399806	0.0403569	pic
pdb/AF-P0C2J4-F1-model_v4.pdb	pulchra/decompressed/AF-P0C2J4-F1-model_v4.rebuilt.pdb	438	3506	0.38037	3.32345	pulchra
pdb/AF-P0C2J4-F1-model_v4.pdb	new_fcz_pdb/AF-P0C2J4-F1-model_v4.pdb	438	3506	0.120759	0.185621	foldcomp
pdb/AF-P0C2J7-F1-model_v4.pdb	bcif/decompressed/AF-P0C2J7-F1-model_v4.cif	1802	14613	0	0	bcif
pdb/AF-P0C2J7-F1-model_v4.pdb	mmtf/decompressed/AF-P0C2J7-F1-model_v4.pdb	1802	14613	0	0	mmtf
pdb/AF-P0C2J7-F1-model_v4.pdb	pic/decompressed/AF-P0C2J7-F1-model_v4_decompressed.pdb	1802	14613	0.0421299	0.0422008	pic
pdb/AF-P0C2J7-F1-model_v4.pdb	pulchra/decompressed/AF-P0C2J7-F1-model_v4.rebuilt.pdb	1802	14613	0.389185	3.38125	pulchra
pdb/AF-P0C2J7-F1-model_v4.pdb	new_fcz_pdb/AF-P0C2J7-F1-model_v4.pdb	1802	14613	0.119726	0.201843	foldcomp
pdb/AF-P0C5K9-F1-model_v4.pdb	bcif/decompressed/AF-P0C5K9-F1-model_v4.cif	27	238	0	0	bcif
pdb/AF-P0C5K9-F1-model_v4.pdb	mmtf/decompressed/AF-P0C5K9-F1-model_v4.pdb	27	238	0	0	mmtf
pdb/AF-P0C5K9-F1-model_v4.pdb	pic/decompressed/AF-P0C5K9-F1-model_v4_decompressed.pdb	27	238	0.0279982	0.0286912	pic
pdb/AF-P0C5K9-F1-model_v4.pdb	pulchra/decompressed/AF-P0C5K9-F1-model_v4.rebuilt.pdb	27	238	0.106534	3.32619	pulchra
pdb/AF-P0C5K9-F1-model_v4.pdb	new_fcz_pdb/AF-P0C5K9-F1-model_v4.pdb	27	238	0.0155785	0.0968614	foldcomp
pdb/AF-P0C5L4-F1-model_v4.pdb	bcif/decompressed/AF-P0C5L4-F1-model_v4.cif	52	438	0	0	bcif
pdb/AF-P0C5L4-F1-model_v4.pdb	mmtf/decompressed/AF-P0C5L4-F1-model_v4.pdb	52	438	0	0	mmtf
pdb/AF-P0C5L4-F1-model_v4.pdb	pic/decompressed/AF-P0C5L4-F1-model_v4_decompressed.pdb	52	438	0.0313518	0.0316859	pic
pdb/AF-P0C5L4-F1-model_v4.pdb	pulchra/decompressed/AF-P0C5L4-F1-model_v4.rebuilt.pdb	52	438	0.172084	3.52347	pulchra
pdb/AF-P0C5L4-F1-model_v4.pdb	new_fcz_pdb/AF-P0C5L4-F1-model_v4.pdb	52	438	0.0223615	0.0825871	foldcomp
pdb/AF-P0C5L6-F1-model_v4.pdb	bcif/decompressed/AF-P0C5L6-F1-model_v4.cif	82	681	0	0	bcif
pdb/AF-P0C5L6-F1-model_v4.pdb	mmtf/decompressed/AF-P0C5L6-F1-model_v4.pdb	82	681	0	0	mmtf
pdb/AF-P0C5L6-F1-model_v4.pdb	pic/decompressed/AF-P0C5L6-F1-model_v4_decompressed.pdb	82	681	0.0292502	0.0303583	pic
pdb/AF-P0C5L6-F1-model_v4.pdb	pulchra/decompressed/AF-P0C5L6-F1-model_v4.rebuilt.pdb	82	681	0.33612	3.40156	pulchra
pdb/AF-P0C5L6-F1-model_v4.pdb	new_fcz_pdb/AF-P0C5L6-F1-model_v4.pdb	82	681	0.0456292	0.126477	foldcomp
pdb/AF-P0C5L7-F1-model_v4.pdb	bcif/decompressed/AF-P0C5L7-F1-model_v4.cif	38	312	0	0	bcif
pdb/AF-P0C5L7-F1-model_v4.pdb	mmtf/decompressed/AF-P0C5L7-F1-model_v4.pdb	38	312	0	0	mmtf
pdb/AF-P0C5L7-F1-model_v4.pdb	pic/decompressed/AF-P0C5L7-F1-model_v4_decompressed.pdb	38	312	0.0315333	0.0324631	pic
pdb/AF-P0C5L7-F1-model_v4.pdb	pulchra/decompressed/AF-P0C5L7-F1-model_v4.rebuilt.pdb	38	312	0.320521	3.38216	pulchra
pdb/AF-P0C5L7-F1-model_v4.pdb	new_fcz_pdb/AF-P0C5L7-F1-model_v4.pdb	38	312	0.0291255	0.114007	foldcomp
pdb/AF-P0C5M0-F1-model_v4.pdb	bcif/decompressed/AF-P0C5M0-F1-model_v4.cif	45	370	0	0	bcif
pdb/AF-P0C5M0-F1-model_v4.pdb	mmtf/decompressed/AF-P0C5M0-F1-model_v4.pdb	45	370	0	0	mmtf
pdb/AF-P0C5M0-F1-model_v4.pdb	pic/decompressed/AF-P0C5M0-F1-model_v4_decompressed.pdb	45	370	0.0316449	0.0319358	pic
pdb/AF-P0C5M0-F1-model_v4.pdb	pulchra/decompressed/AF-P0C5M0-F1-model_v4.rebuilt.pdb	45	370	0.166596	3.43587	pulchra
pdb/AF-P0C5M0-F1-model_v4.pdb	new_fcz_pdb/AF-P0C5M0-F1-model_v4.pdb	45	370	0.0335354	0.107675	foldcomp
pdb/AF-P0C5M1-F1-model_v4.pdb	bcif/decompressed/AF-P0C5M1-F1-model_v4.cif	34	256	0	0	bcif
pdb/AF-P0C5M1-F1-model_v4.pdb	mmtf/decompressed/AF-P0C5M1-F1-model_v4.pdb	34	256	0	0	mmtf
pdb/AF-P0C5M1-F1-model_v4.pdb	pic/decompressed/AF-P0C5M1-F1-model_v4_decompressed.pdb	34	256	0.0329791	0.0313658	pic
pdb/AF-P0C5M1-F1-model_v4.pdb	pulchra/decompressed/AF-P0C5M1-F1-model_v4.rebuilt.pdb	34	256	0.094162	3.0872	pulchra
pdb/AF-P0C5M1-F1-model_v4.pdb	new_fcz_pdb/AF-P0C5M1-F1-model_v4.pdb	34	256	0.0235139	0.0685035	foldcomp
pdb/AF-P0C5M8-F1-model_v4.pdb	bcif/decompressed/AF-P0C5M8-F1-model_v4.cif	29	242	0	0	bcif
pdb/AF-P0C5M8-F1-model_v4.pdb	mmtf/decompressed/AF-P0C5M8-F1-model_v4.pdb	29	242	0	0	mmtf
pdb/AF-P0C5M8-F1-model_v4.pdb	pic/decompressed/AF-P0C5M8-F1-model_v4_decompressed.pdb	29	242	0.0304431	0.0309424	pic
pdb/AF-P0C5M8-F1-model_v4.pdb	pulchra/decompressed/AF-P0C5M8-F1-model_v4.rebuilt.pdb	29	242	0.328558	3.33328	pulchra
pdb/AF-P0C5M8-F1-model_v4.pdb	new_fcz_pdb/AF-P0C5M8-F1-model_v4.pdb	29	242	0.0498901	0.102247	foldcomp
pdb/AF-P0C5M9-F1-model_v4.pdb	bcif/decompressed/AF-P0C5M9-F1-model_v4.cif	85	701	0	0	bcif
pdb/AF-P0C5M9-F1-model_v4.pdb	mmtf/decompressed/AF-P0C5M9-F1-model_v4.pdb	85	701	0	0	mmtf
pdb/AF-P0C5M9-F1-model_v4.pdb	pic/decompressed/AF-P0C5M9-F1-model_v4_decompressed.pdb	85	701	0.0310078	0.0310374	pic
pdb/AF-P0C5M9-F1-model_v4.pdb	pulchra/decompressed/AF-P0C5M9-F1-model_v4.rebuilt.pdb	85	701	0.264597	3.30379	pulchra
pdb/AF-P0C5M9-F1-model_v4.pdb	new_fcz_pdb/AF-P0C5M9-F1-model_v4.pdb	85	701	0.0738834	0.135066	foldcomp
pdb/AF-P0C5N0-F1-model_v4.pdb	bcif/decompressed/AF-P0C5N0-F1-model_v4.cif	62	523	0	0	bcif
pdb/AF-P0C5N0-F1-model_v4.pdb	mmtf/decompressed/AF-P0C5N0-F1-model_v4.pdb	62	523	0	0	mmtf
pdb/AF-P0C5N0-F1-model_v4.pdb	pic/decompressed/AF-P0C5N0-F1-model_v4_decompressed.pdb	62	523	0.0328923	0.0336718	pic
pdb/AF-P0C5N0-F1-model_v4.pdb	pulchra/decompressed/AF-P0C5N0-F1-model_v4.rebuilt.pdb	62	523	0.0978938	3.22992	pulchra
pdb/AF-P0C5N0-F1-model_v4.pdb	new_fcz_pdb/AF-P0C5N0-F1-model_v4.pdb	62	523	0.0267437	0.0881069	foldcomp
pdb/AF-P0C5N1-F1-model_v4.pdb	bcif/decompressed/AF-P0C5N1-F1-model_v4.cif	53	467	0	0	bcif
pdb/AF-P0C5N1-F1-model_v4.pdb	mmtf/decompressed/AF-P0C5N1-F1-model_v4.pdb	53	467	0	0	mmtf
pdb/AF-P0C5N1-F1-model_v4.pdb	pic/decompressed/AF-P0C5N1-F1-model_v4_decompressed.pdb	53	467	0.031669	0.0320022	pic
pdb/AF-P0C5N1-F1-model_v4.pdb	pulchra/decompressed/AF-P0C5N1-F1-model_v4.rebuilt.pdb	53	467	0.110648	3.38717	pulchra
pdb/AF-P0C5N1-F1-model_v4.pdb	new_fcz_pdb/AF-P0C5N1-F1-model_v4.pdb	53	467	0.0217314	0.0935708	foldcomp
pdb/AF-P0C5N3-F1-model_v4.pdb	bcif/decompressed/AF-P0C5N3-F1-model_v4.cif	154	1268	0	0	bcif
pdb/AF-P0C5N3-F1-model_v4.pdb	mmtf/decompressed/AF-P0C5N3-F1-model_v4.pdb	154	1268	0	0	mmtf
pdb/AF-P0C5N3-F1-model_v4.pdb	pic/decompressed/AF-P0C5N3-F1-model_v4_decompressed.pdb	154	1268	0.0340484	0.0337681	pic
pdb/AF-P0C5N3-F1-model_v4.pdb	pulchra/decompressed/AF-P0C5N3-F1-model_v4.rebuilt.pdb	154	1268	0.264834	3.49114	pulchra
pdb/AF-P0C5N3-F1-model_v4.pdb	new_fcz_pdb/AF-P0C5N3-F1-model_v4.pdb	154	1268	0.0782128	0.199058	foldcomp
pdb/AF-P0C5N4-F1-model_v4.pdb	bcif/decompressed/AF-P0C5N4-F1-model_v4.cif	26	216	0	0	bcif
pdb/AF-P0C5N4-F1-model_v4.pdb	mmtf/decompressed/AF-P0C5N4-F1-model_v4.pdb	26	216	0	0	mmtf
pdb/AF-P0C5N4-F1-model_v4.pdb	pic/decompressed/AF-P0C5N4-F1-model_v4_decompressed.pdb	26	216	0.0295082	0.0306447	pic
pdb/AF-P0C5N4-F1-model_v4.pdb	pulchra/decompressed/AF-P0C5N4-F1-model_v4.rebuilt.pdb	26	216	0.241091	3.25595	pulchra
pdb/AF-P0C5N4-F1-model_v4.pdb	new_fcz_pdb/AF-P0C5N4-F1-model_v4.pdb	26	216	0.0210801	0.142202	foldcomp
pdb/AF-P0C5N6-F1-model_v4.pdb	bcif/decompressed/AF-P0C5N6-F1-model_v4.cif	59	474	0	0	bcif
pdb/AF-P0C5N6-F1-model_v4.pdb	mmtf/decompressed/AF-P0C5N6-F1-model_v4.pdb	59	474	0	0	mmtf
pdb/AF-P0C5N6-F1-model_v4.pdb	pic/decompressed/AF-P0C5N6-F1-model_v4_decompressed.pdb	59	474	0.0290877	0.0305948	pic
pdb/AF-P0C5N6-F1-model_v4.pdb	pulchra/decompressed/AF-P0C5N6-F1-model_v4.rebuilt.pdb	59	474	0.349179	3.38462	pulchra
pdb/AF-P0C5N6-F1-model_v4.pdb	new_fcz_pdb/AF-P0C5N6-F1-model_v4.pdb	59	474	0.067371	0.146035	foldcomp
pdb/AF-P0C5N7-F1-model_v4.pdb	bcif/decompressed/AF-P0C5N7-F1-model_v4.cif	58	478	0	0	bcif
pdb/AF-P0C5N7-F1-model_v4.pdb	mmtf/decompressed/AF-P0C5N7-F1-model_v4.pdb	58	478	0	0	mmtf
pdb/AF-P0C5N7-F1-model_v4.pdb	pic/decompressed/AF-P0C5N7-F1-model_v4_decompressed.pdb	58	478	0.0330797	0.0329695	pic
pdb/AF-P0C5N7-F1-model_v4.pdb	pulchra/decompressed/AF-P0C5N7-F1-model_v4.rebuilt.pdb	58	478	0.41428	3.42251	pulchra
pdb/AF-P0C5N7-F1-model_v4.pdb	new_fcz_pdb/AF-P0C5N7-F1-model_v4.pdb	58	478	0.0625682	0.170549	foldcomp
pdb/AF-P0C5P0-F1-model_v4.pdb	bcif/decompressed/AF-P0C5P0-F1-model_v4.cif	93	710	0	0	bcif
pdb/AF-P0C5P0-F1-model_v4.pdb	mmtf/decompressed/AF-P0C5P0-F1-model_v4.pdb	93	710	0	0	mmtf
pdb/AF-P0C5P0-F1-model_v4.pdb	pic/decompressed/AF-P0C5P0-F1-model_v4_decompressed.pdb	93	710	0.0287525	0.0293718	pic
pdb/AF-P0C5P0-F1-model_v4.pdb	pulchra/decompressed/AF-P0C5P0-F1-model_v4.rebuilt.pdb	93	710	0.323442	3.11219	pulchra
pdb/AF-P0C5P0-F1-model_v4.pdb	new_fcz_pdb/AF-P0C5P0-F1-model_v4.pdb	93	710	0.0680989	0.144029	foldcomp
pdb/AF-P0C5P2-F1-model_v4.pdb	bcif/decompressed/AF-P0C5P2-F1-model_v4.cif	29	240	0	0	bcif
pdb/AF-P0C5P2-F1-model_v4.pdb	mmtf/decompressed/AF-P0C5P2-F1-model_v4.pdb	29	240	0	0	mmtf
pdb/AF-P0C5P2-F1-model_v4.pdb	pic/decompressed/AF-P0C5P2-F1-model_v4_decompressed.pdb	29	240	0.0321954	0.0311762	pic
pdb/AF-P0C5P2-F1-model_v4.pdb	pulchra/decompressed/AF-P0C5P2-F1-model_v4.rebuilt.pdb	29	240	0.218908	3.36151	pulchra
pdb/AF-P0C5P2-F1-model_v4.pdb	new_fcz_pdb/AF-P0C5P2-F1-model_v4.pdb	29	240	0.0391711	0.118384	foldcomp
pdb/AF-P0C5P3-F1-model_v4.pdb	bcif/decompressed/AF-P0C5P3-F1-model_v4.cif	30	234	0	0	bcif
pdb/AF-P0C5P3-F1-model_v4.pdb	mmtf/decompressed/AF-P0C5P3-F1-model_v4.pdb	30	234	0	0	mmtf
pdb/AF-P0C5P3-F1-model_v4.pdb	pic/decompressed/AF-P0C5P3-F1-model_v4_decompressed.pdb	30	234	0.0290523	0.0289039	pic
pdb/AF-P0C5P3-F1-model_v4.pdb	pulchra/decompressed/AF-P0C5P3-F1-model_v4.rebuilt.pdb	30	234	0.318918	3.32632	pulchra
pdb/AF-P0C5P3-F1-model_v4.pdb	new_fcz_pdb/AF-P0C5P3-F1-model_v4.pdb	30	234	0.0245565	0.0807137	foldcomp
pdb/AF-P0C5P6-F1-model_v4.pdb	bcif/decompressed/AF-P0C5P6-F1-model_v4.cif	37	273	0	0	bcif
pdb/AF-P0C5P6-F1-model_v4.pdb	mmtf/decompressed/AF-P0C5P6-F1-model_v4.pdb	37	273	0	0	mmtf
pdb/AF-P0C5P6-F1-model_v4.pdb	pic/decompressed/AF-P0C5P6-F1-model_v4_decompressed.pdb	37	273	0.027237	0.0294536	pic
pdb/AF-P0C5P6-F1-model_v4.pdb	pulchra/decompressed/AF-P0C5P6-F1-model_v4.rebuilt.pdb	37	273	0.162178	3.03788	pulchra
pdb/AF-P0C5P6-F1-model_v4.pdb	new_fcz_pdb/AF-P0C5P6-F1-model_v4.pdb	37	273	0.0266453	0.0806418	foldcomp
pdb/AF-P0C5Q1-F1-model_v4.pdb	bcif/decompressed/AF-P0C5Q1-F1-model_v4.cif	40	327	0	0	bcif
pdb/AF-P0C5Q1-F1-model_v4.pdb	mmtf/decompressed/AF-P0C5Q1-F1-model_v4.pdb	40	327	0	0	mmtf
pdb/AF-P0C5Q1-F1-model_v4.pdb	pic/decompressed/AF-P0C5Q1-F1-model_v4_decompressed.pdb	40	327	0.0296498	0.0305879	pic
pdb/AF-P0C5Q1-F1-model_v4.pdb	pulchra/decompressed/AF-P0C5Q1-F1-model_v4.rebuilt.pdb	40	327	0.227434	3.35417	pulchra
pdb/AF-P0C5Q1-F1-model_v4.pdb	new_fcz_pdb/AF-P0C5Q1-F1-model_v4.pdb	40	327	0.0303344	0.104528	foldcomp
pdb/AF-P0C5Q3-F1-model_v4.pdb	bcif/decompressed/AF-P0C5Q3-F1-model_v4.cif	49	405	0	0	bcif
pdb/AF-P0C5Q3-F1-model_v4.pdb	mmtf/decompressed/AF-P0C5Q3-F1-model_v4.pdb	49	405	0	0	mmtf
pdb/AF-P0C5Q3-F1-model_v4.pdb	pic/decompressed/AF-P0C5Q3-F1-model_v4_decompressed.pdb	49	405	0.0320403	0.0320006	pic
pdb/AF-P0C5Q3-F1-model_v4.pdb	pulchra/decompressed/AF-P0C5Q3-F1-model_v4.rebuilt.pdb	49	405	0.13696	3.24709	pulchra
pdb/AF-P0C5Q3-F1-model_v4.pdb	new_fcz_pdb/AF-P0C5Q3-F1-model_v4.pdb	49	405	0.0371215	0.0949002	foldcomp
pdb/AF-P0C5R4-F1-model_v4.pdb	bcif/decompressed/AF-P0C5R4-F1-model_v4.cif	46	398	0	0	bcif
pdb/AF-P0C5R4-F1-model_v4.pdb	mmtf/decompressed/AF-P0C5R4-F1-model_v4.pdb	46	398	0	0	mmtf
pdb/AF-P0C5R4-F1-model_v4.pdb	pic/decompressed/AF-P0C5R4-F1-model_v4_decompressed.pdb	46	398	0.0310993	0.0313095	pic
pdb/AF-P0C5R4-F1-model_v4.pdb	pulchra/decompressed/AF-P0C5R4-F1-model_v4.rebuilt.pdb	46	398	0.098977	3.47581	pulchra
pdb/AF-P0C5R4-F1-model_v4.pdb	new_fcz_pdb/AF-P0C5R4-F1-model_v4.pdb	46	398	0.0283476	0.0889996	foldcomp
pdb/AF-P0C5R9-F1-model_v4.pdb	bcif/decompressed/AF-P0C5R9-F1-model_v4.cif	85	661	0	0	bcif
pdb/AF-P0C5R9-F1-model_v4.pdb	mmtf/decompressed/AF-P0C5R9-F1-model_v4.pdb	85	661	0	0	mmtf
pdb/AF-P0C5R9-F1-model_v4.pdb	pic/decompressed/AF-P0C5R9-F1-model_v4_decompressed.pdb	85	661	0.0294736	0.030888	pic
pdb/AF-P0C5R9-F1-model_v4.pdb	pulchra/decompressed/AF-P0C5R9-F1-model_v4.rebuilt.pdb	85	661	0.210542	3.10962	pulchra
pdb/AF-P0C5R9-F1-model_v4.pdb	new_fcz_pdb/AF-P0C5R9-F1-model_v4.pdb	85	661	0.058525	0.0969375	foldcomp
pdb/AF-P0C5S1-F1-model_v4.pdb	bcif/decompressed/AF-P0C5S1-F1-model_v4.cif	26	213	0	0	bcif
pdb/AF-P0C5S1-F1-model_v4.pdb	mmtf/decompressed/AF-P0C5S1-F1-model_v4.pdb	26	213	0	0	mmtf
pdb/AF-P0C5S1-F1-model_v4.pdb	pic/decompressed/AF-P0C5S1-F1-model_v4_decompressed.pdb	26	213	0.0305782	0.0305427	pic
pdb/AF-P0C5S1-F1-model_v4.pdb	pulchra/decompressed/AF-P0C5S1-F1-model_v4.rebuilt.pdb	26	213	0.0794144	3.50791	pulchra
pdb/AF-P0C5S1-F1-model_v4.pdb	new_fcz_pdb/AF-P0C5S1-F1-model_v4.pdb	26	213	0.0221325	0.115912	foldcomp
pdb/AF-P0CD90-F1-model_v4.pdb	bcif/decompressed/AF-P0CD90-F1-model_v4.cif	149	1197	0	0	bcif
pdb/AF-P0CD90-F1-model_v4.pdb	mmtf/decompressed/AF-P0CD90-F1-model_v4.pdb	149	1197	0	0	mmtf
pdb/AF-P0CD90-F1-model_v4.pdb	pic/decompressed/AF-P0CD90-F1-model_v4_decompressed.pdb	149	1197	0.0349561	0.0353148	pic
pdb/AF-P0CD90-F1-model_v4.pdb	pulchra/decompressed/AF-P0CD90-F1-model_v4.rebuilt.pdb	149	1197	0.245794	3.18485	pulchra
pdb/AF-P0CD90-F1-model_v4.pdb	new_fcz_pdb/AF-P0CD90-F1-model_v4.pdb	149	1197	0.0626228	0.11193	foldcomp
pdb/AF-P0CD91-F1-model_v4.pdb	bcif/decompressed/AF-P0CD91-F1-model_v4.cif	305	2297	0	0	bcif
pdb/AF-P0CD91-F1-model_v4.pdb	mmtf/decompressed/AF-P0CD91-F1-model_v4.pdb	305	2297	0	0	mmtf
pdb/AF-P0CD91-F1-model_v4.pdb	pic/decompressed/AF-P0CD91-F1-model_v4_decompressed.pdb	305	2297	0.03401	0.0339993	pic
pdb/AF-P0CD91-F1-model_v4.pdb	pulchra/decompressed/AF-P0CD91-F1-model_v4.rebuilt.pdb	305	2297	0.216152	3.11505	pulchra
pdb/AF-P0CD91-F1-model_v4.pdb	new_fcz_pdb/AF-P0CD91-F1-model_v4.pdb	305	2297	0.0648655	0.112942	foldcomp
pdb/AF-P0CD97-F1-model_v4.pdb	bcif/decompressed/AF-P0CD97-F1-model_v4.cif	72	557	0	0	bcif
pdb/AF-P0CD97-F1-model_v4.pdb	mmtf/decompressed/AF-P0CD97-F1-model_v4.pdb	72	557	0	0	mmtf
pdb/AF-P0CD97-F1-model_v4.pdb	pic/decompressed/AF-P0CD97-F1-model_v4_decompressed.pdb	72	557	0.0325309	0.0316945	pic
pdb/AF-P0CD97-F1-model_v4.pdb	pulchra/decompressed/AF-P0CD97-F1-model_v4.rebuilt.pdb	72	557	0.312088	3.195	pulchra
pdb/AF-P0CD97-F1-model_v4.pdb	new_fcz_pdb/AF-P0CD97-F1-model_v4.pdb	72	557	0.0623395	0.117856	foldcomp
pdb/AF-P0CD98-F1-model_v4.pdb	bcif/decompressed/AF-P0CD98-F1-model_v4.cif	152	1158	0	0	bcif
pdb/AF-P0CD98-F1-model_v4.pdb	mmtf/decompressed/AF-P0CD98-F1-model_v4.pdb	152	1158	0	0	mmtf
pdb/AF-P0CD98-F1-model_v4.pdb	pic/decompressed/AF-P0CD98-F1-model_v4_decompressed.pdb	152	1158	0.0303845	0.0307263	pic
pdb/AF-P0CD98-F1-model_v4.pdb	pulchra/decompressed/AF-P0CD98-F1-model_v4.rebuilt.pdb	152	1158	0.187078	3.18872	pulchra
pdb/AF-P0CD98-F1-model_v4.pdb	new_fcz_pdb/AF-P0CD98-F1-model_v4.pdb	152	1158	0.0423912	0.105324	foldcomp
pdb/AF-P0CD99-F1-model_v4.pdb	bcif/decompressed/AF-P0CD99-F1-model_v4.cif	609	4804	0	0	bcif
pdb/AF-P0CD99-F1-model_v4.pdb	mmtf/decompressed/AF-P0CD99-F1-model_v4.pdb	609	4804	0	0	mmtf
pdb/AF-P0CD99-F1-model_v4.pdb	pic/decompressed/AF-P0CD99-F1-model_v4_decompressed.pdb	609	4804	0.0352805	0.0353845	pic
pdb/AF-P0CD99-F1-model_v4.pdb	pulchra/decompressed/AF-P0CD99-F1-model_v4.rebuilt.pdb	609	4804	0.22446	3.24408	pulchra
pdb/AF-P0CD99-F1-model_v4.pdb	new_fcz_pdb/AF-P0CD99-F1-model_v4.pdb	609	4804	0.0858738	0.142767	foldcomp
pdb/AF-P0CE00-F1-model_v4.pdb	bcif/decompressed/AF-P0CE00-F1-model_v4.cif	602	4738	0	0	bcif
pdb/AF-P0CE00-F1-model_v4.pdb	mmtf/decompressed/AF-P0CE00-F1-model_v4.pdb	602	4738	0	0	mmtf
pdb/AF-P0CE00-F1-model_v4.pdb	pic/decompressed/AF-P0CE00-F1-model_v4_decompressed.pdb	602	4738	0.0340497	0.0345011	pic
pdb/AF-P0CE00-F1-model_v4.pdb	pulchra/decompressed/AF-P0CE00-F1-model_v4.rebuilt.pdb	602	4738	0.222926	3.24425	pulchra
pdb/AF-P0CE00-F1-model_v4.pdb	new_fcz_pdb/AF-P0CE00-F1-model_v4.pdb	602	4738	0.0809257	0.139323	foldcomp
pdb/AF-P0CE11-F1-model_v4.pdb	bcif/decompressed/AF-P0CE11-F1-model_v4.cif	249	1947	0	0	bcif
pdb/AF-P0CE11-F1-model_v4.pdb	mmtf/decompressed/AF-P0CE11-F1-model_v4.pdb	249	1947	0	0	mmtf
pdb/AF-P0CE11-F1-model_v4.pdb	pic/decompressed/AF-P0CE11-F1-model_v4_decompressed.pdb	249	1947	0.0323953	0.0321367	pic
pdb/AF-P0CE11-F1-model_v4.pdb	pulchra/decompressed/AF-P0CE11-F1-model_v4.rebuilt.pdb	249	1947	0.132557	3.20598	pulchra
pdb/AF-P0CE11-F1-model_v4.pdb	new_fcz_pdb/AF-P0CE11-F1-model_v4.pdb	249	1947	0.0491376	0.0997305	foldcomp
pdb/AF-P0CE41-F1-model_v4.pdb	bcif/decompressed/AF-P0CE41-F1-model_v4.cif	1502	11628	0	0	bcif
pdb/AF-P0CE41-F1-model_v4.pdb	mmtf/decompressed/AF-P0CE41-F1-model_v4.pdb	1502	11628	0	0	mmtf
pdb/AF-P0CE41-F1-model_v4.pdb	pic/decompressed/AF-P0CE41-F1-model_v4_decompressed.pdb	1502	11628	0.0419501	0.0416352	pic
pdb/AF-P0CE41-F1-model_v4.pdb	pulchra/decompressed/AF-P0CE41-F1-model_v4.rebuilt.pdb	1502	11628	0.436589	3.25868	pulchra
pdb/AF-P0CE41-F1-model_v4.pdb	new_fcz_pdb/AF-P0CE41-F1-model_v4.pdb	1502	11628	0.180097	0.228064	foldcomp
pdb/AF-P0CE68-F1-model_v4.pdb	bcif/decompressed/AF-P0CE68-F1-model_v4.cif	1218	9723	0	0	bcif
pdb/AF-P0CE68-F1-model_v4.pdb	mmtf/decompressed/AF-P0CE68-F1-model_v4.pdb	1218	9723	0	0	mmtf
pdb/AF-P0CE68-F1-model_v4.pdb	pic/decompressed/AF-P0CE68-F1-model_v4_decompressed.pdb	1218	9723	0.0378585	0.0380739	pic
pdb/AF-P0CE68-F1-model_v4.pdb	pulchra/decompressed/AF-P0CE68-F1-model_v4.rebuilt.pdb	1218	9723	0.188292	3.22873	pulchra
pdb/AF-P0CE68-F1-model_v4.pdb	new_fcz_pdb/AF-P0CE68-F1-model_v4.pdb	1218	9723	0.0635422	0.119446	foldcomp
pdb/AF-P0CE69-F1-model_v4.pdb	bcif/decompressed/AF-P0CE69-F1-model_v4.cif	306	2434	0	0	bcif
pdb/AF-P0CE69-F1-model_v4.pdb	mmtf/decompressed/AF-P0CE69-F1-model_v4.pdb	306	2434	0	0	mmtf
pdb/AF-P0CE69-F1-model_v4.pdb	pic/decompressed/AF-P0CE69-F1-model_v4_decompressed.pdb	306	2434	0.0315124	0.0321918	pic
pdb/AF-P0CE69-F1-model_v4.pdb	pulchra/decompressed/AF-P0CE69-F1-model_v4.rebuilt.pdb	306	2434	0.206814	3.24041	pulchra
pdb/AF-P0CE69-F1-model_v4.pdb	new_fcz_pdb/AF-P0CE69-F1-model_v4.pdb	306	2434	0.0565358	0.118901	foldcomp
pdb/AF-P0CE85-F1-model_v4.pdb	bcif/decompressed/AF-P0CE85-F1-model_v4.cif	124	930	0	0	bcif
pdb/AF-P0CE85-F1-model_v4.pdb	mmtf/decompressed/AF-P0CE85-F1-model_v4.pdb	124	930	0	0	mmtf
pdb/AF-P0CE85-F1-model_v4.pdb	pic/decompressed/AF-P0CE85-F1-model_v4_decompressed.pdb	124	930	0.0330086	0.0329497	pic
pdb/AF-P0CE85-F1-model_v4.pdb	pulchra/decompressed/AF-P0CE85-F1-model_v4.rebuilt.pdb	124	930	0.308323	3.13837	pulchra
pdb/AF-P0CE85-F1-model_v4.pdb	new_fcz_pdb/AF-P0CE85-F1-model_v4.pdb	124	930	0.0630523	0.108729	foldcomp
pdb/AF-P0CE86-F1-model_v4.pdb	bcif/decompressed/AF-P0CE86-F1-model_v4.cif	164	1249	0	0	bcif
pdb/AF-P0CE86-F1-model_v4.pdb	mmtf/decompressed/AF-P0CE86-F1-model_v4.pdb	164	1249	0	0	mmtf
pdb/AF-P0CE86-F1-model_v4.pdb	pic/decompressed/AF-P0CE86-F1-model_v4_decompressed.pdb	164	1249	0.0327727	0.0326852	pic
pdb/AF-P0CE86-F1-model_v4.pdb	pulchra/decompressed/AF-P0CE86-F1-model_v4.rebuilt.pdb	164	1249	0.247095	3.09026	pulchra
[truncated: 28,196 more rows]

## Sheet: Table S11 size
id	tool	size
AF-A0A023PYF4-F1-model_v4	pdb	95903
AF-A0A023PYF4-F1-model_v4	cif	145057
AF-A0A023PYF4-F1-model_v4	bcif	74935
AF-A0A023PYF4-F1-model_v4	mmtf	14110
AF-A0A023PYF4-F1-model_v4	pulchra	12312
AF-A0A023PYF4-F1-model_v4	gzip	21592
AF-A0A023PYF4-F1-model_v4	pic	8789
AF-A0A023PYF4-F1-model_v4	foldcomp	2452
AF-A0A023PZB3-F1-model_v4	pdb	86264
AF-A0A023PZB3-F1-model_v4	cif	131062
AF-A0A023PZB3-F1-model_v4	bcif	73294
AF-A0A023PZB3-F1-model_v4	mmtf	13050
AF-A0A023PZB3-F1-model_v4	pulchra	10773
AF-A0A023PZB3-F1-model_v4	gzip	19734
AF-A0A023PZB3-F1-model_v4	pic	7827
AF-A0A023PZB3-F1-model_v4	foldcomp	2216
AF-A0A023PZE8-F1-model_v4	pdb	93392
AF-A0A023PZE8-F1-model_v4	cif	140884
AF-A0A023PZE8-F1-model_v4	bcif	74184
AF-A0A023PZE8-F1-model_v4	mmtf	13788
AF-A0A023PZE8-F1-model_v4	pulchra	11340
AF-A0A023PZE8-F1-model_v4	gzip	21021
AF-A0A023PZE8-F1-model_v4	pic	8010
AF-A0A023PZE8-F1-model_v4	foldcomp	2348
AF-A0A023PZF2-F1-model_v4	pdb	95822
AF-A0A023PZF2-F1-model_v4	cif	143977
AF-A0A023PZF2-F1-model_v4	bcif	74561
AF-A0A023PZF2-F1-model_v4	mmtf	14088
AF-A0A023PZF2-F1-model_v4	pulchra	11502
AF-A0A023PZF2-F1-model_v4	gzip	21823
AF-A0A023PZF2-F1-model_v4	pic	8328
AF-A0A023PZF2-F1-model_v4	foldcomp	2392
AF-A0A023PZG4-F1-model_v4	pdb	70388
AF-A0A023PZG4-F1-model_v4	cif	108629
AF-A0A023PZG4-F1-model_v4	bcif	71369
AF-A0A023PZG4-F1-model_v4	mmtf	11585
AF-A0A023PZG4-F1-model_v4	pulchra	9234
AF-A0A023PZG4-F1-model_v4	gzip	16176
AF-A0A023PZG4-F1-model_v4	pic	6727
AF-A0A023PZG4-F1-model_v4	foldcomp	1870
AF-A0A0B7P221-F1-model_v4	pdb	23975
AF-A0A0B7P221-F1-model_v4	cif	40775
AF-A0A0B7P221-F1-model_v4	bcif	63236
AF-A0A0B7P221-F1-model_v4	mmtf	5532
AF-A0A0B7P221-F1-model_v4	pulchra	2835
AF-A0A0B7P221-F1-model_v4	gzip	6004
AF-A0A0B7P221-F1-model_v4	pic	2389
AF-A0A0B7P221-F1-model_v4	foldcomp	706
AF-A0A0B7P3V8-F1-model_v4	pdb	734426
AF-A0A0B7P3V8-F1-model_v4	cif	1088785
AF-A0A0B7P3V8-F1-model_v4	bcif	178178
AF-A0A0B7P3V8-F1-model_v4	mmtf	82557
AF-A0A0B7P3V8-F1-model_v4	pulchra	89991
AF-A0A0B7P3V8-F1-model_v4	gzip	163198
AF-A0A0B7P3V8-F1-model_v4	pic	48077
AF-A0A0B7P3V8-F1-model_v4	foldcomp	17579
AF-A0A7M4B2U1-F1-model_v4	pdb	80999
AF-A0A7M4B2U1-F1-model_v4	cif	123111
AF-A0A7M4B2U1-F1-model_v4	bcif	72881
AF-A0A7M4B2U1-F1-model_v4	mmtf	12687
AF-A0A7M4B2U1-F1-model_v4	pulchra	10125
AF-A0A7M4B2U1-F1-model_v4	gzip	18444
AF-A0A7M4B2U1-F1-model_v4	pic	7635
AF-A0A7M4B2U1-F1-model_v4	foldcomp	2058
AF-A2P2R3-F1-model_v4	pdb	172610
AF-A2P2R3-F1-model_v4	cif	247279
AF-A2P2R3-F1-model_v4	bcif	87154
AF-A2P2R3-F1-model_v4	mmtf	22296
AF-A2P2R3-F1-model_v4	pulchra	21789
AF-A2P2R3-F1-model_v4	gzip	38224
AF-A2P2R3-F1-model_v4	pic	13618
AF-A2P2R3-F1-model_v4	foldcomp	4326
AF-A5Z2X5-F1-model_v4	pdb	49490
AF-A5Z2X5-F1-model_v4	cif	74222
AF-A5Z2X5-F1-model_v4	bcif	67766
AF-A5Z2X5-F1-model_v4	mmtf	8943
AF-A5Z2X5-F1-model_v4	pulchra	6399
AF-A5Z2X5-F1-model_v4	gzip	11679
AF-A5Z2X5-F1-model_v4	pic	4613
AF-A5Z2X5-F1-model_v4	foldcomp	1315
AF-D6VPM8-F1-model_v4	pdb	123767
AF-D6VPM8-F1-model_v4	cif	178242
AF-D6VPM8-F1-model_v4	bcif	79051
AF-D6VPM8-F1-model_v4	mmtf	17252
AF-D6VPM8-F1-model_v4	pulchra	15066
AF-D6VPM8-F1-model_v4	gzip	27883
AF-D6VPM8-F1-model_v4	pic	10445
AF-D6VPM8-F1-model_v4	foldcomp	3072
AF-D6VTK4-F1-model_v4	pdb	279935
AF-D6VTK4-F1-model_v4	cif	392355
AF-D6VTK4-F1-model_v4	bcif	103464
AF-D6VTK4-F1-model_v4	mmtf	34033
AF-D6VTK4-F1-model_v4	pulchra	35478
AF-D6VTK4-F1-model_v4	gzip	62380
AF-D6VTK4-F1-model_v4	pic	21334
AF-D6VTK4-F1-model_v4	foldcomp	6892
AF-D6W196-F1-model_v4	pdb	324161
AF-D6W196-F1-model_v4	cif	454292
AF-D6W196-F1-model_v4	bcif	110715
AF-D6W196-F1-model_v4	mmtf	38733
AF-D6W196-F1-model_v4	pulchra	40905
AF-D6W196-F1-model_v4	gzip	72335
AF-D6W196-F1-model_v4	pic	23237
AF-D6W196-F1-model_v4	foldcomp	7929
AF-I2HB52-F1-model_v4	pdb	44873
AF-I2HB52-F1-model_v4	cif	68060
AF-I2HB52-F1-model_v4	bcif	66961
AF-I2HB52-F1-model_v4	mmtf	7936
AF-I2HB52-F1-model_v4	pulchra	5913
AF-I2HB52-F1-model_v4	gzip	10665
AF-I2HB52-F1-model_v4	pic	4435
AF-I2HB52-F1-model_v4	foldcomp	1230
AF-I2HB70-F1-model_v4	pdb	75977
AF-I2HB70-F1-model_v4	cif	111139
AF-I2HB70-F1-model_v4	bcif	71290
AF-I2HB70-F1-model_v4	mmtf	12129
AF-I2HB70-F1-model_v4	pulchra	8910
AF-I2HB70-F1-model_v4	gzip	17577
AF-I2HB70-F1-model_v4	pic	6722
AF-I2HB70-F1-model_v4	foldcomp	1914
AF-O13297-F1-model_v4	pdb	359963
AF-O13297-F1-model_v4	cif	503057
AF-O13297-F1-model_v4	bcif	116342
AF-O13297-F1-model_v4	mmtf	42573
AF-O13297-F1-model_v4	pulchra	45198
AF-O13297-F1-model_v4	gzip	80212
AF-O13297-F1-model_v4	pic	27547
AF-O13297-F1-model_v4	foldcomp	8740
AF-O13329-F1-model_v4	pdb	379727
AF-O13329-F1-model_v4	cif	530631
AF-O13329-F1-model_v4	bcif	119489
AF-O13329-F1-model_v4	mmtf	44619
AF-O13329-F1-model_v4	pulchra	46575
AF-O13329-F1-model_v4	gzip	84577
AF-O13329-F1-model_v4	pic	27847
AF-O13329-F1-model_v4	foldcomp	9135
AF-O13511-F1-model_v4	pdb	78083
AF-O13511-F1-model_v4	cif	115412
AF-O13511-F1-model_v4	bcif	72094
AF-O13511-F1-model_v4	mmtf	12141
AF-O13511-F1-model_v4	pulchra	10935
AF-O13511-F1-model_v4	gzip	18186
AF-O13511-F1-model_v4	pic	7305
AF-O13511-F1-model_v4	foldcomp	2126
AF-O13512-F1-model_v4	pdb	79865
AF-O13512-F1-model_v4	cif	117892
AF-O13512-F1-model_v4	bcif	72214
AF-O13512-F1-model_v4	mmtf	11883
AF-O13512-F1-model_v4	pulchra	10773
AF-O13512-F1-model_v4	gzip	18246
AF-O13512-F1-model_v4	pic	7535
AF-O13512-F1-model_v4	foldcomp	2147
AF-O13516-F1-model_v4	pdb	133568
AF-O13516-F1-model_v4	cif	192922
AF-O13516-F1-model_v4	bcif	80721
AF-O13516-F1-model_v4	mmtf	17951
AF-O13516-F1-model_v4	pulchra	16524
AF-O13516-F1-model_v4	gzip	29754
AF-O13516-F1-model_v4	pic	11847
AF-O13516-F1-model_v4	foldcomp	3294
AF-O13525-F1-model_v4	pdb	226394
AF-O13525-F1-model_v4	cif	319683
AF-O13525-F1-model_v4	bcif	95248
AF-O13525-F1-model_v4	mmtf	28219
AF-O13525-F1-model_v4	pulchra	27702
AF-O13525-F1-model_v4	gzip	50729
AF-O13525-F1-model_v4	pic	19024
AF-O13525-F1-model_v4	foldcomp	5523
AF-O13527-F1-model_v4	pdb	791774
AF-O13527-F1-model_v4	cif	1134531
AF-O13527-F1-model_v4	bcif	188059
AF-O13527-F1-model_v4	mmtf	88729
AF-O13527-F1-model_v4	pulchra	97605
AF-O13527-F1-model_v4	gzip	175156
AF-O13527-F1-model_v4	pic	51017
AF-O13527-F1-model_v4	foldcomp	18959
AF-O13529-F1-model_v4	pdb	105461
AF-O13529-F1-model_v4	cif	153982
AF-O13529-F1-model_v4	bcif	76417
AF-O13529-F1-model_v4	mmtf	15303
AF-O13529-F1-model_v4	pulchra	12798
AF-O13529-F1-model_v4	gzip	23515
AF-O13529-F1-model_v4	pic	8816
AF-O13529-F1-model_v4	foldcomp	2623
AF-O13535-F1-model_v4	pdb	1172555
AF-O13535-F1-model_v4	cif	1690719
AF-O13535-F1-model_v4	bcif	250468
AF-O13535-F1-model_v4	mmtf	129547
AF-O13535-F1-model_v4	pulchra	145800
AF-O13535-F1-model_v4	gzip	259883
AF-O13535-F1-model_v4	pic	71439
AF-O13535-F1-model_v4	foldcomp	28145
AF-O13536-F1-model_v4	pdb	71927
AF-O13536-F1-model_v4	cif	107444
AF-O13536-F1-model_v4	bcif	71459
AF-O13536-F1-model_v4	mmtf	11496
AF-O13536-F1-model_v4	pulchra	8910
AF-O13536-F1-model_v4	gzip	16421
AF-O13536-F1-model_v4	pic	6498
AF-O13536-F1-model_v4	foldcomp	1864
AF-O13539-F1-model_v4	pdb	178037
AF-O13539-F1-model_v4	cif	251981
AF-O13539-F1-model_v4	bcif	87244
AF-O13539-F1-model_v4	mmtf	23057
AF-O13539-F1-model_v4	pulchra	21708
AF-O13539-F1-model_v4	gzip	40212
AF-O13539-F1-model_v4	pic	15654
AF-O13539-F1-model_v4	foldcomp	4340
AF-O13544-F1-model_v4	pdb	85130
AF-O13544-F1-model_v4	cif	123223
AF-O13544-F1-model_v4	bcif	73144
AF-O13544-F1-model_v4	mmtf	13115
AF-O13544-F1-model_v4	pulchra	10287
AF-O13544-F1-model_v4	gzip	19449
AF-O13544-F1-model_v4	pic	7751
AF-O13544-F1-model_v4	foldcomp	2125
AF-O13547-F1-model_v4	pdb	136484
AF-O13547-F1-model_v4	cif	198201
AF-O13547-F1-model_v4	bcif	81385
AF-O13547-F1-model_v4	mmtf	18611
AF-O13547-F1-model_v4	pulchra	19845
AF-O13547-F1-model_v4	gzip	30842
AF-O13547-F1-model_v4	pic	12036
AF-O13547-F1-model_v4	foldcomp	3665
AF-O13549-F1-model_v4	pdb	78083
AF-O13549-F1-model_v4	cif	114162
AF-O13549-F1-model_v4	bcif	71809
AF-O13549-F1-model_v4	mmtf	11993
AF-O13549-F1-model_v4	pulchra	9315
AF-O13549-F1-model_v4	gzip	17830
AF-O13549-F1-model_v4	pic	7279
AF-O13549-F1-model_v4	foldcomp	1965
AF-O13555-F1-model_v4	pdb	86669
AF-O13555-F1-model_v4	cif	126716
AF-O13555-F1-model_v4	bcif	72854
AF-O13555-F1-model_v4	mmtf	12410
AF-O13555-F1-model_v4	pulchra	10692
AF-O13555-F1-model_v4	gzip	19818
AF-O13555-F1-model_v4	pic	7278
AF-O13555-F1-model_v4	foldcomp	2211
AF-O13556-F1-model_v4	pdb	139562
AF-O13556-F1-model_v4	cif	200841
AF-O13556-F1-model_v4	bcif	81635
AF-O13556-F1-model_v4	mmtf	18716
AF-O13556-F1-model_v4	pulchra	16929
AF-O13556-F1-model_v4	gzip	31838
AF-O13556-F1-model_v4	pic	12237
AF-O13556-F1-model_v4	foldcomp	3452
AF-O13559-F1-model_v4	pdb	902744
AF-O13559-F1-model_v4	cif	1306781
AF-O13559-F1-model_v4	bcif	207787
AF-O13559-F1-model_v4	mmtf	100673
AF-O13559-F1-model_v4	pulchra	112671
AF-O13559-F1-model_v4	gzip	200083
AF-O13559-F1-model_v4	pic	55210
AF-O13559-F1-model_v4	foldcomp	21753
AF-O13563-F1-model_v4	pdb	106838
AF-O13563-F1-model_v4	cif	155768
AF-O13563-F1-model_v4	bcif	76561
AF-O13563-F1-model_v4	mmtf	15274
AF-O13563-F1-model_v4	pulchra	13203
AF-O13563-F1-model_v4	gzip	24064
AF-O13563-F1-model_v4	pic	9709
AF-O13563-F1-model_v4	foldcomp	2695
AF-O13565-F1-model_v4	pdb	120527
AF-O13565-F1-model_v4	cif	174849
AF-O13565-F1-model_v4	bcif	77843
AF-O13565-F1-model_v4	mmtf	16796
AF-O13565-F1-model_v4	pulchra	15714
AF-O13565-F1-model_v4	gzip	26951
AF-O13565-F1-model_v4	pic	10082
AF-O13565-F1-model_v4	foldcomp	3079
AF-O13574-F1-model_v4	pdb	81890
AF-O13574-F1-model_v4	cif	119778
AF-O13574-F1-model_v4	bcif	72531
AF-O13574-F1-model_v4	mmtf	12632
AF-O13574-F1-model_v4	pulchra	10044
AF-O13574-F1-model_v4	gzip	18749
AF-O13574-F1-model_v4	pic	7530
AF-O13574-F1-model_v4	foldcomp	2068
AF-O13577-F1-model_v4	pdb	90962
AF-O13577-F1-model_v4	cif	133542
AF-O13577-F1-model_v4	bcif	73065
AF-O13577-F1-model_v4	mmtf	13608
AF-O13577-F1-model_v4	pulchra	11340
AF-O13577-F1-model_v4	gzip	20825
AF-O13577-F1-model_v4	pic	8492
AF-O13577-F1-model_v4	foldcomp	2320
AF-O13578-F1-model_v4	pdb	75167
AF-O13578-F1-model_v4	cif	110758
AF-O13578-F1-model_v4	bcif	71562
AF-O13578-F1-model_v4	mmtf	11922
AF-O13578-F1-model_v4	pulchra	9639
AF-O13578-F1-model_v4	gzip	17414
AF-O13578-F1-model_v4	pic	7170
AF-O13578-F1-model_v4	foldcomp	1979
AF-O13585-F1-model_v4	pdb	595025
AF-O13585-F1-model_v4	cif	826630
AF-O13585-F1-model_v4	bcif	154724
AF-O13585-F1-model_v4	mmtf	67659
AF-O13585-F1-model_v4	pulchra	72495
AF-O13585-F1-model_v4	gzip	131880
AF-O13585-F1-model_v4	pic	41832
AF-O13585-F1-model_v4	foldcomp	14218
AF-O13587-F1-model_v4	pdb	72170
AF-O13587-F1-model_v4	cif	107429
AF-O13587-F1-model_v4	bcif	71489
AF-O13587-F1-model_v4	mmtf	11729
AF-O13587-F1-model_v4	pulchra	8667
AF-O13587-F1-model_v4	gzip	16479
AF-O13587-F1-model_v4	pic	7020
AF-O13587-F1-model_v4	foldcomp	1847
AF-O14455-F1-model_v4	pdb	67958
AF-O14455-F1-model_v4	cif	101339
AF-O14455-F1-model_v4	bcif	70599
AF-O14455-F1-model_v4	mmtf	10776
AF-O14455-F1-model_v4	pulchra	8667
AF-O14455-F1-model_v4	gzip	15602
AF-O14455-F1-model_v4	pic	6409
AF-O14455-F1-model_v4	foldcomp	1791
AF-O14464-F1-model_v4	pdb	65285
AF-O14464-F1-model_v4	cif	94637
AF-O14464-F1-model_v4	bcif	70100
AF-O14464-F1-model_v4	mmtf	10595
AF-O14464-F1-model_v4	pulchra	8100
AF-O14464-F1-model_v4	gzip	15142
AF-O14464-F1-model_v4	pic	6201
AF-O14464-F1-model_v4	foldcomp	1690
AF-O14467-F1-model_v4	pdb	98252
AF-O14467-F1-model_v4	cif	144734
AF-O14467-F1-model_v4	bcif	75503
AF-O14467-F1-model_v4	mmtf	14060
AF-O14467-F1-model_v4	pulchra	12798
AF-O14467-F1-model_v4	gzip	22442
AF-O14467-F1-model_v4	pic	9022
AF-O14467-F1-model_v4	foldcomp	2550
AF-O14468-F1-model_v4	pdb	53216
AF-O14468-F1-model_v4	cif	77787
AF-O14468-F1-model_v4	bcif	67816
AF-O14468-F1-model_v4	mmtf	9003
AF-O14468-F1-model_v4	pulchra	6723
AF-O14468-F1-model_v4	gzip	12481
AF-O14468-F1-model_v4	pic	5070
AF-O14468-F1-model_v4	foldcomp	1433
AF-O43137-F1-model_v4	pdb	58319
AF-O43137-F1-model_v4	cif	86064
AF-O43137-F1-model_v4	bcif	69260
AF-O43137-F1-model_v4	mmtf	9708
AF-O43137-F1-model_v4	pulchra	7452
AF-O43137-F1-model_v4	gzip	13531
AF-O43137-F1-model_v4	pic	5833
AF-O43137-F1-model_v4	foldcomp	1549
AF-O60200-F1-model_v4	pdb	59696
AF-O60200-F1-model_v4	cif	87881
AF-O60200-F1-model_v4	bcif	69662
AF-O60200-F1-model_v4	mmtf	10240
AF-O60200-F1-model_v4	pulchra	7533
AF-O60200-F1-model_v4	gzip	13794
AF-O60200-F1-model_v4	pic	5571
AF-O60200-F1-model_v4	foldcomp	1591
AF-O74302-F1-model_v4	pdb	285848
AF-O74302-F1-model_v4	cif	400589
AF-O74302-F1-model_v4	bcif	104522
AF-O74302-F1-model_v4	mmtf	34701
AF-O74302-F1-model_v4	pulchra	36207
AF-O74302-F1-model_v4	gzip	64047
AF-O74302-F1-model_v4	pic	22972
AF-O74302-F1-model_v4	foldcomp	7022
AF-O74700-F1-model_v4	pdb	62207
AF-O74700-F1-model_v4	cif	89950
AF-O74700-F1-model_v4	bcif	69113
AF-O74700-F1-model_v4	mmtf	10311
AF-O74700-F1-model_v4	pulchra	7776
AF-O74700-F1-model_v4	gzip	14383
AF-O74700-F1-model_v4	pic	5650
AF-O74700-F1-model_v4	foldcomp	1635
AF-O75012-F1-model_v4	pdb	65204
AF-O75012-F1-model_v4	cif	95307
AF-O75012-F1-model_v4	bcif	70524
AF-O75012-F1-model_v4	mmtf	10822
AF-O75012-F1-model_v4	pulchra	8262
AF-O75012-F1-model_v4	gzip	15243
AF-O75012-F1-model_v4	pic	5766
AF-O75012-F1-model_v4	foldcomp	1702
AF-O94742-F1-model_v4	pdb	63827
AF-O94742-F1-model_v4	cif	92882
AF-O94742-F1-model_v4	bcif	69855
AF-O94742-F1-model_v4	mmtf	10517
AF-O94742-F1-model_v4	pulchra	7776
AF-O94742-F1-model_v4	gzip	14877
AF-O94742-F1-model_v4	pic	5756
AF-O94742-F1-model_v4	foldcomp	1643
AF-P00044-F1-model_v4	pdb	73952
AF-P00044-F1-model_v4	cif	110032
AF-P00044-F1-model_v4	bcif	71725
AF-P00044-F1-model_v4	mmtf	11963
AF-P00044-F1-model_v4	pulchra	9396
AF-P00044-F1-model_v4	gzip	16727
AF-P00044-F1-model_v4	pic	6263
AF-P00044-F1-model_v4	foldcomp	1914
AF-P00045-F1-model_v4	pdb	75896
AF-P00045-F1-model_v4	cif	113142
AF-P00045-F1-model_v4	bcif	72151
AF-P00045-F1-model_v4	mmtf	12177
AF-P00045-F1-model_v4	pulchra	9720
AF-P00045-F1-model_v4	gzip	17215
AF-P00045-F1-model_v4	pic	6805
AF-P00045-F1-model_v4	foldcomp	1962
AF-P00127-F1-model_v4	pdb	103193
AF-P00127-F1-model_v4	cif	149797
AF-P00127-F1-model_v4	bcif	75583
AF-P00127-F1-model_v4	mmtf	14894
AF-P00127-F1-model_v4	pulchra	12474
AF-P00127-F1-model_v4	gzip	23336
AF-P00127-F1-model_v4	pic	9250
AF-P00127-F1-model_v4	foldcomp	2565
AF-P00128-F1-model_v4	pdb	88046
AF-P00128-F1-model_v4	cif	129939
AF-P00128-F1-model_v4	bcif	73742
AF-P00128-F1-model_v4	mmtf	13445
AF-P00128-F1-model_v4	pulchra	10854
AF-P00128-F1-model_v4	gzip	19839
AF-P00128-F1-model_v4	pic	7932
AF-P00128-F1-model_v4	foldcomp	2260
AF-P00163-F1-model_v4	pdb	256688
AF-P00163-F1-model_v4	cif	362013
AF-P00163-F1-model_v4	bcif	99835
AF-P00163-F1-model_v4	mmtf	31505
AF-P00163-F1-model_v4	pulchra	31752
AF-P00163-F1-model_v4	gzip	56198
AF-P00163-F1-model_v4	pic	19408
AF-P00163-F1-model_v4	foldcomp	6235
AF-P00175-F1-model_v4	pdb	381185
AF-P00175-F1-model_v4	cif	536950
AF-P00175-F1-model_v4	bcif	121139
AF-P00175-F1-model_v4	mmtf	44877
AF-P00175-F1-model_v4	pulchra	48438
AF-P00175-F1-model_v4	gzip	84405
AF-P00175-F1-model_v4	pic	28102
AF-P00175-F1-model_v4	foldcomp	9327
AF-P00330-F1-model_v4	pdb	216026
AF-P00330-F1-model_v4	cif	309969
AF-P00330-F1-model_v4	bcif	94920
AF-P00330-F1-model_v4	mmtf	27281
AF-P00330-F1-model_v4	pulchra	28755
AF-P00330-F1-model_v4	gzip	47558
AF-P00330-F1-model_v4	pic	16133
AF-P00330-F1-model_v4	foldcomp	5444
AF-P00331-F1-model_v4	pdb	215540
AF-P00331-F1-model_v4	cif	309138
AF-P00331-F1-model_v4	bcif	94732
AF-P00331-F1-model_v4	mmtf	27233
AF-P00331-F1-model_v4	pulchra	28755
AF-P00331-F1-model_v4	gzip	47542
AF-P00331-F1-model_v4	pic	16084
AF-P00331-F1-model_v4	foldcomp	5438
AF-P00358-F1-model_v4	pdb	210356
AF-P00358-F1-model_v4	cif	300849
AF-P00358-F1-model_v4	bcif	93387
AF-P00358-F1-model_v4	mmtf	26609
AF-P00358-F1-model_v4	pulchra	27459
AF-P00358-F1-model_v4	gzip	46224
AF-P00358-F1-model_v4	pic	15790
AF-P00358-F1-model_v4	foldcomp	5298
AF-P00359-F1-model_v4	pdb	209870
AF-P00359-F1-model_v4	cif	300093
AF-P00359-F1-model_v4	bcif	93315
AF-P00359-F1-model_v4	mmtf	26561
AF-P00359-F1-model_v4	pulchra	27459
AF-P00359-F1-model_v4	gzip	46176
AF-P00359-F1-model_v4	pic	15820
AF-P00359-F1-model_v4	foldcomp	5292
AF-P00360-F1-model_v4	pdb	209951
AF-P00360-F1-model_v4	cif	300339
AF-P00360-F1-model_v4	bcif	93357
AF-P00360-F1-model_v4	mmtf	26569
AF-P00360-F1-model_v4	pulchra	27459
AF-P00360-F1-model_v4	gzip	46181
AF-P00360-F1-model_v4	pic	15719
AF-P00360-F1-model_v4	foldcomp	5293
AF-P00401-F1-model_v4	pdb	344573
AF-P00401-F1-model_v4	cif	483372
AF-P00401-F1-model_v4	bcif	114132
AF-P00401-F1-model_v4	mmtf	40955
AF-P00401-F1-model_v4	pulchra	43821
AF-P00401-F1-model_v4	gzip	75531
AF-P00401-F1-model_v4	pic	23893
AF-P00401-F1-model_v4	foldcomp	8459
AF-P00410-F1-model_v4	pdb	168803
AF-P00410-F1-model_v4	cif	241488
AF-P00410-F1-model_v4	bcif	86195
AF-P00410-F1-model_v4	mmtf	22092
AF-P00410-F1-model_v4	pulchra	20898
AF-P00410-F1-model_v4	gzip	37600
AF-P00410-F1-model_v4	pic	13778
AF-P00410-F1-model_v4	foldcomp	4173
AF-P00420-F1-model_v4	pdb	179657
AF-P00420-F1-model_v4	cif	255289
AF-P00420-F1-model_v4	bcif	87758
AF-P00420-F1-model_v4	mmtf	23255
AF-P00420-F1-model_v4	pulchra	22356
AF-P00420-F1-model_v4	gzip	39561
AF-P00420-F1-model_v4	pic	14548
AF-P00420-F1-model_v4	foldcomp	4414
AF-P00424-F1-model_v4	pdb	102869
AF-P00424-F1-model_v4	cif	150849
AF-P00424-F1-model_v4	bcif	76251
AF-P00424-F1-model_v4	mmtf	14902
AF-P00424-F1-model_v4	pulchra	12960
AF-P00424-F1-model_v4	gzip	23583
AF-P00424-F1-model_v4	pic	9330
AF-P00424-F1-model_v4	foldcomp	2635
AF-P00425-F1-model_v4	pdb	103436
AF-P00425-F1-model_v4	cif	151275
AF-P00425-F1-model_v4	bcif	76208
AF-P00425-F1-model_v4	mmtf	14944
AF-P00425-F1-model_v4	pulchra	12798
AF-P00425-F1-model_v4	gzip	23529
AF-P00425-F1-model_v4	pic	9419
AF-P00425-F1-model_v4	foldcomp	2630
AF-P00427-F1-model_v4	pdb	104327
AF-P00427-F1-model_v4	cif	151510
AF-P00427-F1-model_v4	bcif	75939
AF-P00427-F1-model_v4	mmtf	14938
AF-P00427-F1-model_v4	pulchra	12555
AF-P00427-F1-model_v4	gzip	23549
AF-P00427-F1-model_v4	pic	10052
AF-P00427-F1-model_v4	foldcomp	2582
AF-P00431-F1-model_v4	pdb	237653
AF-P00431-F1-model_v4	cif	337322
AF-P00431-F1-model_v4	bcif	97379
AF-P00431-F1-model_v4	mmtf	29487
AF-P00431-F1-model_v4	pulchra	29808
AF-P00431-F1-model_v4	gzip	52426
AF-P00431-F1-model_v4	pic	19713
AF-P00431-F1-model_v4	foldcomp	5843
AF-P00445-F1-model_v4	pdb	95255
AF-P00445-F1-model_v4	cif	142411
AF-P00445-F1-model_v4	bcif	75483
AF-P00445-F1-model_v4	mmtf	14090
AF-P00445-F1-model_v4	pulchra	13041
AF-P00445-F1-model_v4	gzip	21367
AF-P00445-F1-model_v4	pic	7928
AF-P00445-F1-model_v4	foldcomp	2529
AF-P00447-F1-model_v4	pdb	153332
AF-P00447-F1-model_v4	cif	220292
AF-P00447-F1-model_v4	bcif	83899
AF-P00447-F1-model_v4	mmtf	20470
AF-P00447-F1-model_v4	pulchra	19440
AF-P00447-F1-model_v4	gzip	34106
AF-P00447-F1-model_v4	pic	13865
AF-P00447-F1-model_v4	foldcomp	3846
AF-P00498-F1-model_v4	pdb	189134
AF-P00498-F1-model_v4	cif	271588
AF-P00498-F1-model_v4	bcif	90151
AF-P00498-F1-model_v4	mmtf	24341
AF-P00498-F1-model_v4	pulchra	24624
AF-P00498-F1-model_v4	gzip	42399
AF-P00498-F1-model_v4	pic	14989
AF-P00498-F1-model_v4	foldcomp	4736
AF-P00546-F1-model_v4	pdb	200636
AF-P00546-F1-model_v4	cif	286594
AF-P00546-F1-model_v4	bcif	91796
AF-P00546-F1-model_v4	mmtf	25475
AF-P00546-F1-model_v4	pulchra	24705
AF-P00546-F1-model_v4	gzip	44213
AF-P00546-F1-model_v4	pic	15131
AF-P00546-F1-model_v4	foldcomp	4880
AF-P00549-F1-model_v4	pdb	317276
AF-P00549-F1-model_v4	cif	449484
AF-P00549-F1-model_v4	bcif	110689
AF-P00549-F1-model_v4	mmtf	38095
AF-P00549-F1-model_v4	pulchra	41067
AF-P00549-F1-model_v4	gzip	69808
AF-P00549-F1-model_v4	pic	22556
AF-P00549-F1-model_v4	foldcomp	7869
AF-P00560-F1-model_v4	pdb	262277
AF-P00560-F1-model_v4	cif	374204
AF-P00560-F1-model_v4	bcif	102114
AF-P00560-F1-model_v4	mmtf	32217
AF-P00560-F1-model_v4	pulchra	34263
AF-P00560-F1-model_v4	gzip	58136
AF-P00560-F1-model_v4	pic	19030
AF-P00560-F1-model_v4	foldcomp	6538
AF-P00572-F1-model_v4	pdb	145961
AF-P00572-F1-model_v4	cif	210381
AF-P00572-F1-model_v4	bcif	82794
AF-P00572-F1-model_v4	mmtf	19669
AF-P00572-F1-model_v4	pulchra	18063
AF-P00572-F1-model_v4	gzip	32399
AF-P00572-F1-model_v4	pic	11513
AF-P00572-F1-model_v4	foldcomp	3593
AF-P00635-F1-model_v4	pdb	309014
AF-P00635-F1-model_v4	cif	436110
AF-P00635-F1-model_v4	bcif	108874
AF-P00635-F1-model_v4	mmtf	37113
AF-P00635-F1-model_v4	pulchra	38394
AF-P00635-F1-model_v4	gzip	68059
AF-P00635-F1-model_v4	pic	24137
AF-P00635-F1-model_v4	foldcomp	7502
AF-P00724-F1-model_v4	pdb	355265
AF-P00724-F1-model_v4	cif	499298
AF-P00724-F1-model_v4	bcif	115831
AF-P00724-F1-model_v4	mmtf	42035
AF-P00724-F1-model_v4	pulchra	43659
AF-P00724-F1-model_v4	gzip	78272
AF-P00724-F1-model_v4	pic	24490
AF-P00724-F1-model_v4	foldcomp	8562
AF-P00729-F1-model_v4	pdb	349271
AF-P00729-F1-model_v4	cif	492183
AF-P00729-F1-model_v4	bcif	115575
AF-P00729-F1-model_v4	mmtf	41439
AF-P00729-F1-model_v4	pulchra	43821
AF-P00729-F1-model_v4	gzip	77123
AF-P00729-F1-model_v4	pic	24916
AF-P00729-F1-model_v4	foldcomp	8495
AF-P00812-F1-model_v4	pdb	208655
AF-P00812-F1-model_v4	cif	298342
AF-P00812-F1-model_v4	bcif	93379
AF-P00812-F1-model_v4	mmtf	26475
AF-P00812-F1-model_v4	pulchra	27540
AF-P00812-F1-model_v4	gzip	46370
AF-P00812-F1-model_v4	pic	15587
AF-P00812-F1-model_v4	foldcomp	5250
AF-P00815-F1-model_v4	pdb	508436
AF-P00815-F1-model_v4	cif	712840
AF-P00815-F1-model_v4	bcif	142260
AF-P00815-F1-model_v4	mmtf	58593
AF-P00815-F1-model_v4	pulchra	65286
AF-P00815-F1-model_v4	gzip	113137
AF-P00815-F1-model_v4	pic	35142
AF-P00815-F1-model_v4	foldcomp	12466
AF-P00817-F1-model_v4	pdb	190916
AF-P00817-F1-model_v4	cif	273847
AF-P00817-F1-model_v4	bcif	90237
AF-P00817-F1-model_v4	mmtf	24457
AF-P00817-F1-model_v4	pulchra	23814
AF-P00817-F1-model_v4	gzip	41721
AF-P00817-F1-model_v4	pic	14209
AF-P00817-F1-model_v4	foldcomp	4694
AF-P00830-F1-model_v4	pdb	319787
AF-P00830-F1-model_v4	cif	452670
AF-P00830-F1-model_v4	bcif	111429
AF-P00830-F1-model_v4	mmtf	38405
AF-P00830-F1-model_v4	pulchra	41958
AF-P00830-F1-model_v4	gzip	70681
AF-P00830-F1-model_v4	pic	24598
AF-P00830-F1-model_v4	foldcomp	7987
AF-P00854-F1-model_v4	pdb	172205
AF-P00854-F1-model_v4	cif	245290
AF-P00854-F1-model_v4	bcif	86731
AF-P00854-F1-model_v4	mmtf	22495
AF-P00854-F1-model_v4	pulchra	21546
AF-P00854-F1-model_v4	gzip	38152
AF-P00854-F1-model_v4	pic	13604
AF-P00854-F1-model_v4	foldcomp	4256
AF-P00856-F1-model_v4	pdb	37583
AF-P00856-F1-model_v4	cif	57717
AF-P00856-F1-model_v4	bcif	65183
AF-P00856-F1-model_v4	mmtf	6994
AF-P00856-F1-model_v4	pulchra	4455
AF-P00856-F1-model_v4	gzip	8891
AF-P00856-F1-model_v4	pic	3612
AF-P00856-F1-model_v4	foldcomp	984
AF-P00890-F1-model_v4	pdb	312578
AF-P00890-F1-model_v4	cif	439321
AF-P00890-F1-model_v4	bcif	108945
AF-P00890-F1-model_v4	mmtf	37525
AF-P00890-F1-model_v4	pulchra	39366
AF-P00890-F1-model_v4	gzip	68716
AF-P00890-F1-model_v4	pic	24174
AF-P00890-F1-model_v4	foldcomp	7660
AF-P00899-F1-model_v4	pdb	330641
AF-P00899-F1-model_v4	cif	466364
AF-P00899-F1-model_v4	bcif	112382
AF-P00899-F1-model_v4	mmtf	39435
AF-P00899-F1-model_v4	pulchra	41634
AF-P00899-F1-model_v4	gzip	72651
AF-P00899-F1-model_v4	pic	22641
AF-P00899-F1-model_v4	foldcomp	8091
AF-P00912-F1-model_v4	pdb	143126
AF-P00912-F1-model_v4	cif	207568
AF-P00912-F1-model_v4	bcif	82892
AF-P00912-F1-model_v4	mmtf	19405
AF-P00912-F1-model_v4	pulchra	18711
AF-P00912-F1-model_v4	gzip	31772
AF-P00912-F1-model_v4	pic	11157
AF-P00912-F1-model_v4	foldcomp	3629
AF-P00924-F1-model_v4	pdb	274103
AF-P00924-F1-model_v4	cif	389564
AF-P00924-F1-model_v4	bcif	103756
AF-P00924-F1-model_v4	mmtf	33499
AF-P00924-F1-model_v4	pulchra	35964
AF-P00924-F1-model_v4	gzip	60313
AF-P00924-F1-model_v4	pic	19463
AF-P00924-F1-model_v4	foldcomp	6835
AF-P00925-F1-model_v4	pdb	274184
AF-P00925-F1-model_v4	cif	389374
AF-P00925-F1-model_v4	bcif	103648
AF-P00925-F1-model_v4	mmtf	33507
AF-P00925-F1-model_v4	pulchra	35964
AF-P00925-F1-model_v4	gzip	60476
AF-P00925-F1-model_v4	pic	19561
AF-P00925-F1-model_v4	foldcomp	6836
AF-P00927-F1-model_v4	pdb	372032
AF-P00927-F1-model_v4	cif	523743
AF-P00927-F1-model_v4	bcif	119595
AF-P00927-F1-model_v4	mmtf	43941
AF-P00927-F1-model_v4	pulchra	47223
AF-P00927-F1-model_v4	gzip	82853
AF-P00927-F1-model_v4	pic	28293
AF-P00927-F1-model_v4	foldcomp	9133
AF-P00931-F1-model_v4	pdb	445823
AF-P00931-F1-model_v4	cif	627261
AF-P00931-F1-model_v4	bcif	132110
AF-P00931-F1-model_v4	mmtf	51891
AF-P00931-F1-model_v4	pulchra	57834
AF-P00931-F1-model_v4	gzip	98519
AF-P00931-F1-model_v4	pic	30066
AF-P00931-F1-model_v4	foldcomp	11004
AF-P00937-F1-model_v4	pdb	311930
AF-P00937-F1-model_v4	cif	441919
AF-P00937-F1-model_v4	bcif	110053
AF-P00937-F1-model_v4	mmtf	37483
AF-P00937-F1-model_v4	pulchra	39771
AF-P00937-F1-model_v4	gzip	68917
AF-P00937-F1-model_v4	pic	21687
AF-P00937-F1-model_v4	foldcomp	7697
AF-P00942-F1-model_v4	pdb	158840
AF-P00942-F1-model_v4	cif	228696
AF-P00942-F1-model_v4	bcif	84954
AF-P00942-F1-model_v4	mmtf	21082
AF-P00942-F1-model_v4	pulchra	20655
AF-P00942-F1-model_v4	gzip	34959
AF-P00942-F1-model_v4	pic	12098
AF-P00942-F1-model_v4	foldcomp	3987
AF-P00950-F1-model_v4	pdb	163700
AF-P00950-F1-model_v4	cif	235757
AF-P00950-F1-model_v4	bcif	85745
AF-P00950-F1-model_v4	mmtf	21413
AF-P00950-F1-model_v4	pulchra	20574
AF-P00950-F1-model_v4	gzip	36170
AF-P00950-F1-model_v4	pic	12528
AF-P00950-F1-model_v4	foldcomp	4042
AF-P00958-F1-model_v4	pdb	498797
AF-P00958-F1-model_v4	cif	697208
AF-P00958-F1-model_v4	bcif	139525
AF-P00958-F1-model_v4	mmtf	57373
AF-P00958-F1-model_v4	pulchra	61398
AF-P00958-F1-model_v4	gzip	110246
AF-P00958-F1-model_v4	pic	34046
AF-P00958-F1-model_v4	foldcomp	12015
AF-P01094-F1-model_v4	pdb	48194
AF-P01094-F1-model_v4	cif	71932
AF-P01094-F1-model_v4	bcif	67047
AF-P01094-F1-model_v4	mmtf	8483
AF-P01094-F1-model_v4	pulchra	6075
AF-P01094-F1-model_v4	gzip	11454
AF-P01094-F1-model_v4	pic	4865
AF-P01094-F1-model_v4	foldcomp	1273
AF-P01097-F1-model_v4	pdb	60749
AF-P01097-F1-model_v4	cif	88127
AF-P01097-F1-model_v4	bcif	68910
AF-P01097-F1-model_v4	mmtf	10163
AF-P01097-F1-model_v4	pulchra	7452
AF-P01097-F1-model_v4	gzip	14120
AF-P01097-F1-model_v4	pic	6112
AF-P01097-F1-model_v4	foldcomp	1577
AF-P01098-F1-model_v4	pdb	61964
AF-P01098-F1-model_v4	cif	89902
AF-P01098-F1-model_v4	bcif	69359
AF-P01098-F1-model_v4	mmtf	10442
AF-P01098-F1-model_v4	pulchra	7533
AF-P01098-F1-model_v4	gzip	14509
AF-P01098-F1-model_v4	pic	6124
AF-P01098-F1-model_v4	foldcomp	1613
AF-P01119-F1-model_v4	pdb	201203
AF-P01119-F1-model_v4	cif	285141
AF-P01119-F1-model_v4	bcif	91112
AF-P01119-F1-model_v4	mmtf	25386
AF-P01119-F1-model_v4	pulchra	25596
AF-P01119-F1-model_v4	gzip	44723
AF-P01119-F1-model_v4	pic	17053
AF-P01119-F1-model_v4	foldcomp	4986
AF-P01120-F1-model_v4	pdb	202904
AF-P01120-F1-model_v4	cif	288768
AF-P01120-F1-model_v4	bcif	91882
AF-P01120-F1-model_v4	mmtf	25626
AF-P01120-F1-model_v4	pulchra	26649
AF-P01120-F1-model_v4	gzip	45832
AF-P01120-F1-model_v4	pic	17052
AF-P01120-F1-model_v4	foldcomp	5084
AF-P01123-F1-model_v4	pdb	137213
AF-P01123-F1-model_v4	cif	197931
AF-P01123-F1-model_v4	bcif	81463
AF-P01123-F1-model_v4	mmtf	18711
AF-P01123-F1-model_v4	pulchra	17253
AF-P01123-F1-model_v4	gzip	30543
AF-P01123-F1-model_v4	pic	12727
AF-P01123-F1-model_v4	foldcomp	3431
AF-P01149-F1-model_v4	pdb	111860
AF-P01149-F1-model_v4	cif	162781
AF-P01149-F1-model_v4	bcif	77438
AF-P01149-F1-model_v4	mmtf	15884
AF-P01149-F1-model_v4	pulchra	13932
AF-P01149-F1-model_v4	gzip	25183
AF-P01149-F1-model_v4	pic	10355
AF-P01149-F1-model_v4	foldcomp	2793
AF-P02293-F1-model_v4	pdb	85940
AF-P02293-F1-model_v4	cif	126587
AF-P02293-F1-model_v4	bcif	73198
AF-P02293-F1-model_v4	mmtf	12879
AF-P02293-F1-model_v4	pulchra	11178
AF-P02293-F1-model_v4	gzip	19601
AF-P02293-F1-model_v4	pic	8570
AF-P02293-F1-model_v4	foldcomp	2223
AF-P02294-F1-model_v4	pdb	85859
AF-P02294-F1-model_v4	cif	126394
AF-P02294-F1-model_v4	bcif	73073
AF-P02294-F1-model_v4	mmtf	12869
AF-P02294-F1-model_v4	pulchra	11178
AF-P02294-F1-model_v4	gzip	19675
AF-P02294-F1-model_v4	pic	8440
AF-P02294-F1-model_v4	foldcomp	2222
AF-P02309-F1-model_v4	pdb	69497
AF-P02309-F1-model_v4	cif	103642
AF-P02309-F1-model_v4	bcif	70860
AF-P02309-F1-model_v4	mmtf	11099
AF-P02309-F1-model_v4	pulchra	8910
AF-P02309-F1-model_v4	gzip	16111
AF-P02309-F1-model_v4	pic	6737
AF-P02309-F1-model_v4	foldcomp	1812
AF-P02381-F1-model_v4	pdb	273131
AF-P02381-F1-model_v4	cif	383191
AF-P02381-F1-model_v4	bcif	101893
AF-P02381-F1-model_v4	mmtf	33188
AF-P02381-F1-model_v4	pulchra	32805
AF-P02381-F1-model_v4	gzip	60622
AF-P02381-F1-model_v4	pic	20427
AF-P02381-F1-model_v4	foldcomp	6539
AF-P02400-F1-model_v4	pdb	67553
AF-P02400-F1-model_v4	cif	101639
AF-P02400-F1-model_v4	bcif	70700
AF-P02400-F1-model_v4	mmtf	10774
AF-P02400-F1-model_v4	pulchra	9477
AF-P02400-F1-model_v4	gzip	15626
AF-P02400-F1-model_v4	pic	5720
AF-P02400-F1-model_v4	foldcomp	1854
AF-P02406-F1-model_v4	pdb	100763
AF-P02406-F1-model_v4	cif	148197
AF-P02406-F1-model_v4	bcif	75912
AF-P02406-F1-model_v4	mmtf	14640
AF-P02406-F1-model_v4	pulchra	12636
AF-P02406-F1-model_v4	gzip	22785
AF-P02406-F1-model_v4	pic	8478
AF-P02406-F1-model_v4	foldcomp	2524
AF-P02407-F1-model_v4	pdb	94769
AF-P02407-F1-model_v4	cif	139028
AF-P02407-F1-model_v4	bcif	74718
AF-P02407-F1-model_v4	mmtf	13938
AF-P02407-F1-model_v4	pulchra	11583
AF-P02407-F1-model_v4	gzip	21455
AF-P02407-F1-model_v4	pic	8327
AF-P02407-F1-model_v4	foldcomp	2375
AF-P02557-F1-model_v4	pdb	296783
AF-P02557-F1-model_v4	cif	419010
AF-P02557-F1-model_v4	bcif	107046
AF-P02557-F1-model_v4	mmtf	35849
AF-P02557-F1-model_v4	pulchra	37584
AF-P02557-F1-model_v4	gzip	65804
AF-P02557-F1-model_v4	pic	21497
AF-P02557-F1-model_v4	foldcomp	7282
AF-P02829-F1-model_v4	pdb	472877
AF-P02829-F1-model_v4	cif	660105
AF-P02829-F1-model_v4	bcif	134858
AF-P02829-F1-model_v4	mmtf	54436
AF-P02829-F1-model_v4	pulchra	57996
AF-P02829-F1-model_v4	gzip	104778
AF-P02829-F1-model_v4	pic	33467
AF-P02829-F1-model_v4	foldcomp	11369
AF-P02992-F1-model_v4	pdb	279044
AF-P02992-F1-model_v4	cif	395672
AF-P02992-F1-model_v4	bcif	104454
AF-P02992-F1-model_v4	mmtf	33778
AF-P02992-F1-model_v4	pulchra	35964
AF-P02992-F1-model_v4	gzip	62256
AF-P02992-F1-model_v4	pic	21804
AF-P02992-F1-model_v4	foldcomp	6921
AF-P02994-F1-model_v4	pdb	292085
AF-P02994-F1-model_v4	cif	414257
AF-P02994-F1-model_v4	bcif	106867
AF-P02994-F1-model_v4	mmtf	35381
AF-P02994-F1-model_v4	pulchra	37665
AF-P02994-F1-model_v4	gzip	65006
AF-P02994-F1-model_v4	pic	21047
AF-P02994-F1-model_v4	foldcomp	7236
AF-P03069-F1-model_v4	pdb	184193
AF-P03069-F1-model_v4	cif	261902
AF-P03069-F1-model_v4	bcif	88686
AF-P03069-F1-model_v4	mmtf	23636
AF-P03069-F1-model_v4	pulchra	23328
AF-P03069-F1-model_v4	gzip	41405
AF-P03069-F1-model_v4	pic	14905
AF-P03069-F1-model_v4	foldcomp	4592
AF-P03870-F1-model_v4	pdb	284633
AF-P03870-F1-model_v4	cif	401396
AF-P03870-F1-model_v4	bcif	104877
AF-P03870-F1-model_v4	mmtf	34456
AF-P03870-F1-model_v4	pulchra	34830
AF-P03870-F1-model_v4	gzip	62964
AF-P03870-F1-model_v4	pic	20559
AF-P03870-F1-model_v4	foldcomp	6861
AF-P03871-F1-model_v4	pdb	253448
AF-P03871-F1-model_v4	cif	356793
AF-P03871-F1-model_v4	bcif	99406
AF-P03871-F1-model_v4	mmtf	31081
AF-P03871-F1-model_v4	pulchra	30780
AF-P03871-F1-model_v4	gzip	56749
AF-P03871-F1-model_v4	pic	18728
AF-P03871-F1-model_v4	foldcomp	6096
AF-P03872-F1-model_v4	pdb	194075
AF-P03872-F1-model_v4	cif	274270
AF-P03872-F1-model_v4	bcif	84356
AF-P03872-F1-model_v4	mmtf	24823
AF-P03872-F1-model_v4	pulchra	24543
AF-P03872-F1-model_v4	gzip	43377
AF-P03872-F1-model_v4	pic	16056
AF-P03872-F1-model_v4	foldcomp	4787
AF-P03873-F1-model_v4	pdb	286577
AF-P03873-F1-model_v4	cif	403043
AF-P03873-F1-model_v4	bcif	104818
AF-P03873-F1-model_v4	mmtf	34653
AF-P03873-F1-model_v4	pulchra	34830
AF-P03873-F1-model_v4	gzip	63617
AF-P03873-F1-model_v4	pic	20698
AF-P03873-F1-model_v4	foldcomp	6886
AF-P03874-F1-model_v4	pdb	429704
AF-P03874-F1-model_v4	cif	599129
AF-P03874-F1-model_v4	bcif	121994
AF-P03874-F1-model_v4	mmtf	49911
AF-P03874-F1-model_v4	pulchra	51597
AF-P03874-F1-model_v4	gzip	94796
AF-P03874-F1-model_v4	pic	29916
AF-P03874-F1-model_v4	foldcomp	10252
AF-P03875-F1-model_v4	pdb	553634
AF-P03875-F1-model_v4	cif	771579
AF-P03875-F1-model_v4	bcif	148409
AF-P03875-F1-model_v4	mmtf	63233
AF-P03875-F1-model_v4	pulchra	68121
AF-P03875-F1-model_v4	gzip	122039
AF-P03875-F1-model_v4	pic	37012
AF-P03875-F1-model_v4	foldcomp	13302
AF-P03876-F1-model_v4	pdb	566270
AF-P03876-F1-model_v4	cif	788921
AF-P03876-F1-model_v4	bcif	150534
AF-P03876-F1-model_v4	mmtf	64595
AF-P03876-F1-model_v4	pulchra	69741
AF-P03876-F1-model_v4	gzip	125215
AF-P03876-F1-model_v4	pic	37703
AF-P03876-F1-model_v4	foldcomp	13617
AF-P03877-F1-model_v4	pdb	279692
AF-P03877-F1-model_v4	cif	393977
AF-P03877-F1-model_v4	bcif	103776
AF-P03877-F1-model_v4	mmtf	33935
AF-P03877-F1-model_v4	pulchra	34182
AF-P03877-F1-model_v4	gzip	62293
AF-P03877-F1-model_v4	pic	21072
AF-P03877-F1-model_v4	foldcomp	6759
AF-P03878-F1-model_v4	pdb	368387
AF-P03878-F1-model_v4	cif	514919
AF-P03878-F1-model_v4	bcif	117676
AF-P03878-F1-model_v4	mmtf	43451
AF-P03878-F1-model_v4	pulchra	45603
AF-P03878-F1-model_v4	gzip	82178
AF-P03878-F1-model_v4	pic	26398
AF-P03878-F1-model_v4	foldcomp	8929
AF-P03879-F1-model_v4	pdb	434888
AF-P03879-F1-model_v4	cif	604799
AF-P03879-F1-model_v4	bcif	127844
AF-P03879-F1-model_v4	mmtf	50451
AF-P03879-F1-model_v4	pulchra	52245
AF-P03879-F1-model_v4	gzip	96044
AF-P03879-F1-model_v4	pic	31396
AF-P03879-F1-model_v4	foldcomp	10351
AF-P03881-F1-model_v4	pdb	328697
AF-P03881-F1-model_v4	cif	460240
AF-P03881-F1-model_v4	bcif	111042
AF-P03881-F1-model_v4	mmtf	39073
AF-P03881-F1-model_v4	pulchra	38799
AF-P03881-F1-model_v4	gzip	72817
AF-P03881-F1-model_v4	pic	23828
AF-P03881-F1-model_v4	foldcomp	7787
AF-P03882-F1-model_v4	pdb	163619
AF-P03882-F1-model_v4	cif	234199
AF-P03882-F1-model_v4	bcif	85336
AF-P03882-F1-model_v4	mmtf	21487
AF-P03882-F1-model_v4	pulchra	19602
AF-P03882-F1-model_v4	gzip	36087
AF-P03882-F1-model_v4	pic	13285
AF-P03882-F1-model_v4	foldcomp	3978
AF-P03962-F1-model_v4	pdb	172124
AF-P03962-F1-model_v4	cif	247650
AF-P03962-F1-model_v4	bcif	87362
AF-P03962-F1-model_v4	mmtf	22503
AF-P03962-F1-model_v4	pulchra	22356
AF-P03962-F1-model_v4	gzip	38035
AF-P03962-F1-model_v4	pic	13008
AF-P03962-F1-model_v4	foldcomp	4315
AF-P03965-F1-model_v4	pdb	717983
AF-P03965-F1-model_v4	cif	1037970
AF-P03965-F1-model_v4	bcif	178157
AF-P03965-F1-model_v4	mmtf	81029
AF-P03965-F1-model_v4	pulchra	91368
AF-P03965-F1-model_v4	gzip	157822
AF-P03965-F1-model_v4	pic	43544
AF-P03965-F1-model_v4	foldcomp	17477
AF-P04037-F1-model_v4	pdb	102464
AF-P04037-F1-model_v4	cif	151215
AF-P04037-F1-model_v4	bcif	76451
AF-P04037-F1-model_v4	mmtf	15041
AF-P04037-F1-model_v4	pulchra	13122
AF-P04037-F1-model_v4	gzip	23348
AF-P04037-F1-model_v4	pic	9784
AF-P04037-F1-model_v4	foldcomp	2641
AF-P04039-F1-model_v4	pdb	55241
AF-P04039-F1-model_v4	cif	81677
AF-P04039-F1-model_v4	bcif	68642
AF-P04039-F1-model_v4	mmtf	9750
AF-P04039-F1-model_v4	pulchra	6885
AF-P04039-F1-model_v4	gzip	12869
AF-P04039-F1-model_v4	pic	5079
AF-P04039-F1-model_v4	foldcomp	1482
AF-P04046-F1-model_v4	pdb	329912
AF-P04046-F1-model_v4	cif	466016
AF-P04046-F1-model_v4	bcif	112554
AF-P04046-F1-model_v4	mmtf	39208
AF-P04046-F1-model_v4	pulchra	41877
AF-P04046-F1-model_v4	gzip	72553
AF-P04046-F1-model_v4	pic	22759
AF-P04046-F1-model_v4	foldcomp	8096
AF-P04050-F1-model_v4	pdb	1105649
AF-P04050-F1-model_v4	cif	1602989
AF-P04050-F1-model_v4	bcif	242441
AF-P04050-F1-model_v4	mmtf	122613
AF-P04050-F1-model_v4	pulchra	140940
AF-P04050-F1-model_v4	gzip	244300
AF-P04050-F1-model_v4	pic	67966
AF-P04050-F1-model_v4	foldcomp	26890
AF-P04051-F1-model_v4	pdb	936359
AF-P04051-F1-model_v4	cif	1362065
AF-P04051-F1-model_v4	bcif	215252
AF-P04051-F1-model_v4	mmtf	104407
AF-P04051-F1-model_v4	pulchra	118827
AF-P04051-F1-model_v4	gzip	206633
AF-P04051-F1-model_v4	pic	58182
AF-P04051-F1-model_v4	foldcomp	22744
AF-P04076-F1-model_v4	pdb	303263
AF-P04076-F1-model_v4	cif	426331
AF-P04076-F1-model_v4	bcif	107513
AF-P04076-F1-model_v4	mmtf	36513
AF-P04076-F1-model_v4	pulchra	38070
AF-P04076-F1-model_v4	gzip	67583
AF-P04076-F1-model_v4	pic	22387
AF-P04076-F1-model_v4	foldcomp	7402
AF-P04147-F1-model_v4	pdb	374462
AF-P04147-F1-model_v4	cif	524319
AF-P04147-F1-model_v4	bcif	119048
AF-P04147-F1-model_v4	mmtf	44135
AF-P04147-F1-model_v4	pulchra	47304
AF-P04147-F1-model_v4	gzip	82855
AF-P04147-F1-model_v4	pic	26234
AF-P04147-F1-model_v4	foldcomp	9187
AF-P04161-F1-model_v4	pdb	139319
AF-P04161-F1-model_v4	cif	201849
AF-P04161-F1-model_v4	bcif	81915
AF-P04161-F1-model_v4	mmtf	18977
AF-P04161-F1-model_v4	pulchra	17901
AF-P04161-F1-model_v4	gzip	30907
AF-P04161-F1-model_v4	pic	11234
AF-P04161-F1-model_v4	foldcomp	3523
AF-P04173-F1-model_v4	pdb	228257
AF-P04173-F1-model_v4	cif	325042
AF-P04173-F1-model_v4	bcif	96186
AF-P04173-F1-model_v4	mmtf	28553
AF-P04173-F1-model_v4	pulchra	30051
AF-P04173-F1-model_v4	gzip	50136
AF-P04173-F1-model_v4	pic	16652
AF-P04173-F1-model_v4	foldcomp	5738
AF-P04385-F1-model_v4	pdb	337202
AF-P04385-F1-model_v4	cif	475303
AF-P04385-F1-model_v4	bcif	113772
AF-P04385-F1-model_v4	mmtf	40221
AF-P04385-F1-model_v4	pulchra	43335
AF-P04385-F1-model_v4	gzip	74778
AF-P04385-F1-model_v4	pic	23537
AF-P04385-F1-model_v4	foldcomp	8317
AF-P04386-F1-model_v4	pdb	575423
AF-P04386-F1-model_v4	cif	798948
AF-P04386-F1-model_v4	bcif	151499
AF-P04386-F1-model_v4	mmtf	65653
AF-P04386-F1-model_v4	pulchra	71928
AF-P04386-F1-model_v4	gzip	127451
AF-P04386-F1-model_v4	pic	39521
AF-P04386-F1-model_v4	foldcomp	13918
AF-P04387-F1-model_v4	pdb	283013
AF-P04387-F1-model_v4	cif	400923
AF-P04387-F1-model_v4	bcif	105099
AF-P04387-F1-model_v4	mmtf	34361
AF-P04387-F1-model_v4	pulchra	35802
AF-P04387-F1-model_v4	gzip	63006
AF-P04387-F1-model_v4	pic	20438
AF-P04387-F1-model_v4	foldcomp	6976
AF-P04397-F1-model_v4	pdb	455300
AF-P04397-F1-model_v4	cif	640767
AF-P04397-F1-model_v4	bcif	133009
AF-P04397-F1-model_v4	mmtf	52785
AF-P04397-F1-model_v4	pulchra	57186
AF-P04397-F1-model_v4	gzip	99864
AF-P04397-F1-model_v4	pic	30495
AF-P04397-F1-model_v4	foldcomp	11040
AF-P04449-F1-model_v4	pdb	105623
AF-P04449-F1-model_v4	cif	154250
AF-P04449-F1-model_v4	bcif	76516
AF-P04449-F1-model_v4	mmtf	15194
AF-P04449-F1-model_v4	pulchra	13122
AF-P04449-F1-model_v4	gzip	24181
AF-P04449-F1-model_v4	pic	9362
AF-P04449-F1-model_v4	foldcomp	2662
AF-P04456-F1-model_v4	pdb	94769
AF-P04456-F1-model_v4	cif	139439
AF-P04456-F1-model_v4	bcif	74753
AF-P04456-F1-model_v4	mmtf	13830
AF-P04456-F1-model_v4	pulchra	12069
AF-P04456-F1-model_v4	gzip	21766
AF-P04456-F1-model_v4	pic	8489
AF-P04456-F1-model_v4	foldcomp	2409
AF-P04650-F1-model_v4	pdb	40418
AF-P04650-F1-model_v4	cif	61818
AF-P04650-F1-model_v4	bcif	66177
AF-P04650-F1-model_v4	mmtf	7339
AF-P04650-F1-model_v4	pulchra	4698
AF-P04650-F1-model_v4	gzip	9502
AF-P04650-F1-model_v4	pic	3980
AF-P04650-F1-model_v4	foldcomp	1079
AF-P04710-F1-model_v4	pdb	200798
AF-P04710-F1-model_v4	cif	284602
AF-P04710-F1-model_v4	bcif	91251
AF-P04710-F1-model_v4	mmtf	25569
AF-P04710-F1-model_v4	pulchra	25758
AF-P04710-F1-model_v4	gzip	44804
AF-P04710-F1-model_v4	pic	15294
AF-P04710-F1-model_v4	foldcomp	4987
AF-P04786-F1-model_v4	pdb	523016
AF-P04786-F1-model_v4	cif	726893
AF-P04786-F1-model_v4	bcif	141953
AF-P04786-F1-model_v4	mmtf	59889
AF-P04786-F1-model_v4	pulchra	62856
AF-P04786-F1-model_v4	gzip	114450
AF-P04786-F1-model_v4	pic	35572
AF-P04786-F1-model_v4	foldcomp	12404
AF-P04801-F1-model_v4	pdb	490454
AF-P04801-F1-model_v4	cif	685487
AF-P04801-F1-model_v4	bcif	137932
AF-P04801-F1-model_v4	mmtf	56437
AF-P04801-F1-model_v4	pulchra	60021
AF-P04801-F1-model_v4	gzip	108218
AF-P04801-F1-model_v4	pic	32380
AF-P04801-F1-model_v4	foldcomp	11770
AF-P04802-F1-model_v4	pdb	370088
AF-P04802-F1-model_v4	cif	519962
AF-P04802-F1-model_v4	bcif	118491
AF-P04802-F1-model_v4	mmtf	43615
AF-P04802-F1-model_v4	pulchra	45684
AF-P04802-F1-model_v4	gzip	81907
AF-P04802-F1-model_v4	pic	27742
AF-P04802-F1-model_v4	foldcomp	8956
AF-P04803-F1-model_v4	pdb	251909
AF-P04803-F1-model_v4	cif	356823
AF-P04803-F1-model_v4	bcif	99880
AF-P04803-F1-model_v4	mmtf	31005
AF-P04803-F1-model_v4	pulchra	31266
AF-P04803-F1-model_v4	gzip	55695
AF-P04803-F1-model_v4	pic	18625
AF-P04803-F1-model_v4	foldcomp	6165
AF-P04806-F1-model_v4	pdb	313145
AF-P04806-F1-model_v4	cif	441999
AF-P04806-F1-model_v4	bcif	109613
AF-P04806-F1-model_v4	mmtf	37593
AF-P04806-F1-model_v4	pulchra	39852
AF-P04806-F1-model_v4	gzip	69349
AF-P04806-F1-model_v4	pic	21992
AF-P04806-F1-model_v4	foldcomp	7684
AF-P04807-F1-model_v4	pdb	314603
AF-P04807-F1-model_v4	cif	443834
AF-P04807-F1-model_v4	bcif	109736
AF-P04807-F1-model_v4	mmtf	37743
AF-P04807-F1-model_v4	pulchra	39933
AF-P04807-F1-model_v4	gzip	69614
AF-P04807-F1-model_v4	pic	22103
AF-P04807-F1-model_v4	foldcomp	7708
AF-P04817-F1-model_v4	pdb	385154
AF-P04817-F1-model_v4	cif	537611
AF-P04817-F1-model_v4	bcif	120492
AF-P04817-F1-model_v4	mmtf	45273
AF-P04817-F1-model_v4	pulchra	48600
AF-P04817-F1-model_v4	gzip	85100
AF-P04817-F1-model_v4	pic	28018
AF-P04817-F1-model_v4	foldcomp	9365
AF-P04819-F1-model_v4	pdb	490211
AF-P04819-F1-model_v4	cif	685621
AF-P04819-F1-model_v4	bcif	138381
AF-P04819-F1-model_v4	mmtf	56553
AF-P04819-F1-model_v4	pulchra	61722
AF-P04819-F1-model_v4	gzip	108586
AF-P04819-F1-model_v4	pic	33396
AF-P04819-F1-model_v4	foldcomp	11909
AF-P04821-F1-model_v4	pdb	1034774
AF-P04821-F1-model_v4	cif	1489532
AF-P04821-F1-model_v4	bcif	227117
AF-P04821-F1-model_v4	mmtf	114839
AF-P04821-F1-model_v4	pulchra	129276
AF-P04821-F1-model_v4	gzip	229148
AF-P04821-F1-model_v4	pic	65592
AF-P04821-F1-model_v4	foldcomp	24911
AF-P04840-F1-model_v4	pdb	179657
AF-P04840-F1-model_v4	cif	257992
AF-P04840-F1-model_v4	bcif	88654
AF-P04840-F1-model_v4	mmtf	23315
AF-P04840-F1-model_v4	pulchra	23490
AF-P04840-F1-model_v4	gzip	39849
AF-P04840-F1-model_v4	pic	13371
AF-P04840-F1-model_v4	foldcomp	4551
AF-P04911-F1-model_v4	pdb	84644
AF-P04911-F1-model_v4	cif	124637
AF-P04911-F1-model_v4	bcif	73242
AF-P04911-F1-model_v4	mmtf	12775
AF-P04911-F1-model_v4	pulchra	11259
AF-P04911-F1-model_v4	gzip	19345
AF-P04911-F1-model_v4	pic	8327
AF-P04911-F1-model_v4	foldcomp	2213
AF-P04912-F1-model_v4	pdb	84644
AF-P04912-F1-model_v4	cif	124637
AF-P04912-F1-model_v4	bcif	73232
AF-P04912-F1-model_v4	mmtf	12775
AF-P04912-F1-model_v4	pulchra	11259
AF-P04912-F1-model_v4	gzip	19312
AF-P04912-F1-model_v4	pic	8273
AF-P04912-F1-model_v4	foldcomp	2213
AF-P05030-F1-model_v4	pdb	577529
AF-P05030-F1-model_v4	cif	806825
AF-P05030-F1-model_v4	bcif	153649
AF-P05030-F1-model_v4	mmtf	66047
AF-P05030-F1-model_v4	pulchra	74925
AF-P05030-F1-model_v4	gzip	128216
AF-P05030-F1-model_v4	pic	38626
AF-P05030-F1-model_v4	foldcomp	14204
AF-P05066-F1-model_v4	pdb	385964
AF-P05066-F1-model_v4	cif	539585
AF-P05066-F1-model_v4	bcif	120347
AF-P05066-F1-model_v4	mmtf	45229
AF-P05066-F1-model_v4	pulchra	46332
AF-P05066-F1-model_v4	gzip	85255
AF-P05066-F1-model_v4	pic	26854
AF-P05066-F1-model_v4	foldcomp	9213
AF-P05085-F1-model_v4	pdb	581174
AF-P05085-F1-model_v4	cif	806447
AF-P05085-F1-model_v4	bcif	152211
AF-P05085-F1-model_v4	mmtf	66193
AF-P05085-F1-model_v4	pulchra	71847
AF-P05085-F1-model_v4	gzip	129264
AF-P05085-F1-model_v4	pic	39110
AF-P05085-F1-model_v4	foldcomp	14001
AF-P05150-F1-model_v4	pdb	221372
AF-P05150-F1-model_v4	cif	314993
AF-P05150-F1-model_v4	bcif	94970
AF-P05150-F1-model_v4	mmtf	27759
AF-P05150-F1-model_v4	pulchra	28107
AF-P05150-F1-model_v4	gzip	48818
AF-P05150-F1-model_v4	pic	16972
AF-P05150-F1-model_v4	foldcomp	5458
AF-P05316-F1-model_v4	pdb	418850
AF-P05316-F1-model_v4	cif	584359
AF-P05316-F1-model_v4	bcif	125975
AF-P05316-F1-model_v4	mmtf	48856
AF-P05316-F1-model_v4	pulchra	51840
AF-P05316-F1-model_v4	gzip	92823
AF-P05316-F1-model_v4	pic	30341
AF-P05316-F1-model_v4	foldcomp	10109
AF-P05317-F1-model_v4	pdb	198530
AF-P05317-F1-model_v4	cif	283182
AF-P05317-F1-model_v4	bcif	91359
AF-P05317-F1-model_v4	mmtf	25204
AF-P05317-F1-model_v4	pulchra	25839
AF-P05317-F1-model_v4	gzip	44065
AF-P05317-F1-model_v4	pic	16811
AF-P05317-F1-model_v4	foldcomp	4983
AF-P05318-F1-model_v4	pdb	66824
AF-P05318-F1-model_v4	cif	100352
AF-P05318-F1-model_v4	bcif	70607
AF-P05318-F1-model_v4	mmtf	10702
AF-P05318-F1-model_v4	pulchra	9153
AF-P05318-F1-model_v4	gzip	15324
AF-P05318-F1-model_v4	pic	6042
AF-P05318-F1-model_v4	foldcomp	1822
AF-P05319-F1-model_v4	pdb	65771
AF-P05319-F1-model_v4	cif	99227
AF-P05319-F1-model_v4	bcif	70415
AF-P05319-F1-model_v4	mmtf	10212
AF-P05319-F1-model_v4	pulchra	9153
AF-P05319-F1-model_v4	gzip	15270
AF-P05319-F1-model_v4	pic	5884
AF-P05319-F1-model_v4	foldcomp	1809
AF-P05373-F1-model_v4	pdb	221291
AF-P05373-F1-model_v4	cif	316181
AF-P05373-F1-model_v4	bcif	95248
AF-P05373-F1-model_v4	mmtf	27763
AF-P05373-F1-model_v4	pulchra	28269
AF-P05373-F1-model_v4	gzip	48662
AF-P05373-F1-model_v4	pic	17348
AF-P05373-F1-model_v4	foldcomp	5487
AF-P05374-F1-model_v4	pdb	589922
AF-P05374-F1-model_v4	cif	818963
AF-P05374-F1-model_v4	bcif	153594
AF-P05374-F1-model_v4	mmtf	66993
AF-P05374-F1-model_v4	pulchra	70956
AF-P05374-F1-model_v4	gzip	130937
AF-P05374-F1-model_v4	pic	39830
AF-P05374-F1-model_v4	foldcomp	14007
AF-P05375-F1-model_v4	pdb	136808
AF-P05375-F1-model_v4	cif	196783
AF-P05375-F1-model_v4	bcif	81134
AF-P05375-F1-model_v4	mmtf	18683
AF-P05375-F1-model_v4	pulchra	17253
AF-P05375-F1-model_v4	gzip	30541
AF-P05375-F1-model_v4	pic	11211
AF-P05375-F1-model_v4	foldcomp	3456
AF-P05453-F1-model_v4	pdb	444284
AF-P05453-F1-model_v4	cif	620647
AF-P05453-F1-model_v4	bcif	130417
AF-P05453-F1-model_v4	mmtf	51637
AF-P05453-F1-model_v4	pulchra	56052
AF-P05453-F1-model_v4	gzip	97788
AF-P05453-F1-model_v4	pic	32480
AF-P05453-F1-model_v4	foldcomp	10853
AF-P05626-F1-model_v4	pdb	158678
AF-P05626-F1-model_v4	cif	225713
AF-P05626-F1-model_v4	bcif	84133
AF-P05626-F1-model_v4	mmtf	21058
AF-P05626-F1-model_v4	pulchra	20331
AF-P05626-F1-model_v4	gzip	36177
AF-P05626-F1-model_v4	pic	13099
AF-P05626-F1-model_v4	foldcomp	3974
AF-P05694-F1-model_v4	pdb	500255
AF-P05694-F1-model_v4	cif	699977
AF-P05694-F1-model_v4	bcif	139791
AF-P05694-F1-model_v4	mmtf	57591
AF-P05694-F1-model_v4	pulchra	62694
AF-P05694-F1-model_v4	gzip	109394
AF-P05694-F1-model_v4	pic	32226
AF-P05694-F1-model_v4	foldcomp	12159
AF-P05737-F1-model_v4	pdb	163943
AF-P05737-F1-model_v4	cif	234754
AF-P05737-F1-model_v4	bcif	85356
AF-P05737-F1-model_v4	mmtf	21419
AF-P05737-F1-model_v4	pulchra	20331
AF-P05737-F1-model_v4	gzip	36298
AF-P05737-F1-model_v4	pic	14404
AF-P05737-F1-model_v4	foldcomp	4028
AF-P05738-F1-model_v4	pdb	128303
AF-P05738-F1-model_v4	cif	185815
AF-P05738-F1-model_v4	bcif	79983
AF-P05738-F1-model_v4	mmtf	17552
AF-P05738-F1-model_v4	pulchra	16038
AF-P05738-F1-model_v4	gzip	28577
AF-P05738-F1-model_v4	pic	10404
AF-P05738-F1-model_v4	foldcomp	3194
AF-P05739-F1-model_v4	pdb	119555
AF-P05739-F1-model_v4	cif	173821
AF-P05739-F1-model_v4	bcif	78713
AF-P05739-F1-model_v4	mmtf	16686
AF-P05739-F1-model_v4	pulchra	14823
AF-P05739-F1-model_v4	gzip	26778
AF-P05739-F1-model_v4	pic	11009
AF-P05739-F1-model_v4	foldcomp	2997
AF-P05740-F1-model_v4	pdb	122795
AF-P05740-F1-model_v4	cif	178307
AF-P05740-F1-model_v4	bcif	79293
AF-P05740-F1-model_v4	mmtf	17002
AF-P05740-F1-model_v4	pulchra	15471
AF-P05740-F1-model_v4	gzip	27620
AF-P05740-F1-model_v4	pic	10896
AF-P05740-F1-model_v4	foldcomp	3085
AF-P05743-F1-model_v4	pdb	86021
AF-P05743-F1-model_v4	cif	127757
AF-P05743-F1-model_v4	bcif	73425
AF-P05743-F1-model_v4	mmtf	12881
AF-P05743-F1-model_v4	pulchra	10854
AF-P05743-F1-model_v4	gzip	19332
AF-P05743-F1-model_v4	pic	7589
AF-P05743-F1-model_v4	foldcomp	2214
AF-P05744-F1-model_v4	pdb	74357
AF-P05744-F1-model_v4	cif	110365
AF-P05744-F1-model_v4	bcif	71718
AF-P05744-F1-model_v4	mmtf	11823
AF-P05744-F1-model_v4	pulchra	9234
AF-P05744-F1-model_v4	gzip	16826
AF-P05744-F1-model_v4	pic	6813
AF-P05744-F1-model_v4	foldcomp	1911
AF-P05745-F1-model_v4	pdb	67877
AF-P05745-F1-model_v4	cif	101373
AF-P05745-F1-model_v4	bcif	70599
AF-P05745-F1-model_v4	mmtf	10593
AF-P05745-F1-model_v4	pulchra	8667
AF-P05745-F1-model_v4	gzip	15518
AF-P05745-F1-model_v4	pic	6288
AF-P05745-F1-model_v4	foldcomp	1790
AF-P05747-F1-model_v4	pdb	42605
AF-P05747-F1-model_v4	cif	64993
AF-P05747-F1-model_v4	bcif	66629
AF-P05747-F1-model_v4	mmtf	8049
AF-P05747-F1-model_v4	pulchra	5346
AF-P05747-F1-model_v4	gzip	10055
AF-P05747-F1-model_v4	pic	4065
AF-P05747-F1-model_v4	foldcomp	1153
AF-P05748-F1-model_v4	pdb	145394
AF-P05748-F1-model_v4	cif	208748
AF-P05748-F1-model_v4	bcif	82408
AF-P05748-F1-model_v4	mmtf	19525
AF-P05748-F1-model_v4	pulchra	17091
AF-P05748-F1-model_v4	gzip	32244
AF-P05748-F1-model_v4	pic	12241
AF-P05748-F1-model_v4	foldcomp	3523
AF-P05749-F1-model_v4	pdb	83186
AF-P05749-F1-model_v4	cif	122334
AF-P05749-F1-model_v4	bcif	73057
AF-P05749-F1-model_v4	mmtf	12778
AF-P05749-F1-model_v4	pulchra	10368
AF-P05749-F1-model_v4	gzip	18746
AF-P05749-F1-model_v4	pic	7794
AF-P05749-F1-model_v4	foldcomp	2103
AF-P05750-F1-model_v4	pdb	156491
AF-P05750-F1-model_v4	cif	224354
AF-P05750-F1-model_v4	bcif	84202
AF-P05750-F1-model_v4	mmtf	20578
AF-P05750-F1-model_v4	pulchra	20007
AF-P05750-F1-model_v4	gzip	34778
AF-P05750-F1-model_v4	pic	14001
AF-P05750-F1-model_v4	foldcomp	3910
AF-P05755-F1-model_v4	pdb	132677
AF-P05755-F1-model_v4	cif	191758
AF-P05755-F1-model_v4	bcif	80597
AF-P05755-F1-model_v4	mmtf	17859
AF-P05755-F1-model_v4	pulchra	16362
AF-P05755-F1-model_v4	gzip	29449
AF-P05755-F1-model_v4	pic	11666
AF-P05755-F1-model_v4	foldcomp	3272
AF-P05756-F1-model_v4	pdb	102302
AF-P05756-F1-model_v4	cif	149396
AF-P05756-F1-model_v4	bcif	75859
AF-P05756-F1-model_v4	mmtf	14824
AF-P05756-F1-model_v4	pulchra	12798
AF-P05756-F1-model_v4	gzip	23008
AF-P05756-F1-model_v4	pic	8916
AF-P05756-F1-model_v4	foldcomp	2595
AF-P05759-F1-model_v4	pdb	102950
AF-P05759-F1-model_v4	cif	151753
AF-P05759-F1-model_v4	bcif	76353
AF-P05759-F1-model_v4	mmtf	14820
AF-P05759-F1-model_v4	pulchra	12879
AF-P05759-F1-model_v4	gzip	23569
AF-P05759-F1-model_v4	pic	8685
AF-P05759-F1-model_v4	foldcomp	2619
AF-P05986-F1-model_v4	pdb	269243
AF-P05986-F1-model_v4	cif	379677
AF-P05986-F1-model_v4	bcif	102193
AF-P05986-F1-model_v4	mmtf	32821
AF-P05986-F1-model_v4	pulchra	32967
AF-P05986-F1-model_v4	gzip	59631
AF-P05986-F1-model_v4	pic	20926
AF-P05986-F1-model_v4	foldcomp	6490
AF-P06100-F1-model_v4	pdb	133082
AF-P06100-F1-model_v4	cif	192357
AF-P06100-F1-model_v4	bcif	80889
AF-P06100-F1-model_v4	mmtf	18235
AF-P06100-F1-model_v4	pulchra	16038
AF-P06100-F1-model_v4	gzip	29836
AF-P06100-F1-model_v4	pic	11338
AF-P06100-F1-model_v4	foldcomp	3280
AF-P06101-F1-model_v4	pdb	339146
AF-P06101-F1-model_v4	cif	474756
AF-P06101-F1-model_v4	bcif	112942
AF-P06101-F1-model_v4	mmtf	40136
AF-P06101-F1-model_v4	pulchra	41553
AF-P06101-F1-model_v4	gzip	75727
AF-P06101-F1-model_v4	pic	25073
AF-P06101-F1-model_v4	foldcomp	8181
AF-P06102-F1-model_v4	pdb	547235
AF-P06102-F1-model_v4	cif	758432
AF-P06102-F1-model_v4	bcif	146123
AF-P06102-F1-model_v4	mmtf	62609
AF-P06102-F1-model_v4	pulchra	68283
AF-P06102-F1-model_v4	gzip	121757
AF-P06102-F1-model_v4	pic	37427
AF-P06102-F1-model_v4	foldcomp	13253
AF-P06103-F1-model_v4	pdb	512648
AF-P06103-F1-model_v4	cif	716360
AF-P06103-F1-model_v4	bcif	141608
AF-P06103-F1-model_v4	mmtf	58815
AF-P06103-F1-model_v4	pulchra	62370
AF-P06103-F1-model_v4	gzip	113259
AF-P06103-F1-model_v4	pic	35903
AF-P06103-F1-model_v4	foldcomp	12273
AF-P06104-F1-model_v4	pdb	117206
AF-P06104-F1-model_v4	cif	170574
AF-P06104-F1-model_v4	bcif	78323
AF-P06104-F1-model_v4	mmtf	16561
AF-P06104-F1-model_v4	pulchra	14499
AF-P06104-F1-model_v4	gzip	26193
AF-P06104-F1-model_v4	pic	10638
AF-P06104-F1-model_v4	foldcomp	2911
AF-P06105-F1-model_v4	pdb	779705
AF-P06105-F1-model_v4	cif	1121839
AF-P06105-F1-model_v4	bcif	188016
AF-P06105-F1-model_v4	mmtf	87683
AF-P06105-F1-model_v4	pulchra	99549
AF-P06105-F1-model_v4	gzip	173645
AF-P06105-F1-model_v4	pic	47858
AF-P06105-F1-model_v4	foldcomp	18972
AF-P06106-F1-model_v4	pdb	286415
AF-P06106-F1-model_v4	cif	406558
AF-P06106-F1-model_v4	bcif	105847
AF-P06106-F1-model_v4	mmtf	34733
AF-P06106-F1-model_v4	pulchra	36531
AF-P06106-F1-model_v4	gzip	62948
AF-P06106-F1-model_v4	pic	20564
AF-P06106-F1-model_v4	foldcomp	7048
AF-P06115-F1-model_v4	pdb	377540
AF-P06115-F1-model_v4	cif	529557
AF-P06115-F1-model_v4	bcif	119584
AF-P06115-F1-model_v4	mmtf	44387
AF-P06115-F1-model_v4	pulchra	46332
AF-P06115-F1-model_v4	gzip	83513
AF-P06115-F1-model_v4	pic	26609
AF-P06115-F1-model_v4	foldcomp	9053
AF-P06168-F1-model_v4	pdb	260090
AF-P06168-F1-model_v4	cif	367376
AF-P06168-F1-model_v4	bcif	100922
AF-P06168-F1-model_v4	mmtf	31887
AF-P06168-F1-model_v4	pulchra	32562
AF-P06168-F1-model_v4	gzip	57469
AF-P06168-F1-model_v4	pic	20410
AF-P06168-F1-model_v4	foldcomp	6365
AF-P06169-F1-model_v4	pdb	358505
AF-P06169-F1-model_v4	cif	505852
AF-P06169-F1-model_v4	bcif	117085
AF-P06169-F1-model_v4	mmtf	42511
AF-P06169-F1-model_v4	pulchra	46332
AF-P06169-F1-model_v4	gzip	78133
AF-P06169-F1-model_v4	pic	24638
AF-P06169-F1-model_v4	foldcomp	8845
AF-P06174-F1-model_v4	pdb	182249
AF-P06174-F1-model_v4	cif	260740
AF-P06174-F1-model_v4	bcif	88765
AF-P06174-F1-model_v4	mmtf	23547
AF-P06174-F1-model_v4	pulchra	22842
AF-P06174-F1-model_v4	gzip	40495
AF-P06174-F1-model_v4	pic	14065
AF-P06174-F1-model_v4	foldcomp	4520
AF-P06182-F1-model_v4	pdb	176579
AF-P06182-F1-model_v4	cif	250963
AF-P06182-F1-model_v4	bcif	81860
AF-P06182-F1-model_v4	mmtf	22947
AF-P06182-F1-model_v4	pulchra	22356
AF-P06182-F1-model_v4	gzip	39250
AF-P06182-F1-model_v4	pic	13716
AF-P06182-F1-model_v4	foldcomp	4371
AF-P06197-F1-model_v4	pdb	146933
AF-P06197-F1-model_v4	cif	210078
AF-P06197-F1-model_v4	bcif	82643
AF-P06197-F1-model_v4	mmtf	19789
AF-P06197-F1-model_v4	pulchra	18387
AF-P06197-F1-model_v4	gzip	32823
AF-P06197-F1-model_v4	pic	12573
AF-P06197-F1-model_v4	foldcomp	3664
AF-P06208-F1-model_v4	pdb	397952
AF-P06208-F1-model_v4	cif	559309
AF-P06208-F1-model_v4	bcif	123736
AF-P06208-F1-model_v4	mmtf	46685
AF-P06208-F1-model_v4	pulchra	50706
AF-P06208-F1-model_v4	gzip	88292
AF-P06208-F1-model_v4	pic	28374
AF-P06208-F1-model_v4	foldcomp	9738
AF-P06242-F1-model_v4	pdb	206792
AF-P06242-F1-model_v4	cif	294616
AF-P06242-F1-model_v4	bcif	92740
AF-P06242-F1-model_v4	mmtf	26137
AF-P06242-F1-model_v4	pulchra	25353
AF-P06242-F1-model_v4	gzip	45615
AF-P06242-F1-model_v4	pic	15643
AF-P06242-F1-model_v4	foldcomp	5055
AF-P06243-F1-model_v4	pdb	339875
AF-P06243-F1-model_v4	cif	477863
AF-P06243-F1-model_v4	bcif	113640
AF-P06243-F1-model_v4	mmtf	40373
AF-P06243-F1-model_v4	pulchra	41634
AF-P06243-F1-model_v4	gzip	74857
AF-P06243-F1-model_v4	pic	24274
AF-P06243-F1-model_v4	foldcomp	8203
AF-P06244-F1-model_v4	pdb	270134
AF-P06244-F1-model_v4	cif	380727
AF-P06244-F1-model_v4	bcif	102112
AF-P06244-F1-model_v4	mmtf	32907
AF-P06244-F1-model_v4	pulchra	32886
AF-P06244-F1-model_v4	gzip	59639
AF-P06244-F1-model_v4	pic	21076
AF-P06244-F1-model_v4	foldcomp	6495
AF-P06245-F1-model_v4	pdb	259766
AF-P06245-F1-model_v4	cif	366841
AF-P06245-F1-model_v4	bcif	100685
AF-P06245-F1-model_v4	mmtf	31785
AF-P06245-F1-model_v4	pulchra	31509
AF-P06245-F1-model_v4	gzip	57235
AF-P06245-F1-model_v4	pic	20290
AF-P06245-F1-model_v4	foldcomp	6266
AF-P06367-F1-model_v4	pdb	87479
AF-P06367-F1-model_v4	cif	130640
AF-P06367-F1-model_v4	bcif	73978
AF-P06367-F1-model_v4	mmtf	13228
AF-P06367-F1-model_v4	pulchra	11664
AF-P06367-F1-model_v4	gzip	19814
AF-P06367-F1-model_v4	pic	7917
AF-P06367-F1-model_v4	foldcomp	2291
AF-P06633-F1-model_v4	pdb	141020
AF-P06633-F1-model_v4	cif	204472
AF-P06633-F1-model_v4	bcif	82222
AF-P06633-F1-model_v4	mmtf	19175
AF-P06633-F1-model_v4	pulchra	18387
AF-P06633-F1-model_v4	gzip	31253
AF-P06633-F1-model_v4	pic	11382
AF-P06633-F1-model_v4	foldcomp	3576
AF-P06634-F1-model_v4	pdb	381995
AF-P06634-F1-model_v4	cif	537512
AF-P06634-F1-model_v4	bcif	121221
AF-P06634-F1-model_v4	mmtf	45089
AF-P06634-F1-model_v4	pulchra	49653
AF-P06634-F1-model_v4	gzip	84845
AF-P06634-F1-model_v4	pic	28243
AF-P06634-F1-model_v4	foldcomp	9457
AF-P06700-F1-model_v4	pdb	367982
AF-P06700-F1-model_v4	cif	517355
AF-P06700-F1-model_v4	bcif	118622
AF-P06700-F1-model_v4	mmtf	43435
AF-P06700-F1-model_v4	pulchra	46089
AF-P06700-F1-model_v4	gzip	81741
AF-P06700-F1-model_v4	pic	25643
AF-P06700-F1-model_v4	foldcomp	8962
AF-P06701-F1-model_v4	pdb	644273
AF-P06701-F1-model_v4	cif	893571
AF-P06701-F1-model_v4	bcif	162787
AF-P06701-F1-model_v4	mmtf	72962
AF-P06701-F1-model_v4	pulchra	79785
AF-P06701-F1-model_v4	gzip	142769
AF-P06701-F1-model_v4	pic	42104
AF-P06701-F1-model_v4	foldcomp	15502
AF-P06704-F1-model_v4	pdb	111698
AF-P06704-F1-model_v4	cif	162195
AF-P06704-F1-model_v4	bcif	77174
AF-P06704-F1-model_v4	mmtf	15734
AF-P06704-F1-model_v4	pulchra	13608
AF-P06704-F1-model_v4	gzip	24978
AF-P06704-F1-model_v4	pic	9028
AF-P06704-F1-model_v4	foldcomp	2777
AF-P06738-F1-model_v4	pdb	600371
AF-P06738-F1-model_v4	cif	836026
AF-P06738-F1-model_v4	bcif	155742
AF-P06738-F1-model_v4	mmtf	68221
AF-P06738-F1-model_v4	pulchra	73629
AF-P06738-F1-model_v4	gzip	132251
AF-P06738-F1-model_v4	pic	39025
AF-P06738-F1-model_v4	foldcomp	14390
AF-P06773-F1-model_v4	pdb	207845
AF-P06773-F1-model_v4	cif	296358
AF-P06773-F1-model_v4	bcif	92956
AF-P06773-F1-model_v4	mmtf	26278
AF-P06773-F1-model_v4	pulchra	25839
AF-P06773-F1-model_v4	gzip	46188
AF-P06773-F1-model_v4	pic	15679
AF-P06773-F1-model_v4	foldcomp	5092
AF-P06774-F1-model_v4	pdb	175688
AF-P06774-F1-model_v4	cif	249683
AF-P06774-F1-model_v4	bcif	86884
AF-P06774-F1-model_v4	mmtf	22475
AF-P06774-F1-model_v4	pulchra	22032
AF-P06774-F1-model_v4	gzip	40112
AF-P06774-F1-model_v4	pic	14186
AF-P06774-F1-model_v4	foldcomp	4341
AF-P06775-F1-model_v4	pdb	384668
AF-P06775-F1-model_v4	cif	538686
AF-P06775-F1-model_v4	bcif	121044
AF-P06775-F1-model_v4	mmtf	45297
AF-P06775-F1-model_v4	pulchra	49410
AF-P06775-F1-model_v4	gzip	85374
AF-P06775-F1-model_v4	pic	28700
AF-P06775-F1-model_v4	foldcomp	9472
AF-P06776-F1-model_v4	pdb	355670
AF-P06776-F1-model_v4	cif	498053
AF-P06776-F1-model_v4	bcif	115750
AF-P06776-F1-model_v4	mmtf	42031
AF-P06776-F1-model_v4	pulchra	43173
AF-P06776-F1-model_v4	gzip	78661
AF-P06776-F1-model_v4	pic	24701
AF-P06776-F1-model_v4	foldcomp	8562
AF-P06777-F1-model_v4	pdb	731429
AF-P06777-F1-model_v4	cif	1049504
AF-P06777-F1-model_v4	bcif	177946
AF-P06777-F1-model_v4	mmtf	82223
AF-P06777-F1-model_v4	pulchra	89667
AF-P06777-F1-model_v4	gzip	161731
AF-P06777-F1-model_v4	pic	48619
AF-P06777-F1-model_v4	foldcomp	17501
AF-P06778-F1-model_v4	pdb	305450
AF-P06778-F1-model_v4	cif	428553
AF-P06778-F1-model_v4	bcif	107808
AF-P06778-F1-model_v4	mmtf	36765
AF-P06778-F1-model_v4	pulchra	38718
AF-P06778-F1-model_v4	gzip	68665
AF-P06778-F1-model_v4	pic	23195
AF-P06778-F1-model_v4	foldcomp	7495
AF-P06779-F1-model_v4	pdb	370088
AF-P06779-F1-model_v4	cif	519205
AF-P06779-F1-model_v4	bcif	118569
AF-P06779-F1-model_v4	mmtf	43662
AF-P06779-F1-model_v4	pulchra	46332
AF-P06779-F1-model_v4	gzip	82235
AF-P06779-F1-model_v4	pic	27372
AF-P06779-F1-model_v4	foldcomp	8991
AF-P06780-F1-model_v4	pdb	136970
AF-P06780-F1-model_v4	cif	198334
AF-P06780-F1-model_v4	bcif	81661
AF-P06780-F1-model_v4	mmtf	18713
AF-P06780-F1-model_v4	pulchra	17496
AF-P06780-F1-model_v4	gzip	30374
AF-P06780-F1-model_v4	pic	12293
AF-P06780-F1-model_v4	foldcomp	3445
AF-P06781-F1-model_v4	pdb	127331
AF-P06781-F1-model_v4	cif	185176
AF-P06781-F1-model_v4	bcif	80234
AF-P06781-F1-model_v4	mmtf	17673
AF-P06781-F1-model_v4	pulchra	16119
AF-P06781-F1-model_v4	gzip	28316
AF-P06781-F1-model_v4	pic	10774
AF-P06781-F1-model_v4	foldcomp	3186
AF-P06782-F1-model_v4	pdb	418769
AF-P06782-F1-model_v4	cif	584896
AF-P06782-F1-model_v4	bcif	125950
AF-P06782-F1-model_v4	mmtf	48839
AF-P06782-F1-model_v4	pulchra	52002
AF-P06782-F1-model_v4	gzip	93253
AF-P06782-F1-model_v4	pic	29718
AF-P06782-F1-model_v4	foldcomp	10137
AF-P06783-F1-model_v4	pdb	313955
AF-P06783-F1-model_v4	cif	438576
AF-P06783-F1-model_v4	bcif	108564
AF-P06783-F1-model_v4	mmtf	37593
AF-P06783-F1-model_v4	pulchra	38637
AF-P06783-F1-model_v4	gzip	69527
AF-P06783-F1-model_v4	pic	24662
AF-P06783-F1-model_v4	foldcomp	7579
AF-P06784-F1-model_v4	pdb	335906
AF-P06784-F1-model_v4	cif	470697
AF-P06784-F1-model_v4	bcif	112666
AF-P06784-F1-model_v4	mmtf	40031
AF-P06784-F1-model_v4	pulchra	42282
AF-P06784-F1-model_v4	gzip	75145
AF-P06784-F1-model_v4	pic	24975
AF-P06784-F1-model_v4	foldcomp	8206
AF-P06785-F1-model_v4	pdb	205739
AF-P06785-F1-model_v4	cif	293157
AF-P06785-F1-model_v4	bcif	92295
AF-P06785-F1-model_v4	mmtf	26023
AF-P06785-F1-model_v4	pulchra	25191
AF-P06785-F1-model_v4	gzip	45315
AF-P06785-F1-model_v4	pic	15259
AF-P06785-F1-model_v4	foldcomp	5014
AF-P06786-F1-model_v4	pdb	949724
AF-P06786-F1-model_v4	cif	1371987
AF-P06786-F1-model_v4	bcif	214187
AF-P06786-F1-model_v4	mmtf	105569
AF-P06786-F1-model_v4	pulchra	116235
AF-P06786-F1-model_v4	gzip	209841
AF-P06786-F1-model_v4	pic	59205
AF-P06786-F1-model_v4	foldcomp	22656
AF-P06787-F1-model_v4	pdb	96470
AF-P06787-F1-model_v4	cif	141615
AF-P06787-F1-model_v4	bcif	74921
AF-P06787-F1-model_v4	mmtf	13830
AF-P06787-F1-model_v4	pulchra	12717
AF-P06787-F1-model_v4	gzip	21879
AF-P06787-F1-model_v4	pic	8483
AF-P06787-F1-model_v4	foldcomp	2445
AF-P06838-F1-model_v4	pdb	144179
AF-P06838-F1-model_v4	cif	206964
AF-P06838-F1-model_v4	bcif	82362
AF-P06838-F1-model_v4	mmtf	19431
AF-P06838-F1-model_v4	pulchra	17577
AF-P06838-F1-model_v4	gzip	32311
AF-P06838-F1-model_v4	pic	12528
AF-P06838-F1-model_v4	foldcomp	3540
AF-P06839-F1-model_v4	pdb	519533
AF-P06839-F1-model_v4	cif	724387
AF-P06839-F1-model_v4	bcif	142690
AF-P06839-F1-model_v4	mmtf	59567
AF-P06839-F1-model_v4	pulchra	63747
AF-P06839-F1-model_v4	gzip	114056
AF-P06839-F1-model_v4	pic	35977
AF-P06839-F1-model_v4	foldcomp	12502
AF-P06843-F1-model_v4	pdb	225341
AF-P06843-F1-model_v4	cif	317127
AF-P06843-F1-model_v4	bcif	94520
AF-P06843-F1-model_v4	mmtf	27988
AF-P06843-F1-model_v4	pulchra	27540
AF-P06843-F1-model_v4	gzip	50553
AF-P06843-F1-model_v4	pic	17861
AF-P06843-F1-model_v4	foldcomp	5460
AF-P06844-F1-model_v4	pdb	226637
AF-P06844-F1-model_v4	cif	320012
AF-P06844-F1-model_v4	bcif	95204
AF-P06844-F1-model_v4	mmtf	28273
AF-P06844-F1-model_v4	pulchra	27864
AF-P06844-F1-model_v4	gzip	50780
AF-P06844-F1-model_v4	pic	18276
AF-P06844-F1-model_v4	foldcomp	5500
AF-P07143-F1-model_v4	pdb	200636
AF-P07143-F1-model_v4	cif	286072
AF-P07143-F1-model_v4	bcif	91643
AF-P07143-F1-model_v4	mmtf	25553
AF-P07143-F1-model_v4	pulchra	25596
AF-P07143-F1-model_v4	gzip	44854
AF-P07143-F1-model_v4	pic	16927
AF-P07143-F1-model_v4	foldcomp	5002
AF-P07149-F1-model_v4	pdb	1323296
AF-P07149-F1-model_v4	cif	1918849
AF-P07149-F1-model_v4	bcif	277813
AF-P07149-F1-model_v4	mmtf	145797
AF-P07149-F1-model_v4	pulchra	166698
AF-P07149-F1-model_v4	gzip	291714
AF-P07149-F1-model_v4	pic	78446
AF-P07149-F1-model_v4	foldcomp	31970
AF-P07170-F1-model_v4	pdb	143207
AF-P07170-F1-model_v4	cif	207188
AF-P07170-F1-model_v4	bcif	82704
AF-P07170-F1-model_v4	mmtf	19405
AF-P07170-F1-model_v4	pulchra	18549
AF-P07170-F1-model_v4	gzip	31851
AF-P07170-F1-model_v4	pic	11530
AF-P07170-F1-model_v4	foldcomp	3592
AF-P07172-F1-model_v4	pdb	248750
AF-P07172-F1-model_v4	cif	353403
AF-P07172-F1-model_v4	bcif	99443
AF-P07172-F1-model_v4	mmtf	30713
AF-P07172-F1-model_v4	pulchra	31752
AF-P07172-F1-model_v4	gzip	55152
AF-P07172-F1-model_v4	pic	18503
AF-P07172-F1-model_v4	foldcomp	6161
AF-P07213-F1-model_v4	pdb	407915
AF-P07213-F1-model_v4	cif	569157
AF-P07213-F1-model_v4	bcif	124209
AF-P07213-F1-model_v4	mmtf	47673
AF-P07213-F1-model_v4	pulchra	50544
AF-P07213-F1-model_v4	gzip	90128
AF-P07213-F1-model_v4	pic	28632
AF-P07213-F1-model_v4	foldcomp	9866
AF-P07236-F1-model_v4	pdb	316142
AF-P07236-F1-model_v4	cif	445192
AF-P07236-F1-model_v4	bcif	109753
AF-P07236-F1-model_v4	mmtf	37785
AF-P07236-F1-model_v4	pulchra	37989
AF-P07236-F1-model_v4	gzip	70020
AF-P07236-F1-model_v4	pic	23437
AF-P07236-F1-model_v4	foldcomp	7569
AF-P07244-F1-model_v4	pdb	499688
AF-P07244-F1-model_v4	cif	703435
AF-P07244-F1-model_v4	bcif	141760
AF-P07244-F1-model_v4	mmtf	57763
AF-P07244-F1-model_v4	pulchra	65529
AF-P07244-F1-model_v4	gzip	110981
AF-P07244-F1-model_v4	pic	33501
AF-P07244-F1-model_v4	foldcomp	12419
AF-P07245-F1-model_v4	pdb	592352
AF-P07245-F1-model_v4	cif	831993
AF-P07245-F1-model_v4	bcif	157380
AF-P07245-F1-model_v4	mmtf	67689
AF-P07245-F1-model_v4	pulchra	77193
AF-P07245-F1-model_v4	gzip	131159
AF-P07245-F1-model_v4	pic	39496
AF-P07245-F1-model_v4	foldcomp	14611
AF-P07246-F1-model_v4	pdb	236600
AF-P07246-F1-model_v4	cif	337778
AF-P07246-F1-model_v4	bcif	98083
AF-P07246-F1-model_v4	mmtf	29463
AF-P07246-F1-model_v4	pulchra	30942
AF-P07246-F1-model_v4	gzip	52218
AF-P07246-F1-model_v4	pic	18604
AF-P07246-F1-model_v4	foldcomp	5953
AF-P07248-F1-model_v4	pdb	872288
AF-P07248-F1-model_v4	cif	1255371
AF-P07248-F1-model_v4	bcif	200589
AF-P07248-F1-model_v4	mmtf	97333
AF-P07248-F1-model_v4	pulchra	107730
AF-P07248-F1-model_v4	gzip	193399
AF-P07248-F1-model_v4	pic	56879
AF-P07248-F1-model_v4	foldcomp	20881
AF-P07249-F1-model_v4	pdb	115910
AF-P07249-F1-model_v4	cif	167712
AF-P07249-F1-model_v4	bcif	77770
AF-P07249-F1-model_v4	mmtf	16256
AF-P07249-F1-model_v4	pulchra	14904
AF-P07249-F1-model_v4	gzip	26140
AF-P07249-F1-model_v4	pic	11044
AF-P07249-F1-model_v4	foldcomp	2972
AF-P07250-F1-model_v4	pdb	236033
AF-P07250-F1-model_v4	cif	334268
AF-P07250-F1-model_v4	bcif	97003
AF-P07250-F1-model_v4	mmtf	29307
AF-P07250-F1-model_v4	pulchra	29322
AF-P07250-F1-model_v4	gzip	52760
AF-P07250-F1-model_v4	pic	18057
AF-P07250-F1-model_v4	foldcomp	5783
AF-P07251-F1-model_v4	pdb	342143
AF-P07251-F1-model_v4	cif	483728
AF-P07251-F1-model_v4	bcif	114919
AF-P07251-F1-model_v4	mmtf	40819
AF-P07251-F1-model_v4	pulchra	44712
AF-P07251-F1-model_v4	gzip	75325
AF-P07251-F1-model_v4	pic	26490
AF-P07251-F1-model_v4	foldcomp	8506
AF-P07252-F1-model_v4	pdb	442502
AF-P07252-F1-model_v4	cif	616478
AF-P07252-F1-model_v4	bcif	129589
AF-P07252-F1-model_v4	mmtf	51307
AF-P07252-F1-model_v4	pulchra	53541
AF-P07252-F1-model_v4	gzip	97736
AF-P07252-F1-model_v4	pic	29534
AF-P07252-F1-model_v4	foldcomp	10592
AF-P07253-F1-model_v4	pdb	111455
AF-P07253-F1-model_v4	cif	162062
AF-P07253-F1-model_v4	bcif	77202
AF-P07253-F1-model_v4	mmtf	15579
AF-P07253-F1-model_v4	pulchra	13689
AF-P07253-F1-model_v4	gzip	25334
AF-P07253-F1-model_v4	pic	9467
AF-P07253-F1-model_v4	foldcomp	2791
AF-P07255-F1-model_v4	pdb	44144
AF-P07255-F1-model_v4	cif	66581
AF-P07255-F1-model_v4	bcif	66516
AF-P07255-F1-model_v4	mmtf	8581
AF-P07255-F1-model_v4	pulchra	5346
AF-P07255-F1-model_v4	gzip	10423
AF-P07255-F1-model_v4	pic	4329
AF-P07255-F1-model_v4	foldcomp	1192
AF-P07256-F1-model_v4	pdb	293867
AF-P07256-F1-model_v4	cif	415041
AF-P07256-F1-model_v4	bcif	106590
AF-P07256-F1-model_v4	mmtf	35595
AF-P07256-F1-model_v4	pulchra	37584
AF-P07256-F1-model_v4	gzip	64831
AF-P07256-F1-model_v4	pic	22720
AF-P07256-F1-model_v4	foldcomp	7275
AF-P07257-F1-model_v4	pdb	237977
AF-P07257-F1-model_v4	cif	337946
AF-P07257-F1-model_v4	bcif	97543
AF-P07257-F1-model_v4	mmtf	29338
AF-P07257-F1-model_v4	pulchra	30375
AF-P07257-F1-model_v4	gzip	52396
AF-P07257-F1-model_v4	pic	17467
AF-P07257-F1-model_v4	foldcomp	5898
AF-P07258-F1-model_v4	pdb	265679
AF-P07258-F1-model_v4	cif	376834
AF-P07258-F1-model_v4	bcif	NA
AF-P07258-F1-model_v4	mmtf	32541
AF-P07258-F1-model_v4	pulchra	34101
AF-P07258-F1-model_v4	gzip	58692
AF-P07258-F1-model_v4	pic	21087
AF-P07258-F1-model_v4	foldcomp	6585
AF-P07259-F1-model_v4	pdb	1414664
AF-P07259-F1-model_v4	cif	2052925
AF-P07259-F1-model_v4	bcif	294071
AF-P07259-F1-model_v4	mmtf	155713
AF-P07259-F1-model_v4	pulchra	179901
AF-P07259-F1-model_v4	gzip	311440
AF-P07259-F1-model_v4	pic	81864
AF-P07259-F1-model_v4	foldcomp	34284
AF-P07260-F1-model_v4	pdb	144584
AF-P07260-F1-model_v4	cif	208430
AF-P07260-F1-model_v4	bcif	82633
AF-P07260-F1-model_v4	mmtf	19334
AF-P07260-F1-model_v4	pulchra	17820
AF-P07260-F1-model_v4	gzip	32219
AF-P07260-F1-model_v4	pic	12203
[truncated: 46,313 more rows]

## Sheet: Table S12 memory
id	type	memory
AF-A0A023PYF4-F1-model_v4	compression	5824
AF-A0A023PZB3-F1-model_v4	compression	5608
AF-A0A023PZE8-F1-model_v4	compression	5592
AF-A0A023PZF2-F1-model_v4	compression	5668
AF-A0A023PZG4-F1-model_v4	compression	5648
AF-A0A0B7P221-F1-model_v4	compression	5204
AF-A0A0B7P3V8-F1-model_v4	compression	10336
AF-A0A7M4B2U1-F1-model_v4	compression	5564
AF-A2P2R3-F1-model_v4	compression	6148
AF-A5Z2X5-F1-model_v4	compression	5152
AF-D6VPM8-F1-model_v4	compression	5956
AF-D6VTK4-F1-model_v4	compression	6808
AF-D6W196-F1-model_v4	compression	7180
AF-I2HB52-F1-model_v4	compression	5348
AF-I2HB70-F1-model_v4	compression	5612
AF-O13297-F1-model_v4	compression	7284
AF-O13329-F1-model_v4	compression	7760
AF-O13511-F1-model_v4	compression	5592
AF-O13512-F1-model_v4	compression	5568
AF-O13516-F1-model_v4	compression	5884
AF-O13525-F1-model_v4	compression	6388
AF-O13527-F1-model_v4	compression	10812
AF-O13529-F1-model_v4	compression	5712
AF-O13535-F1-model_v4	compression	13224
AF-O13536-F1-model_v4	compression	5388
AF-O13539-F1-model_v4	compression	6196
AF-O13544-F1-model_v4	compression	5632
AF-O13547-F1-model_v4	compression	6020
AF-O13549-F1-model_v4	compression	5488
AF-O13555-F1-model_v4	compression	5684
AF-O13556-F1-model_v4	compression	5772
AF-O13559-F1-model_v4	compression	11736
AF-O13563-F1-model_v4	compression	5812
AF-O13565-F1-model_v4	compression	5856
AF-O13574-F1-model_v4	compression	5628
AF-O13577-F1-model_v4	compression	5616
AF-O13578-F1-model_v4	compression	5712
AF-O13585-F1-model_v4	compression	8724
AF-O13587-F1-model_v4	compression	5732
AF-O14455-F1-model_v4	compression	5584
AF-O14464-F1-model_v4	compression	5688
AF-O14467-F1-model_v4	compression	5756
AF-O14468-F1-model_v4	compression	5540
AF-O43137-F1-model_v4	compression	5464
AF-O60200-F1-model_v4	compression	5492
AF-O74302-F1-model_v4	compression	6864
AF-O74700-F1-model_v4	compression	5444
AF-O75012-F1-model_v4	compression	5748
AF-O94742-F1-model_v4	compression	5556
AF-P00044-F1-model_v4	compression	5536
AF-P00045-F1-model_v4	compression	5548
AF-P00127-F1-model_v4	compression	5756
AF-P00128-F1-model_v4	compression	5608
AF-P00163-F1-model_v4	compression	6524
AF-P00175-F1-model_v4	compression	7940
AF-P00330-F1-model_v4	compression	6268
AF-P00331-F1-model_v4	compression	6408
AF-P00358-F1-model_v4	compression	6356
AF-P00359-F1-model_v4	compression	6312
AF-P00360-F1-model_v4	compression	6392
AF-P00401-F1-model_v4	compression	7152
AF-P00410-F1-model_v4	compression	5964
AF-P00420-F1-model_v4	compression	6064
AF-P00424-F1-model_v4	compression	5844
AF-P00425-F1-model_v4	compression	5768
AF-P00427-F1-model_v4	compression	5736
AF-P00431-F1-model_v4	compression	6828
AF-P00445-F1-model_v4	compression	5768
AF-P00447-F1-model_v4	compression	6032
AF-P00498-F1-model_v4	compression	6292
AF-P00546-F1-model_v4	compression	6516
AF-P00549-F1-model_v4	compression	6924
AF-P00560-F1-model_v4	compression	6744
AF-P00572-F1-model_v4	compression	6092
AF-P00635-F1-model_v4	compression	7476
AF-P00724-F1-model_v4	compression	7456
AF-P00729-F1-model_v4	compression	7432
AF-P00812-F1-model_v4	compression	6252
AF-P00815-F1-model_v4	compression	8408
AF-P00817-F1-model_v4	compression	6092
AF-P00830-F1-model_v4	compression	6896
AF-P00854-F1-model_v4	compression	6268
AF-P00856-F1-model_v4	compression	5312
AF-P00890-F1-model_v4	compression	7184
AF-P00899-F1-model_v4	compression	6960
AF-P00912-F1-model_v4	compression	5924
AF-P00924-F1-model_v4	compression	6688
AF-P00925-F1-model_v4	compression	6676
AF-P00927-F1-model_v4	compression	7672
AF-P00931-F1-model_v4	compression	8572
AF-P00937-F1-model_v4	compression	7108
AF-P00942-F1-model_v4	compression	5992
AF-P00950-F1-model_v4	compression	6012
AF-P00958-F1-model_v4	compression	8136
AF-P01094-F1-model_v4	compression	5412
AF-P01097-F1-model_v4	compression	5540
AF-P01098-F1-model_v4	compression	5460
AF-P01119-F1-model_v4	compression	6364
AF-P01120-F1-model_v4	compression	6176
AF-P01123-F1-model_v4	compression	5764
AF-P01149-F1-model_v4	compression	5676
AF-P02293-F1-model_v4	compression	5588
AF-P02294-F1-model_v4	compression	5668
AF-P02309-F1-model_v4	compression	5596
AF-P02381-F1-model_v4	compression	6832
AF-P02400-F1-model_v4	compression	5544
AF-P02406-F1-model_v4	compression	5692
AF-P02407-F1-model_v4	compression	5704
AF-P02557-F1-model_v4	compression	6868
AF-P02829-F1-model_v4	compression	8384
AF-P02992-F1-model_v4	compression	6856
AF-P02994-F1-model_v4	compression	7072
AF-P03069-F1-model_v4	compression	6340
AF-P03870-F1-model_v4	compression	6792
AF-P03871-F1-model_v4	compression	6592
AF-P03872-F1-model_v4	compression	6180
AF-P03873-F1-model_v4	compression	6704
AF-P03874-F1-model_v4	compression	7884
AF-P03875-F1-model_v4	compression	9116
AF-P03876-F1-model_v4	compression	9004
AF-P03877-F1-model_v4	compression	6876
AF-P03878-F1-model_v4	compression	7632
AF-P03879-F1-model_v4	compression	7920
AF-P03881-F1-model_v4	compression	7408
AF-P03882-F1-model_v4	compression	6008
AF-P03962-F1-model_v4	compression	5984
AF-P03965-F1-model_v4	compression	10360
AF-P04037-F1-model_v4	compression	5764
AF-P04039-F1-model_v4	compression	5476
AF-P04046-F1-model_v4	compression	7500
AF-P04050-F1-model_v4	compression	13324
AF-P04051-F1-model_v4	compression	12188
AF-P04076-F1-model_v4	compression	6856
AF-P04147-F1-model_v4	compression	7880
AF-P04161-F1-model_v4	compression	6112
AF-P04173-F1-model_v4	compression	6372
AF-P04385-F1-model_v4	compression	7356
AF-P04386-F1-model_v4	compression	8688
AF-P04387-F1-model_v4	compression	6772
AF-P04397-F1-model_v4	compression	8332
AF-P04449-F1-model_v4	compression	5676
AF-P04456-F1-model_v4	compression	5616
AF-P04650-F1-model_v4	compression	5440
AF-P04710-F1-model_v4	compression	6276
AF-P04786-F1-model_v4	compression	8296
AF-P04801-F1-model_v4	compression	8304
AF-P04802-F1-model_v4	compression	7164
AF-P04803-F1-model_v4	compression	6524
AF-P04806-F1-model_v4	compression	6964
AF-P04807-F1-model_v4	compression	6896
AF-P04817-F1-model_v4	compression	7908
AF-P04819-F1-model_v4	compression	8248
AF-P04821-F1-model_v4	compression	12580
AF-P04840-F1-model_v4	compression	6028
AF-P04911-F1-model_v4	compression	5616
AF-P04912-F1-model_v4	compression	5824
AF-P05030-F1-model_v4	compression	8924
AF-P05066-F1-model_v4	compression	7784
AF-P05085-F1-model_v4	compression	8896
AF-P05150-F1-model_v4	compression	6248
AF-P05316-F1-model_v4	compression	7932
AF-P05317-F1-model_v4	compression	6176
AF-P05318-F1-model_v4	compression	5648
AF-P05319-F1-model_v4	compression	5552
AF-P05373-F1-model_v4	compression	6720
AF-P05374-F1-model_v4	compression	8764
AF-P05375-F1-model_v4	compression	5956
AF-P05453-F1-model_v4	compression	8620
AF-P05626-F1-model_v4	compression	6060
AF-P05694-F1-model_v4	compression	8264
AF-P05737-F1-model_v4	compression	6168
AF-P05738-F1-model_v4	compression	5836
AF-P05739-F1-model_v4	compression	6016
AF-P05740-F1-model_v4	compression	5812
AF-P05743-F1-model_v4	compression	5704
AF-P05744-F1-model_v4	compression	5616
AF-P05745-F1-model_v4	compression	5500
AF-P05747-F1-model_v4	compression	5380
AF-P05748-F1-model_v4	compression	6000
AF-P05749-F1-model_v4	compression	5468
AF-P05750-F1-model_v4	compression	6052
AF-P05755-F1-model_v4	compression	5880
AF-P05756-F1-model_v4	compression	5648
AF-P05759-F1-model_v4	compression	5680
AF-P05986-F1-model_v4	compression	6560
AF-P06100-F1-model_v4	compression	5988
AF-P06101-F1-model_v4	compression	7424
AF-P06102-F1-model_v4	compression	9184
AF-P06103-F1-model_v4	compression	8304
AF-P06104-F1-model_v4	compression	6072
AF-P06105-F1-model_v4	compression	10596
AF-P06106-F1-model_v4	compression	6848
AF-P06115-F1-model_v4	compression	7872
AF-P06168-F1-model_v4	compression	6748
AF-P06169-F1-model_v4	compression	7128
AF-P06174-F1-model_v4	compression	6148
AF-P06182-F1-model_v4	compression	5992
AF-P06197-F1-model_v4	compression	5880
AF-P06208-F1-model_v4	compression	7816
AF-P06242-F1-model_v4	compression	6320
AF-P06243-F1-model_v4	compression	7504
AF-P06244-F1-model_v4	compression	6796
AF-P06245-F1-model_v4	compression	6468
AF-P06367-F1-model_v4	compression	5688
AF-P06633-F1-model_v4	compression	5908
AF-P06634-F1-model_v4	compression	7744
AF-P06700-F1-model_v4	compression	7176
AF-P06701-F1-model_v4	compression	9112
AF-P06704-F1-model_v4	compression	5656
AF-P06738-F1-model_v4	compression	8940
AF-P06773-F1-model_v4	compression	6240
AF-P06774-F1-model_v4	compression	6248
AF-P06775-F1-model_v4	compression	7772
AF-P06776-F1-model_v4	compression	7720
AF-P06777-F1-model_v4	compression	10236
AF-P06778-F1-model_v4	compression	7252
AF-P06779-F1-model_v4	compression	7236
AF-P06780-F1-model_v4	compression	5900
AF-P06781-F1-model_v4	compression	5832
AF-P06782-F1-model_v4	compression	7880
AF-P06783-F1-model_v4	compression	7092
AF-P06784-F1-model_v4	compression	7156
AF-P06785-F1-model_v4	compression	6264
AF-P06786-F1-model_v4	compression	12364
AF-P06787-F1-model_v4	compression	5816
AF-P06838-F1-model_v4	compression	5800
AF-P06839-F1-model_v4	compression	8328
AF-P06843-F1-model_v4	compression	6336
AF-P06844-F1-model_v4	compression	6336
AF-P07143-F1-model_v4	compression	6272
AF-P07149-F1-model_v4	compression	14456
AF-P07170-F1-model_v4	compression	5960
AF-P07172-F1-model_v4	compression	6480
AF-P07213-F1-model_v4	compression	7812
AF-P07236-F1-model_v4	compression	7088
AF-P07244-F1-model_v4	compression	8364
AF-P07245-F1-model_v4	compression	8912
AF-P07246-F1-model_v4	compression	6540
AF-P07248-F1-model_v4	compression	11176
AF-P07249-F1-model_v4	compression	5948
AF-P07250-F1-model_v4	compression	6620
AF-P07251-F1-model_v4	compression	7200
AF-P07252-F1-model_v4	compression	7872
AF-P07253-F1-model_v4	compression	5920
AF-P07255-F1-model_v4	compression	5444
AF-P07256-F1-model_v4	compression	6824
AF-P07257-F1-model_v4	compression	6392
AF-P07258-F1-model_v4	compression	6568
AF-P07259-F1-model_v4	compression	17892
AF-P07260-F1-model_v4	compression	6016
AF-P07261-F1-model_v4	compression	8292
AF-P07262-F1-model_v4	compression	7224
AF-P07263-F1-model_v4	compression	7372
AF-P07264-F1-model_v4	compression	8296
AF-P07266-F1-model_v4	compression	6712
AF-P07267-F1-model_v4	compression	6732
AF-P07269-F1-model_v4	compression	7760
AF-P07270-F1-model_v4	compression	6224
AF-P07271-F1-model_v4	compression	8708
AF-P07272-F1-model_v4	compression	8896
AF-P07273-F1-model_v4	compression	6232
AF-P07274-F1-model_v4	compression	5580
AF-P07275-F1-model_v4	compression	7728
AF-P07276-F1-model_v4	compression	9992
AF-P07277-F1-model_v4	compression	6824
AF-P07278-F1-model_v4	compression	6832
AF-P07280-F1-model_v4	compression	5544
AF-P07281-F1-model_v4	compression	5612
AF-P07283-F1-model_v4	compression	6228
AF-P07284-F1-model_v4	compression	7144
AF-P07285-F1-model_v4	compression	6520
AF-P07286-F1-model_v4	compression	6940
AF-P07342-F1-model_v4	compression	8604
AF-P07347-F1-model_v4	compression	6072
AF-P07390-F1-model_v4	compression	7056
AF-P07560-F1-model_v4	compression	5932
AF-P07702-F1-model_v4	compression	11884
AF-P07703-F1-model_v4	compression	6368
AF-P07806-F1-model_v4	compression	10332
AF-P07807-F1-model_v4	compression	5924
AF-P07834-F1-model_v4	compression	8276
AF-P07866-F1-model_v4	compression	12092
AF-P07884-F1-model_v4	compression	6832
AF-P07991-F1-model_v4	compression	6660
AF-P08004-F1-model_v4	compression	10324
AF-P08018-F1-model_v4	compression	7836
AF-P08019-F1-model_v4	compression	7800
AF-P08067-F1-model_v4	compression	5900
AF-P08153-F1-model_v4	compression	8496
AF-P08417-F1-model_v4	compression	6836
AF-P08425-F1-model_v4	compression	7300
AF-P08431-F1-model_v4	compression	6476
AF-P08432-F1-model_v4	compression	6892
AF-P08456-F1-model_v4	compression	6100
AF-P08458-F1-model_v4	compression	7112
AF-P08459-F1-model_v4	compression	7084
AF-P08465-F1-model_v4	compression	7244
AF-P08466-F1-model_v4	compression	6308
AF-P08468-F1-model_v4	compression	9304
AF-P08518-F1-model_v4	compression	10748
AF-P08521-F1-model_v4	compression	5184
AF-P08524-F1-model_v4	compression	6364
AF-P08525-F1-model_v4	compression	5588
AF-P08536-F1-model_v4	compression	7548
AF-P08539-F1-model_v4	compression	6900
AF-P08566-F1-model_v4	compression	12168
AF-P08593-F1-model_v4	compression	6220
AF-P08638-F1-model_v4	compression	8824
AF-P08640-F1-model_v4	compression	11276
AF-P08678-F1-model_v4	compression	14472
AF-P08679-F1-model_v4	compression	7092
AF-P08964-F1-model_v4	compression	14040
AF-P09007-F1-model_v4	compression	6104
AF-P09032-F1-model_v4	compression	7708
AF-P09064-F1-model_v4	compression	6116
AF-P09119-F1-model_v4	compression	7112
AF-P09201-F1-model_v4	compression	6672
AF-P09232-F1-model_v4	compression	7920
AF-P09368-F1-model_v4	compression	7244
AF-P09435-F1-model_v4	compression	7744
AF-P09436-F1-model_v4	compression	10524
AF-P09440-F1-model_v4	compression	9748
AF-P09457-F1-model_v4	compression	5868
AF-P09547-F1-model_v4	compression	11136
AF-P09620-F1-model_v4	compression	8340
AF-P09624-F1-model_v4	compression	6936
AF-P09733-F1-model_v4	compression	6884
AF-P09734-F1-model_v4	compression	6756
AF-P09798-F1-model_v4	compression	9100
AF-P09880-F1-model_v4	compression	8832
AF-P09932-F1-model_v4	compression	7764
AF-P09937-F1-model_v4	compression	6460
AF-P09938-F1-model_v4	compression	6708
AF-P09950-F1-model_v4	compression	7384
AF-P09959-F1-model_v4	compression	8960
AF-P0C074-F1-model_v4	compression	5448
AF-P0C0T4-F1-model_v4	compression	5440
AF-P0C0V2-F1-model_v4	compression	5764
AF-P0C0V8-F1-model_v4	compression	5656
AF-P0C0W1-F1-model_v4	compression	5688
AF-P0C0W9-F1-model_v4	compression	5820
AF-P0C0X0-F1-model_v4	compression	5464
AF-P0C1Z1-F1-model_v4	compression	5416
AF-P0C268-F1-model_v4	compression	5452
AF-P0C269-F1-model_v4	compression	5256
AF-P0C270-F1-model_v4	compression	5292
AF-P0C271-F1-model_v4	compression	5408
AF-P0C272-F1-model_v4	compression	5528
AF-P0C289-F1-model_v4	compression	5304
AF-P0C2H6-F1-model_v4	compression	5728
AF-P0C2H7-F1-model_v4	compression	5792
AF-P0C2H8-F1-model_v4	compression	5628
AF-P0C2H9-F1-model_v4	compression	5624
AF-P0C2I2-F1-model_v4	compression	13396
AF-P0C2I3-F1-model_v4	compression	13212
AF-P0C2I4-F1-model_v4	compression	7272
AF-P0C2I5-F1-model_v4	compression	13292
AF-P0C2I6-F1-model_v4	compression	13188
AF-P0C2I8-F1-model_v4	compression	6788
AF-P0C2I9-F1-model_v4	compression	13344
AF-P0C2J0-F1-model_v4	compression	13260
AF-P0C2J1-F1-model_v4	compression	13196
AF-P0C2J3-F1-model_v4	compression	13456
AF-P0C2J4-F1-model_v4	compression	6740
AF-P0C2J7-F1-model_v4	compression	14168
AF-P0C5K9-F1-model_v4	compression	5196
AF-P0C5L4-F1-model_v4	compression	5540
[truncated: 11,711 more rows]

## Sheet: Table S13 mmtf lossy
id	losslessRaw	lossyRaw	losslessGZIP	lossyGZIP
[truncated: 6,039 more rows]
